# Supplementary material for: Borotropic shifting of the hydro­tris­[3-(2-furyl)pyrazol-1-yl]borate ligand in high-coordinate lan­tha­nide com­plexes
Source: Acta Crystallogr C Struct Chem. 2024 Apr 16;80(Pt 5):153–8. doi: 10.1107/S2053229624003115 (PMC11068059; doi:10.1107/S2053229624003115)
Supplement: Supplementary file 1 [file c-80-00153-sup1.cif]

##############################################################################
#                                                                            #
# This CIF contains the data in a paper accepted for publication in          #
# Acta Crystallographica Section C. It conforms to the requirements of       #
# Notes for Authors for Acta Crystallographica Section C, and has been       #
# peer reviewed under the auspices of the IUCr Commission on Journals.       #
#                                                                            #
# Full details of the Crystallographic Information File format               #
# are given in the paper "The Crystallographic Information File (CIF):       #
# a New Standard Archive File for Crystallography" by S. R. Hall, F. H.      #
# Allen and I. D. Brown [Acta Cryst. (1991), A47, 655-685].                  #
#                                                                            #
# The current version of the core CIF dictionary is obtainable from          #
# ftp://ftp.iucr.org/pub/cif_core.dic.                                       #
#                                                                            #
# Software is freely available for graphical display of the structure(s)     #
# in this CIF. For information consult the CIF software page                 #
# http://www.iucr.org/resources/cif/software.                                #
#                                                                            #
# This file may be used for bona fide research purposes within the           #
# scientific community so long as proper attribution is given to the journal # 
# article from which it was obtained.                                        #
#                                                                            #
##############################################################################
data_1Ce
_audit_creation_method
;
Olex2 1.3
(compiled 2020.11.12 svn.r5f609507 for OlexSys, GUI svn.r6408)
;
_chemical_name_systematic
;
Bis{hydrotris[3-(2-furyl)pyrazol-1-yl]borato}cerium(III)
tetraphenylborate dichloromethane disolvate
;
_chemical_name_common     ?
_chemical_formula_moiety     'C42 H32 B2 Ce N12 O6 +, C24 H20 B -, 2(C H2 Cl2)'
_chemical_formula_sum     'C68 H56 B3 Ce Cl4 N12 O6'
_chemical_formula_iupac     '[Ce (C21 H16 B1 N6 O3)2] (C24 H20 B), 2C H2 Cl2'
_chemical_formula_weight     1451.59
_chemical_melting_point     ?
_space_group_crystal_system     monoclinic
_space_group_name_H-M_alt     'P 1 21/c 1'
_space_group_name_Hall     '-P 2ybc'
loop_
    _space_group_symop_operation_xyz
    'x, y, z'
    '-x, y+1/2, -z+1/2'
    '-x, -y, -z'
    'x, -y-1/2, z-1/2'
_cell_length_a     11.2742(5)
_cell_length_b     27.1355(13)
_cell_length_c     21.3644(10)
_cell_angle_alpha     90
_cell_angle_beta     90.166(2)
_cell_angle_gamma     90
_cell_volume     6536.0(5)
_cell_formula_units_Z     4
_cell_measurement_reflns_used     9697
_cell_measurement_theta_min     2.174
_cell_measurement_theta_max     30.552
_cell_measurement_temperature     100.0
_exptl_crystal_description     block
_exptl_crystal_colour     'clear colourless'
_exptl_crystal_size_max     0.3
_exptl_crystal_size_mid     0.25
_exptl_crystal_size_min     0.05
_exptl_crystal_density_diffrn     1.475
_exptl_crystal_density_meas     ?
_exptl_crystal_density_method     ?
_exptl_crystal_F_000     2948
_exptl_absorpt_coefficient_mu     0.923
_exptl_absorpt_correction_type     multi-scan
_exptl_absorpt_process_details
;
(SADABS; Bruker, 2016)
;
_exptl_absorpt_correction_T_min     0.6294
_exptl_absorpt_correction_T_max     0.7461
_diffrn_ambient_temperature     100.0
_diffrn_source     ?
_diffrn_source_power     0.07
_diffrn_source_voltage     50.0
_diffrn_source_current     1.4
_diffrn_radiation_type     MoK\a
_diffrn_radiation_wavelength     0.71073
_diffrn_measurement_device_type     'Bruker D8 QUEST'
_diffrn_measurement_method     '\f and \w scans'
_diffrn_detector_area_resol_mean     ?
_diffrn_reflns_number     596858
_diffrn_reflns_av_R_equivalents     0.0561
_diffrn_reflns_av_unetI/netI     0.0136
_diffrn_reflns_theta_min     1.778
_diffrn_reflns_theta_max     28.282
_diffrn_reflns_theta_full     25.242
_diffrn_measured_fraction_theta_max     0.998
_diffrn_measured_fraction_theta_full     0.998
_diffrn_reflns_limit_h_min     -15
_diffrn_reflns_limit_h_max     15
_diffrn_reflns_limit_k_min     -36
_diffrn_reflns_limit_k_max     36
_diffrn_reflns_limit_l_min     -28
_diffrn_reflns_limit_l_max     28
_diffrn_standards_number     0
_refine_special_details
;
Single-crystal X-ray diffraction data were collected on a Bruker D8
QUEST diffractometer at 100 K, fitted with a CCD area detector employing a
mirror-monochromatic Mo <i>K</i>\a radiation source (\l = 0.71073 \%A).
Integration and scaling data of collections were analysed using <i>APEX3</i>
software. All data was collected with exposures times of 10 s with 1\% frame
sweeps on \w and \f scans. Multi-scan absorption corrections were used for all
compounds. Data was solved in <i>APEX3</i> software by intrinsic phasing
methods using <i>SHELXL2019</i> (Sheldrick, 2015<i>b</i>). Refinement of the
crystal data was carried out using least-squares refinement methods employed
by <i>SHELXT</i> (Sheldrick, 2015<i>a</i>), with all non-H atoms having
anisotropic displacement parameters.
;
_reflns_number_total     16177
_reflns_number_gt     14693
_reflns_threshold_expression     'I > 2\s(I)'
_refine_ls_structure_factor_coef     Fsqd
_refine_ls_matrix_type     full
_refine_ls_R_factor_all     0.0364
_refine_ls_R_factor_gt     0.0316
_refine_ls_wR_factor_gt     0.0806
_refine_ls_wR_factor_ref     0.0851
_refine_ls_goodness_of_fit_ref     1.064
_refine_ls_restrained_S_all     1.064
_refine_ls_number_reflns     16177
_refine_ls_number_parameters     855
_refine_ls_number_restraints     0
_refine_ls_hydrogen_treatment     mixed
_refine_ls_weighting_scheme     calc
_refine_ls_weighting_details
             'w=1/[\s^2^(Fo^2^)+(0.0347P)^2^+12.1467P] where P=(Fo^2^+2Fc^2^)/3'
_atom_sites_solution_hydrogens     mixed
_atom_sites_solution_primary     dual
_atom_sites_solution_secondary     ?
_refine_ls_shift/su_max     0.003
_refine_ls_shift/su_mean     0.000
_refine_diff_density_max     1.641
_refine_diff_density_min     -1.421
_refine_ls_extinction_method     none
_refine_ls_extinction_coef     .
loop_
    _atom_type_symbol
    _atom_type_description
    _atom_type_scat_dispersion_real
    _atom_type_scat_dispersion_imag
    _atom_type_scat_source
    'C' 'C' 0.0033 0.0016
                         'International Tables Vol C Tables 4.2.6.8 and 6.1.1.4'
    'H' 'H' 0.0000 0.0000
                         'International Tables Vol C Tables 4.2.6.8 and 6.1.1.4'
    'B' 'B' 0.0013 0.0007
                         'International Tables Vol C Tables 4.2.6.8 and 6.1.1.4'
    'Ce' 'Ce' -0.2486 2.6331
                         'International Tables Vol C Tables 4.2.6.8 and 6.1.1.4'
    'Cl' 'Cl' 0.1484 0.1585
                         'International Tables Vol C Tables 4.2.6.8 and 6.1.1.4'
    'N' 'N' 0.0061 0.0033
                         'International Tables Vol C Tables 4.2.6.8 and 6.1.1.4'
    'O' 'O' 0.0106 0.0060
                         'International Tables Vol C Tables 4.2.6.8 and 6.1.1.4'
_computing_data_collection
;
APEX3 (Bruker, 2019)
;
_computing_cell_refinement
;
SAINT (Bruker, 2019)
;
_computing_data_reduction
;
SAINT (Bruker, 2019)
;
_computing_structure_solution
;
SHELXT2014 (Sheldrick, 2015<i>a</i>)
;
_computing_structure_refinement
;
SHELXL2019 (Sheldrick, 2015<i>b</i>)
;
_computing_molecular_graphics
;
OLEX2 (Dolomanov <i>et al.</i>,  2009)
;
_computing_publication_material
;
OLEX2 (Dolomanov <i>et al.</i>,  2009)
;
loop_
    _atom_site_type_symbol
    _atom_site_label
    _atom_site_fract_x
    _atom_site_fract_y
    _atom_site_fract_z
    _atom_site_U_iso_or_equiv
    _atom_site_adp_type
    _atom_site_calc_flag
    _atom_site_occupancy
    _atom_site_disorder_assembly
    _atom_site_disorder_group
    Ce Ce1 0.53330(2) 0.76013(2) 0.42575(2) 0.01307(4) Uani d 1 . .
    Cl Cl2 -0.06877(7) 0.85783(3) 0.73572(4) 0.04465(17) Uani d 1 . .
    Cl Cl1 0.10738(9) 0.88399(5) 0.64384(5) 0.0665(3) Uani d 1 . .
    Cl Cl3 0.59851(12) 1.03969(4) 0.33400(7) 0.0916(5) Uani d 1 . .
    Cl Cl4 0.76490(17) 0.99847(6) 0.42623(9) 0.1081(5) Uani d 1 . .
    O O2 0.35199(13) 0.70166(5) 0.47675(7) 0.0182(3) Uani d 1 . .
    O O6 0.71650(14) 0.82000(6) 0.37269(7) 0.0202(3) Uani d 1 . .
    O O3 0.47052(14) 0.82561(6) 0.32425(7) 0.0203(3) Uani d 1 . .
    O O5 0.29552(13) 0.79900(6) 0.42512(7) 0.0206(3) Uani d 1 . .
    O O4 0.59703(14) 0.69429(6) 0.52663(7) 0.0198(3) Uani d 1 . .
    O O1 0.77182(13) 0.72313(6) 0.42660(7) 0.0205(3) Uani d 1 . .
    N N4 0.44323(15) 0.78050(6) 0.53662(8) 0.0153(3) Uani d 1 . .
    N N10 0.37076(15) 0.72760(6) 0.34552(8) 0.0152(3) Uani d 1 . .
    N N12 0.62544(15) 0.74052(6) 0.31423(8) 0.0156(3) Uani d 1 . .
    N N3 0.46896(15) 0.81907(7) 0.57524(8) 0.0179(3) Uani d 1 . .
    N N11 0.59512(15) 0.70306(7) 0.27473(8) 0.0166(3) Uani d 1 . .
    N N7 0.54252(15) 0.63865(6) 0.35333(8) 0.0166(3) Uani d 1 . .
    N N1 0.68313(16) 0.83167(7) 0.54746(8) 0.0184(3) Uani d 1 . .
    N N8 0.55777(15) 0.66421(6) 0.40770(8) 0.0155(3) Uani d 1 . .
    N N9 0.38172(15) 0.68953(6) 0.30432(8) 0.0156(3) Uani d 1 . .
    N N6 0.51236(15) 0.85745(6) 0.44212(8) 0.0164(3) Uani d 1 . .
    N N2 0.69552(15) 0.79433(7) 0.50530(8) 0.0169(3) Uani d 1 . .
    N N5 0.52418(17) 0.88323(7) 0.49664(9) 0.0200(4) Uani d 1 . .
    C C43 0.06132(18) 0.89895(8) 0.17425(10) 0.0185(4) Uani d 1 . .
    C C44 0.12582(19) 0.86701(8) 0.21334(10) 0.0214(4) Uani d 1 . .
    H H44 0.181588 0.880806 0.241783 0.026 Uiso calc 1 . .
    C C55 -0.04179(19) 0.98964(8) 0.16678(10) 0.0212(4) Uani d 1 . .
    C C11 0.31213(18) 0.71052(8) 0.53672(9) 0.0162(4) Uani d 1 . .
    C C60 -0.0426(2) 1.03965(8) 0.14950(11) 0.0229(4) Uani d 1 . .
    H H60 0.030038 1.054708 0.137768 0.028 Uiso calc 1 . .
    C C31 0.25556(18) 0.74013(7) 0.34474(10) 0.0166(4) Uani d 1 . .
    C C1 0.7871(2) 0.83969(9) 0.57752(11) 0.0244(4) Uani d 1 . .
    H H1 0.800569 0.863904 0.608870 0.029 Uiso calc 1 . .
    C C14 0.29604(19) 0.65888(8) 0.45727(10) 0.0196(4) Uani d 1 . .
    H H14 0.306617 0.643753 0.417579 0.024 Uiso calc 1 . .
    C C48 -0.01810(19) 0.87551(9) 0.13278(11) 0.0222(4) Uani d 1 . .
    H H48 -0.062336 0.895213 0.104320 0.027 Uiso calc 1 . .
    C C49 0.14511(19) 0.97993(8) 0.23690(11) 0.0214(4) Uani d 1 . .
    C C13 0.22461(19) 0.64184(8) 0.50263(11) 0.0210(4) Uani d 1 . .
    H H13 0.176108 0.613253 0.500634 0.025 Uiso calc 1 . .
    C C39 0.75964(18) 0.80965(8) 0.31363(10) 0.0180(4) Uani d 1 . .
    C C24 0.59757(18) 0.63093(8) 0.44955(10) 0.0179(4) Uani d 1 . .
    C C23 0.6093(2) 0.58437(8) 0.42234(11) 0.0242(4) Uani d 1 . .
    H H23 0.636253 0.554835 0.441540 0.029 Uiso calc 1 . .
    C C22 0.5729(2) 0.59102(8) 0.36158(11) 0.0221(4) Uani d 1 . .
    H H22 0.569609 0.566109 0.330380 0.027 Uiso calc 1 . .
    C C61 0.17096(19) 0.96765(8) 0.11149(11) 0.0201(4) Uani d 1 . .
    C C12 0.23540(19) 0.67482(8) 0.55437(11) 0.0212(4) Uani d 1 . .
    H H12 0.196323 0.672211 0.593566 0.025 Uiso calc 1 . .
    C C62 0.1330(2) 0.98525(8) 0.05304(11) 0.0224(4) Uani d 1 . .
    H H62 0.052945 0.995563 0.048488 0.027 Uiso calc 1 . .
    C C10 0.35885(18) 0.75440(8) 0.56584(10) 0.0168(4) Uani d 1 . .
    C C41 0.8471(2) 0.87829(9) 0.34764(12) 0.0267(5) Uani d 1 . .
    H H41 0.896181 0.906686 0.349751 0.032 Uiso calc 1 . .
    C C29 0.27493(19) 0.67854(8) 0.27907(10) 0.0190(4) Uani d 1 . .
    H H29 0.260046 0.653248 0.249325 0.023 Uiso calc 1 . .
    C C42 0.7723(2) 0.86261(8) 0.39207(11) 0.0234(4) Uani d 1 . .
    H H42 0.759601 0.878490 0.431110 0.028 Uiso calc 1 . .
    C C45 0.1117(2) 0.81600(8) 0.21227(11) 0.0244(4) Uani d 1 . .
    H H45 0.157896 0.795914 0.239394 0.029 Uiso calc 1 . .
    C C63 0.2080(2) 0.98827(8) 0.00121(11) 0.0243(4) Uani d 1 . .
    H H63 0.178718 1.000720 -0.037411 0.029 Uiso calc 1 . .
    C C30 0.19140(19) 0.70996(8) 0.30348(10) 0.0203(4) Uani d 1 . .
    H H30 0.108883 0.711003 0.294442 0.024 Uiso calc 1 . .
    C C28 0.6221(2) 0.70062(9) 0.58943(10) 0.0233(4) Uani d 1 . .
    H H28 0.613450 0.730680 0.611756 0.028 Uiso calc 1 . .
    C C46 0.0304(2) 0.79439(9) 0.17175(11) 0.0257(5) Uani d 1 . .
    H H46 0.019352 0.759688 0.171380 0.031 Uiso calc 1 . .
    C C64 0.3253(2) 0.97306(8) 0.00614(12) 0.0256(5) Uani d 1 . .
    H H64 0.376465 0.974561 -0.029061 0.031 Uiso calc 1 . .
    C C17 0.4756(2) 0.89038(8) 0.39919(10) 0.0208(4) Uani d 1 . .
    C C3 0.80888(18) 0.77949(8) 0.50991(10) 0.0190(4) Uani d 1 . .
    C C26 0.6611(2) 0.62221(9) 0.56522(11) 0.0244(4) Uani d 1 . .
    H H26 0.684787 0.588699 0.568411 0.029 Uiso calc 1 . .
    C C59 -0.1455(2) 1.06798(9) 0.14887(11) 0.0266(5) Uani d 1 . .
    H H59 -0.141724 1.101705 0.137095 0.032 Uiso calc 1 . .
    C C38 0.71046(18) 0.76610(8) 0.28457(9) 0.0165(4) Uani d 1 . .
    C C27 0.6605(2) 0.65793(9) 0.61436(11) 0.0255(5) Uani d 1 . .
    H H27 0.682912 0.652557 0.656705 0.031 Uiso calc 1 . .
    C C56 -0.1523(2) 0.97029(9) 0.18375(13) 0.0313(5) Uani d 1 . .
    H H56 -0.156601 0.936764 0.196364 0.038 Uiso calc 1 . .
    C C65 0.3665(2) 0.95570(9) 0.06310(12) 0.0266(5) Uani d 1 . .
    H H65 0.446673 0.945369 0.067248 0.032 Uiso calc 1 . .
    C C21 0.4523(2) 0.81892(9) 0.26069(10) 0.0233(4) Uani d 1 . .
    H H21 0.455687 0.788082 0.239727 0.028 Uiso calc 1 . .
    C C15 0.4944(3) 0.93071(9) 0.48774(13) 0.0322(5) Uani d 1 . .
    H H15 0.495224 0.955695 0.518894 0.039 Uiso calc 1 . .
    C C66 0.2906(2) 0.95337(8) 0.11437(12) 0.0239(4) Uani d 1 . .
    H H66 0.321164 0.941577 0.153056 0.029 Uiso calc 1 . .
    C C37 0.7362(2) 0.74517(9) 0.22626(10) 0.0214(4) Uani d 1 . .
    H H37 0.792598 0.756030 0.196337 0.026 Uiso calc 1 . .
    C C40 0.8393(2) 0.84445(9) 0.29651(11) 0.0245(4) Uani d 1 . .
    H H40 0.881625 0.846050 0.258171 0.029 Uiso calc 1 . .
    C C32 0.21357(18) 0.77990(8) 0.38371(10) 0.0188(4) Uani d 1 . .
    C C8 0.4013(2) 0.81684(9) 0.62712(10) 0.0232(4) Uani d 1 . .
    H H8 0.402915 0.839777 0.660706 0.028 Uiso calc 1 . .
    C C36 0.66117(19) 0.70533(9) 0.22213(10) 0.0218(4) Uani d 1 . .
    H H36 0.656560 0.683048 0.187915 0.026 Uiso calc 1 . .
    C C47 -0.0344(2) 0.82452(9) 0.13181(11) 0.0247(5) Uani d 1 . .
    H H47 -0.090201 0.810357 0.103656 0.030 Uiso calc 1 . .
    C C9 0.3293(2) 0.77586(9) 0.62349(10) 0.0238(4) Uani d 1 . .
    H H9 0.272774 0.764718 0.653173 0.029 Uiso calc 1 . .
    C C50 0.2257(2) 1.01920(9) 0.23666(12) 0.0270(5) Uani d 1 . .
    H H50 0.249388 1.032596 0.197561 0.032 Uiso calc 1 . .
    C C25 0.62125(18) 0.64566(8) 0.51297(10) 0.0184(4) Uani d 1 . .
    C C2 0.8701(2) 0.80713(10) 0.55530(11) 0.0264(5) Uani d 1 . .
    H H2 0.950661 0.803979 0.567778 0.032 Uiso calc 1 . .
    C C58 -0.2529(2) 1.04738(10) 0.16526(13) 0.0331(6) Uani d 1 . .
    H H58 -0.323412 1.066571 0.164471 0.040 Uiso calc 1 . .
    C C18 0.45732(19) 0.87548(8) 0.33518(10) 0.0204(4) Uani d 1 . .
    C C54 0.1132(2) 0.96298(10) 0.29663(12) 0.0316(5) Uani d 1 . .
    H H54 0.057273 0.936898 0.299602 0.038 Uiso calc 1 . .
    B B3 0.0834(2) 0.95887(9) 0.17209(12) 0.0192(4) Uani d 1 . .
    C C7 0.8289(2) 0.68616(9) 0.39408(11) 0.0251(5) Uani d 1 . .
    H H7 0.795216 0.667851 0.360563 0.030 Uiso calc 1 . .
    C C4 0.85120(19) 0.73990(8) 0.47085(10) 0.0205(4) Uani d 1 . .
    C C20 0.4292(2) 0.86223(10) 0.23298(11) 0.0286(5) Uani d 1 . .
    H H20 0.414126 0.867469 0.189718 0.034 Uiso calc 1 . .
    C C16 0.4625(3) 0.93712(9) 0.42611(13) 0.0336(6) Uani d 1 . .
    H H16 0.437332 0.966644 0.406222 0.040 Uiso calc 1 . .
    C C5 0.9543(2) 0.71449(10) 0.46639(12) 0.0298(5) Uani d 1 . .
    H H5 1.023302 0.718863 0.491427 0.036 Uiso calc 1 . .
    C C35 0.2377(2) 0.83537(9) 0.45824(11) 0.0252(5) Uani d 1 . .
    H H35 0.272587 0.854812 0.490372 0.030 Uiso calc 1 . .
    C C51 0.2727(2) 1.03948(10) 0.29135(14) 0.0340(6) Uani d 1 . .
    H H51 0.327314 1.066064 0.288899 0.041 Uiso calc 1 . .
    C C19 0.4316(2) 0.89904(9) 0.28091(12) 0.0307(5) Uani d 1 . .
    H H19 0.417846 0.933338 0.275695 0.037 Uiso calc 1 . .
    C C67 0.0138(3) 0.90635(12) 0.70285(14) 0.0401(6) Uani d 1 . .
    H H67A -0.040844 0.931277 0.685049 0.048 Uiso calc 1 . .
    H H67B 0.061893 0.922454 0.735855 0.048 Uiso calc 1 . .
    C C57 -0.2564(2) 0.99824(11) 0.18290(15) 0.0389(6) Uani d 1 . .
    H H57 -0.329604 0.983539 0.194423 0.047 Uiso calc 1 . .
    C C53 0.1598(3) 0.98265(11) 0.35184(13) 0.0410(7) Uani d 1 . .
    H H53 0.136335 0.969655 0.391192 0.049 Uiso calc 1 . .
    C C33 0.1084(2) 0.80354(9) 0.39004(12) 0.0289(5) Uani d 1 . .
    H H33 0.037790 0.797547 0.366914 0.035 Uiso calc 1 . .
    C C34 0.1250(2) 0.83929(10) 0.43843(13) 0.0313(5) Uani d 1 . .
    H H34 0.067033 0.861640 0.453720 0.038 Uiso calc 1 . .
    C C52 0.2400(3) 1.02102(11) 0.34920(14) 0.0377(6) Uani d 1 . .
    H H52 0.272393 1.034557 0.386536 0.045 Uiso calc 1 . .
    C C6 0.9390(2) 0.67988(10) 0.41674(12) 0.0317(5) Uani d 1 . .
    H H6 0.996029 0.656731 0.402423 0.038 Uiso calc 1 . .
    B B2 0.5020(2) 0.66421(9) 0.29300(10) 0.0167(4) Uani d 1 . .
    B B1 0.5633(2) 0.85762(9) 0.55766(11) 0.0185(4) Uani d 1 . .
    C C68 0.7129(5) 0.99680(17) 0.3474(3) 0.0855(16) Uani d 1 . .
    H H68A 0.779701 1.003923 0.318874 0.103 Uiso calc 1 . .
    H H68B 0.683409 0.963266 0.337840 0.103 Uiso calc 1 . .
    H H1A 0.572(2) 0.8856(10) 0.5950(13) 0.022(7) Uiso d 1 . .
    H H2A 0.495(2) 0.6368(10) 0.2541(13) 0.023(7) Uiso d 1 . .
loop_
    _atom_site_aniso_label
    _atom_site_aniso_U_11
    _atom_site_aniso_U_22
    _atom_site_aniso_U_33
    _atom_site_aniso_U_12
    _atom_site_aniso_U_13
    _atom_site_aniso_U_23
    Ce1 0.01370(6) 0.01361(6) 0.01191(6) -0.00026(4) 0.00097(4) -0.00070(4)
    Cl2 0.0421(4) 0.0414(4) 0.0504(4) 0.0011(3) -0.0054(3) 0.0101(3)
    Cl1 0.0564(5) 0.0932(8) 0.0499(5) 0.0007(5) 0.0127(4) -0.0089(5)
    Cl3 0.0948(9) 0.0524(6) 0.1281(11) 0.0308(6) 0.0570(8) 0.0230(6)
    Cl4 0.1370(14) 0.0737(8) 0.1137(12) -0.0045(9) 0.0172(10) -0.0075(8)
    O2 0.0216(7) 0.0174(7) 0.0155(7) -0.0051(6) 0.0038(5) -0.0022(5)
    O6 0.0209(7) 0.0217(7) 0.0182(7) -0.0052(6) 0.0047(6) -0.0022(6)
    O3 0.0257(8) 0.0182(7) 0.0169(7) 0.0024(6) -0.0023(6) 0.0012(6)
    O5 0.0172(7) 0.0207(7) 0.0238(8) 0.0021(6) -0.0006(6) -0.0041(6)
    O4 0.0240(7) 0.0203(7) 0.0151(7) 0.0032(6) -0.0024(6) -0.0001(6)
    O1 0.0162(7) 0.0246(8) 0.0205(7) 0.0030(6) -0.0003(6) -0.0036(6)
    N4 0.0167(8) 0.0151(8) 0.0143(7) -0.0008(6) 0.0011(6) -0.0024(6)
    N10 0.0154(8) 0.0156(8) 0.0145(8) 0.0001(6) -0.0004(6) 0.0003(6)
    N12 0.0168(8) 0.0165(8) 0.0136(8) 0.0005(6) 0.0021(6) 0.0001(6)
    N3 0.0185(8) 0.0190(8) 0.0161(8) -0.0015(6) 0.0018(6) -0.0040(6)
    N11 0.0173(8) 0.0198(8) 0.0128(7) 0.0001(6) 0.0019(6) -0.0018(6)
    N7 0.0187(8) 0.0150(8) 0.0160(8) 0.0013(6) 0.0011(6) -0.0025(6)
    N1 0.0182(8) 0.0218(9) 0.0153(8) -0.0042(7) -0.0002(6) -0.0026(7)
    N8 0.0166(8) 0.0166(8) 0.0133(7) 0.0013(6) 0.0006(6) 0.0006(6)
    N9 0.0165(8) 0.0171(8) 0.0132(7) -0.0016(6) -0.0010(6) 0.0004(6)
    N6 0.0175(8) 0.0157(8) 0.0161(8) -0.0009(6) 0.0010(6) -0.0004(6)
    N2 0.0165(8) 0.0191(8) 0.0150(8) -0.0008(6) -0.0002(6) -0.0015(6)
    N5 0.0246(9) 0.0150(8) 0.0205(9) -0.0006(7) 0.0000(7) -0.0025(7)
    C43 0.0146(9) 0.0201(10) 0.0208(10) 0.0000(7) 0.0045(7) 0.0015(8)
    C44 0.0199(10) 0.0228(10) 0.0216(10) 0.0000(8) 0.0015(8) 0.0019(8)
    C55 0.0198(10) 0.0221(10) 0.0216(10) 0.0031(8) 0.0018(8) 0.0004(8)
    C11 0.0155(9) 0.0187(9) 0.0145(9) 0.0014(7) 0.0031(7) -0.0002(7)
    C60 0.0226(10) 0.0215(10) 0.0247(11) 0.0009(8) 0.0003(8) -0.0009(8)
    C31 0.0156(9) 0.0178(9) 0.0164(9) -0.0010(7) 0.0003(7) 0.0039(7)
    C1 0.0225(10) 0.0316(12) 0.0191(10) -0.0066(9) -0.0038(8) -0.0033(9)
    C14 0.0219(10) 0.0147(9) 0.0223(10) -0.0018(8) -0.0007(8) -0.0028(8)
    C48 0.0158(9) 0.0263(11) 0.0245(11) 0.0026(8) 0.0009(8) 0.0000(9)
    C49 0.0188(10) 0.0204(10) 0.0251(11) 0.0013(8) 0.0007(8) 0.0008(8)
    C13 0.0189(10) 0.0160(9) 0.0281(11) -0.0022(8) 0.0006(8) 0.0008(8)
    C39 0.0150(9) 0.0209(10) 0.0182(9) 0.0014(7) 0.0030(7) 0.0021(8)
    C24 0.0181(9) 0.0158(9) 0.0197(10) 0.0017(7) -0.0001(7) 0.0023(7)
    C23 0.0293(11) 0.0172(10) 0.0262(11) 0.0048(8) -0.0018(9) 0.0002(8)
    C22 0.0236(10) 0.0170(10) 0.0256(11) 0.0036(8) -0.0005(8) -0.0029(8)
    C61 0.0198(10) 0.0163(9) 0.0242(10) -0.0006(8) 0.0022(8) 0.0009(8)
    C12 0.0188(10) 0.0225(10) 0.0224(10) -0.0022(8) 0.0058(8) 0.0014(8)
    C62 0.0213(10) 0.0214(10) 0.0245(11) 0.0005(8) 0.0011(8) -0.0011(8)
    C10 0.0149(9) 0.0195(9) 0.0161(9) 0.0000(7) 0.0022(7) 0.0008(7)
    C41 0.0214(10) 0.0230(11) 0.0358(13) -0.0053(9) 0.0064(9) -0.0005(9)
    C29 0.0199(10) 0.0203(10) 0.0168(9) -0.0053(8) -0.0025(7) 0.0021(8)
    C42 0.0214(10) 0.0214(10) 0.0275(11) -0.0046(8) 0.0007(8) -0.0040(9)
    C45 0.0262(11) 0.0214(10) 0.0255(11) 0.0039(8) 0.0057(9) 0.0054(8)
    C63 0.0297(11) 0.0214(10) 0.0219(10) -0.0034(9) 0.0017(9) -0.0030(8)
    C30 0.0164(9) 0.0234(10) 0.0210(10) -0.0034(8) -0.0026(8) 0.0030(8)
    C28 0.0251(11) 0.0309(12) 0.0139(9) 0.0010(9) -0.0026(8) -0.0016(8)
    C46 0.0248(11) 0.0204(10) 0.0320(12) -0.0021(8) 0.0128(9) -0.0013(9)
    C64 0.0285(11) 0.0191(10) 0.0292(12) -0.0056(9) 0.0105(9) -0.0068(9)
    C17 0.0233(10) 0.0167(9) 0.0223(10) 0.0005(8) -0.0009(8) 0.0025(8)
    C3 0.0151(9) 0.0255(10) 0.0163(9) -0.0020(8) -0.0014(7) 0.0020(8)
    C26 0.0260(11) 0.0235(11) 0.0236(11) 0.0004(9) -0.0045(9) 0.0064(9)
    C59 0.0297(12) 0.0228(11) 0.0274(11) 0.0066(9) -0.0014(9) -0.0004(9)
    C38 0.0138(9) 0.0214(10) 0.0142(9) 0.0013(7) 0.0025(7) 0.0033(7)
    C27 0.0245(11) 0.0344(12) 0.0175(10) -0.0022(9) -0.0036(8) 0.0053(9)
    C56 0.0239(11) 0.0257(12) 0.0444(15) 0.0025(9) 0.0100(10) 0.0056(10)
    C65 0.0215(10) 0.0208(10) 0.0375(13) 0.0014(8) 0.0068(9) -0.0021(9)
    C21 0.0237(10) 0.0285(11) 0.0176(10) 0.0036(9) -0.0023(8) -0.0008(8)
    C15 0.0478(15) 0.0165(11) 0.0321(13) 0.0019(10) -0.0040(11) -0.0035(9)
    C66 0.0222(10) 0.0192(10) 0.0303(12) 0.0025(8) 0.0020(9) 0.0030(9)
    C37 0.0191(10) 0.0288(11) 0.0165(10) -0.0007(8) 0.0044(8) 0.0014(8)
    C40 0.0208(10) 0.0246(11) 0.0281(11) -0.0019(8) 0.0090(9) 0.0013(9)
    C32 0.0152(9) 0.0204(10) 0.0209(10) -0.0011(8) -0.0006(7) 0.0008(8)
    C8 0.0242(10) 0.0288(11) 0.0168(10) -0.0016(9) 0.0054(8) -0.0062(8)
    C36 0.0209(10) 0.0294(11) 0.0150(9) 0.0012(8) 0.0040(8) -0.0021(8)
    C47 0.0176(10) 0.0285(11) 0.0282(11) -0.0036(8) 0.0050(8) -0.0072(9)
    C9 0.0243(11) 0.0294(11) 0.0178(10) -0.0046(9) 0.0076(8) -0.0038(9)
    C50 0.0237(11) 0.0247(11) 0.0326(12) -0.0033(9) -0.0001(9) 0.0003(9)
    C25 0.0182(9) 0.0164(9) 0.0204(10) 0.0010(7) 0.0000(7) 0.0021(8)
    C2 0.0187(10) 0.0361(13) 0.0243(11) -0.0026(9) -0.0045(8) -0.0018(9)
    C58 0.0237(11) 0.0341(13) 0.0415(15) 0.0107(10) 0.0029(10) -0.0021(11)
    C18 0.0209(10) 0.0168(9) 0.0235(10) 0.0022(8) -0.0009(8) 0.0026(8)
    C54 0.0397(14) 0.0276(12) 0.0277(12) -0.0073(10) 0.0048(10) 0.0000(10)
    B3 0.0166(10) 0.0184(11) 0.0226(11) 0.0001(8) 0.0018(8) 0.0023(9)
    C7 0.0247(11) 0.0254(11) 0.0251(11) 0.0040(9) 0.0051(9) -0.0039(9)
    C4 0.0152(9) 0.0271(11) 0.0190(10) 0.0009(8) -0.0008(8) 0.0018(8)
    C20 0.0323(12) 0.0344(13) 0.0190(11) 0.0079(10) -0.0030(9) 0.0050(9)
    C16 0.0530(16) 0.0161(10) 0.0316(13) 0.0048(10) -0.0056(11) 0.0014(9)
    C5 0.0184(10) 0.0407(14) 0.0301(12) 0.0073(10) -0.0013(9) 0.0000(10)
    C35 0.0249(11) 0.0227(11) 0.0280(11) 0.0023(9) 0.0034(9) -0.0069(9)
    C51 0.0299(13) 0.0297(13) 0.0423(15) -0.0033(10) -0.0067(11) -0.0048(11)
    C19 0.0408(14) 0.0243(11) 0.0269(12) 0.0065(10) -0.0032(10) 0.0073(9)
    C67 0.0390(15) 0.0417(16) 0.0396(15) -0.0024(12) 0.0004(12) -0.0041(12)
    C57 0.0216(12) 0.0357(14) 0.0593(18) 0.0044(10) 0.0125(12) 0.0048(13)
    C53 0.0624(19) 0.0363(14) 0.0243(13) -0.0045(13) -0.0005(12) 0.0011(11)
    C33 0.0193(10) 0.0307(12) 0.0366(13) 0.0046(9) -0.0032(9) -0.0051(10)
    C34 0.0256(12) 0.0304(12) 0.0379(14) 0.0084(10) 0.0033(10) -0.0069(10)
    C52 0.0450(16) 0.0341(14) 0.0339(14) 0.0027(12) -0.0131(12) -0.0067(11)
    C6 0.0252(12) 0.0367(13) 0.0333(13) 0.0116(10) 0.0042(10) -0.0019(11)
    B2 0.0199(10) 0.0174(10) 0.0129(10) 0.0000(8) 0.0009(8) -0.0008(8)
    B1 0.0203(11) 0.0172(10) 0.0181(10) -0.0022(8) 0.0011(8) -0.0044(8)
    C68 0.099(4) 0.053(2) 0.105(4) 0.024(2) 0.044(3) 0.007(2)
_geom_special_details
;
 All esds (except the esd in the dihedral angle between two l.s. planes)
 are estimated using the full covariance matrix.  The cell esds are taken
 into account individually in the estimation of esds in distances, angles
 and torsion angles; correlations between esds in cell parameters are only
 used when they are defined by crystal symmetry.  An approximate (isotropic)
 treatment of cell esds is used for estimating esds involving l.s. planes.
;
loop_
    _geom_bond_atom_site_label_1
    _geom_bond_atom_site_label_2
    _geom_bond_site_symmetry_2
    _geom_bond_distance
    _geom_bond_publ_flag
    Ce1 O2 . 2.8099(14) ?
    Ce1 O6 . 2.8643(15) ?
    Ce1 O3 . 2.8900(15) ?
    Ce1 O5 . 2.8808(15) ?
    Ce1 O4 . 2.8885(15) ?
    Ce1 O1 . 2.8704(15) ?
    Ce1 N4 . 2.6383(17) ?
    Ce1 N10 . 2.6566(17) ?
    Ce1 N12 . 2.6558(17) ?
    Ce1 N8 . 2.6458(17) ?
    Ce1 N6 . 2.6744(17) ?
    Ce1 N2 . 2.6600(17) ?
    Cl2 C67 . 1.760(3) ?
    Cl1 C67 . 1.754(3) ?
    Cl3 C68 . 1.760(5) ?
    Cl4 C68 . 1.781(6) ?
    O2 C11 . 1.380(2) ?
    O2 C14 . 1.385(2) ?
    O6 C39 . 1.382(2) ?
    O6 C42 . 1.379(3) ?
    O3 C21 . 1.385(3) ?
    O3 C18 . 1.381(3) ?
    O5 C32 . 1.378(3) ?
    O5 C35 . 1.379(3) ?
    O4 C28 . 1.381(2) ?
    O4 C25 . 1.379(3) ?
    O1 C7 . 1.381(3) ?
    O1 C4 . 1.377(3) ?
    N4 N3 . 1.363(2) ?
    N4 C10 . 1.342(3) ?
    N10 N9 . 1.363(2) ?
    N10 C31 . 1.343(3) ?
    N12 N11 . 1.364(2) ?
    N12 C38 . 1.344(3) ?
    N3 C8 . 1.349(3) ?
    N3 B1 . 1.539(3) ?
    N11 C36 . 1.351(3) ?
    N11 B2 . 1.539(3) ?
    N7 N8 . 1.363(2) ?
    N7 C22 . 1.348(3) ?
    N7 B2 . 1.532(3) ?
    N1 N2 . 1.363(2) ?
    N1 C1 . 1.353(3) ?
    N1 B1 . 1.539(3) ?
    N8 C24 . 1.347(3) ?
    N9 C29 . 1.351(3) ?
    N9 B2 . 1.540(3) ?
    N6 N5 . 1.365(2) ?
    N6 C17 . 1.345(3) ?
    N2 C3 . 1.343(3) ?
    N5 C15 . 1.345(3) ?
    N5 B1 . 1.541(3) ?
    C43 C44 . 1.405(3) ?
    C43 C48 . 1.410(3) ?
    C43 B3 . 1.646(3) ?
    C44 H44 . 0.9500 ?
    C44 C45 . 1.393(3) ?
    C55 C60 . 1.406(3) ?
    C55 C56 . 1.400(3) ?
    C55 B3 . 1.644(3) ?
    C11 C12 . 1.353(3) ?
    C11 C10 . 1.442(3) ?
    C60 H60 . 0.9500 ?
    C60 C59 . 1.391(3) ?
    C31 C30 . 1.403(3) ?
    C31 C32 . 1.444(3) ?
    C1 H1 . 0.9500 ?
    C1 C2 . 1.372(3) ?
    C14 H14 . 0.9500 ?
    C14 C13 . 1.344(3) ?
    C48 H48 . 0.9500 ?
    C48 C47 . 1.396(3) ?
    C49 C50 . 1.400(3) ?
    C49 C54 . 1.404(3) ?
    C49 B3 . 1.650(3) ?
    C13 H13 . 0.9500 ?
    C13 C12 . 1.427(3) ?
    C39 C38 . 1.445(3) ?
    C39 C40 . 1.354(3) ?
    C24 C23 . 1.397(3) ?
    C24 C25 . 1.437(3) ?
    C23 H23 . 0.9500 ?
    C23 C22 . 1.372(3) ?
    C22 H22 . 0.9500 ?
    C61 C62 . 1.403(3) ?
    C61 C66 . 1.405(3) ?
    C61 B3 . 1.647(3) ?
    C12 H12 . 0.9500 ?
    C62 H62 . 0.9500 ?
    C62 C63 . 1.397(3) ?
    C10 C9 . 1.403(3) ?
    C41 H41 . 0.9500 ?
    C41 C42 . 1.341(3) ?
    C41 C40 . 1.430(3) ?
    C29 H29 . 0.9500 ?
    C29 C30 . 1.374(3) ?
    C42 H42 . 0.9500 ?
    C45 H45 . 0.9500 ?
    C45 C46 . 1.389(3) ?
    C63 H63 . 0.9500 ?
    C63 C64 . 1.389(3) ?
    C30 H30 . 0.9500 ?
    C28 H28 . 0.9500 ?
    C28 C27 . 1.346(3) ?
    C46 H46 . 0.9500 ?
    C46 C47 . 1.388(3) ?
    C64 H64 . 0.9500 ?
    C64 C65 . 1.384(4) ?
    C17 C18 . 1.440(3) ?
    C17 C16 . 1.400(3) ?
    C3 C2 . 1.405(3) ?
    C3 C4 . 1.442(3) ?
    C26 H26 . 0.9500 ?
    C26 C27 . 1.429(3) ?
    C26 C25 . 1.360(3) ?
    C59 H59 . 0.9500 ?
    C59 C58 . 1.380(4) ?
    C38 C37 . 1.400(3) ?
    C27 H27 . 0.9500 ?
    C56 H56 . 0.9500 ?
    C56 C57 . 1.398(3) ?
    C65 H65 . 0.9500 ?
    C65 C66 . 1.394(3) ?
    C21 H21 . 0.9500 ?
    C21 C20 . 1.341(3) ?
    C15 H15 . 0.9500 ?
    C15 C16 . 1.375(4) ?
    C66 H66 . 0.9500 ?
    C37 H37 . 0.9500 ?
    C37 C36 . 1.375(3) ?
    C40 H40 . 0.9500 ?
    C32 C33 . 1.355(3) ?
    C8 H8 . 0.9500 ?
    C8 C9 . 1.378(3) ?
    C36 H36 . 0.9500 ?
    C47 H47 . 0.9500 ?
    C9 H9 . 0.9500 ?
    C50 H50 . 0.9500 ?
    C50 C51 . 1.395(4) ?
    C2 H2 . 0.9500 ?
    C58 H58 . 0.9500 ?
    C58 C57 . 1.386(4) ?
    C18 C19 . 1.355(3) ?
    C54 H54 . 0.9500 ?
    C54 C53 . 1.396(4) ?
    C7 H7 . 0.9500 ?
    C7 C6 . 1.342(3) ?
    C4 C5 . 1.355(3) ?
    C20 H20 . 0.9500 ?
    C20 C19 . 1.431(4) ?
    C16 H16 . 0.9500 ?
    C5 H5 . 0.9500 ?
    C5 C6 . 1.427(4) ?
    C35 H35 . 0.9500 ?
    C35 C34 . 1.343(3) ?
    C51 H51 . 0.9500 ?
    C51 C52 . 1.384(4) ?
    C19 H19 . 0.9500 ?
    C67 H67A . 0.9900 ?
    C67 H67B . 0.9900 ?
    C57 H57 . 0.9500 ?
    C53 H53 . 0.9500 ?
    C53 C52 . 1.380(4) ?
    C33 H33 . 0.9500 ?
    C33 C34 . 1.430(4) ?
    C34 H34 . 0.9500 ?
    C52 H52 . 0.9500 ?
    C6 H6 . 0.9500 ?
    B2 H2A . 1.12(3) ?
    B1 H1A . 1.11(3) ?
    C68 H68A . 0.9900 ?
    C68 H68B . 0.9900 ?
loop_
    _geom_angle_atom_site_label_1
    _geom_angle_atom_site_label_2
    _geom_angle_atom_site_label_3
    _geom_angle_site_symmetry_1
    _geom_angle_site_symmetry_3
    _geom_angle
    _geom_angle_publ_flag
    O2 Ce1 O6 . . 179.40(5) ?
    O2 Ce1 O3 . . 117.47(4) ?
    O2 Ce1 O5 . . 62.00(5) ?
    O2 Ce1 O4 . . 62.69(4) ?
    O2 Ce1 O1 . . 118.86(5) ?
    O6 Ce1 O3 . . 61.94(4) ?
    O6 Ce1 O5 . . 117.55(5) ?
    O6 Ce1 O4 . . 117.91(5) ?
    O6 Ce1 O1 . . 61.59(5) ?
    O5 Ce1 O3 . . 62.96(4) ?
    O5 Ce1 O4 . . 117.35(5) ?
    O4 Ce1 O3 . . 179.61(4) ?
    O1 Ce1 O3 . . 116.56(5) ?
    O1 Ce1 O5 . . 178.99(4) ?
    O1 Ce1 O4 . . 63.13(4) ?
    N4 Ce1 O2 . . 59.19(5) ?
    N4 Ce1 O6 . . 121.09(5) ?
    N4 Ce1 O3 . . 116.79(5) ?
    N4 Ce1 O5 . . 64.34(5) ?
    N4 Ce1 O4 . . 63.60(5) ?
    N4 Ce1 O1 . . 115.51(5) ?
    N4 Ce1 N10 . . 112.47(5) ?
    N4 Ce1 N12 . . 179.36(5) ?
    N4 Ce1 N8 . . 112.18(5) ?
    N4 Ce1 N6 . . 68.98(5) ?
    N4 Ce1 N2 . . 67.61(5) ?
    N10 Ce1 O2 . . 63.98(5) ?
    N10 Ce1 O6 . . 115.47(5) ?
    N10 Ce1 O3 . . 63.46(5) ?
    N10 Ce1 O5 . . 58.56(5) ?
    N10 Ce1 O4 . . 116.46(5) ?
    N10 Ce1 O1 . . 122.16(5) ?
    N10 Ce1 N6 . . 110.58(5) ?
    N10 Ce1 N2 . . 178.97(5) ?
    N12 Ce1 O2 . . 121.44(5) ?
    N12 Ce1 O6 . . 58.28(5) ?
    N12 Ce1 O3 . . 62.97(5) ?
    N12 Ce1 O5 . . 115.82(5) ?
    N12 Ce1 O4 . . 116.64(5) ?
    N12 Ce1 O1 . . 64.32(5) ?
    N12 Ce1 N10 . . 68.00(5) ?
    N12 Ce1 N6 . . 110.49(5) ?
    N12 Ce1 N2 . . 111.91(5) ?
    N8 Ce1 O2 . . 65.00(5) ?
    N8 Ce1 O6 . . 115.13(5) ?
    N8 Ce1 O3 . . 121.39(5) ?
    N8 Ce1 O5 . . 117.19(5) ?
    N8 Ce1 O4 . . 58.30(5) ?
    N8 Ce1 O1 . . 63.81(5) ?
    N8 Ce1 N10 . . 69.58(5) ?
    N8 Ce1 N12 . . 68.34(5) ?
    N8 Ce1 N6 . . 178.72(5) ?
    N8 Ce1 N2 . . 111.38(5) ?
    N6 Ce1 O2 . . 116.24(5) ?
    N6 Ce1 O6 . . 63.62(5) ?
    N6 Ce1 O3 . . 57.96(5) ?
    N6 Ce1 O5 . . 63.68(5) ?
    N6 Ce1 O4 . . 122.34(5) ?
    N6 Ce1 O1 . . 115.32(5) ?
    N2 Ce1 O2 . . 116.67(5) ?
    N2 Ce1 O6 . . 63.88(5) ?
    N2 Ce1 O3 . . 115.55(5) ?
    N2 Ce1 O5 . . 120.88(5) ?
    N2 Ce1 O4 . . 64.53(5) ?
    N2 Ce1 O1 . . 58.38(5) ?
    N2 Ce1 N6 . . 68.45(5) ?
    C11 O2 Ce1 . . 120.06(12) ?
    C11 O2 C14 . . 106.01(16) ?
    C14 O2 Ce1 . . 133.48(12) ?
    C39 O6 Ce1 . . 120.14(12) ?
    C42 O6 Ce1 . . 133.27(13) ?
    C42 O6 C39 . . 106.43(17) ?
    C21 O3 Ce1 . . 133.67(13) ?
    C18 O3 Ce1 . . 120.11(12) ?
    C18 O3 C21 . . 106.17(17) ?
    C32 O5 Ce1 . . 119.16(12) ?
    C32 O5 C35 . . 106.35(17) ?
    C35 O5 Ce1 . . 134.48(13) ?
    C28 O4 Ce1 . . 134.24(13) ?
    C25 O4 Ce1 . . 118.88(12) ?
    C25 O4 C28 . . 106.53(17) ?
    C7 O1 Ce1 . . 133.57(14) ?
    C4 O1 Ce1 . . 119.71(12) ?
    C4 O1 C7 . . 106.41(17) ?
    N3 N4 Ce1 . . 128.49(12) ?
    C10 N4 Ce1 . . 125.63(13) ?
    C10 N4 N3 . . 105.87(16) ?
    N9 N10 Ce1 . . 127.22(12) ?
    C31 N10 Ce1 . . 126.11(13) ?
    C31 N10 N9 . . 105.88(16) ?
    N11 N12 Ce1 . . 127.33(12) ?
    C38 N12 Ce1 . . 126.94(13) ?
    C38 N12 N11 . . 105.72(16) ?
    N4 N3 B1 . . 121.33(16) ?
    C8 N3 N4 . . 110.06(17) ?
    C8 N3 B1 . . 128.61(18) ?
    N12 N11 B2 . . 121.56(16) ?
    C36 N11 N12 . . 110.05(17) ?
    C36 N11 B2 . . 128.33(18) ?
    N8 N7 B2 . . 121.53(16) ?
    C22 N7 N8 . . 110.18(17) ?
    C22 N7 B2 . . 128.23(18) ?
    N2 N1 B1 . . 121.68(17) ?
    C1 N1 N2 . . 110.06(18) ?
    C1 N1 B1 . . 128.23(19) ?
    N7 N8 Ce1 . . 127.71(12) ?
    C24 N8 Ce1 . . 126.69(13) ?
    C24 N8 N7 . . 105.40(16) ?
    N10 N9 B2 . . 121.41(16) ?
    C29 N9 N10 . . 110.05(17) ?
    C29 N9 B2 . . 128.52(18) ?
    N5 N6 Ce1 . . 127.54(13) ?
    C17 N6 Ce1 . . 126.43(14) ?
    C17 N6 N5 . . 105.69(17) ?
    N1 N2 Ce1 . . 127.58(13) ?
    C3 N2 Ce1 . . 126.47(14) ?
    C3 N2 N1 . . 105.88(17) ?
    N6 N5 B1 . . 121.18(17) ?
    C15 N5 N6 . . 110.30(19) ?
    C15 N5 B1 . . 128.50(19) ?
    C44 C43 C48 . . 114.9(2) ?
    C44 C43 B3 . . 123.24(19) ?
    C48 C43 B3 . . 121.62(19) ?
    C43 C44 H44 . . 118.5 ?
    C45 C44 C43 . . 123.0(2) ?
    C45 C44 H44 . . 118.5 ?
    C60 C55 B3 . . 120.9(2) ?
    C56 C55 C60 . . 115.1(2) ?
    C56 C55 B3 . . 123.8(2) ?
    O2 C11 C10 . . 115.14(17) ?
    C12 C11 O2 . . 110.13(18) ?
    C12 C11 C10 . . 134.73(19) ?
    C55 C60 H60 . . 118.6 ?
    C59 C60 C55 . . 122.7(2) ?
    C59 C60 H60 . . 118.6 ?
    N10 C31 C30 . . 110.92(19) ?
    N10 C31 C32 . . 120.07(18) ?
    C30 C31 C32 . . 129.02(19) ?
    N1 C1 H1 . . 125.6 ?
    N1 C1 C2 . . 108.8(2) ?
    C2 C1 H1 . . 125.6 ?
    O2 C14 H14 . . 124.9 ?
    C13 C14 O2 . . 110.19(19) ?
    C13 C14 H14 . . 124.9 ?
    C43 C48 H48 . . 118.7 ?
    C47 C48 C43 . . 122.7(2) ?
    C47 C48 H48 . . 118.7 ?
    C50 C49 C54 . . 114.9(2) ?
    C50 C49 B3 . . 122.2(2) ?
    C54 C49 B3 . . 122.7(2) ?
    C14 C13 H13 . . 126.5 ?
    C14 C13 C12 . . 107.03(19) ?
    C12 C13 H13 . . 126.5 ?
    O6 C39 C38 . . 115.01(17) ?
    C40 C39 O6 . . 109.90(19) ?
    C40 C39 C38 . . 135.1(2) ?
    N8 C24 C23 . . 111.21(19) ?
    N8 C24 C25 . . 120.01(18) ?
    C23 C24 C25 . . 128.8(2) ?
    C24 C23 H23 . . 127.9 ?
    C22 C23 C24 . . 104.26(19) ?
    C22 C23 H23 . . 127.9 ?
    N7 C22 C23 . . 108.95(19) ?
    N7 C22 H22 . . 125.5 ?
    C23 C22 H22 . . 125.5 ?
    C62 C61 C66 . . 115.0(2) ?
    C62 C61 B3 . . 124.55(19) ?
    C66 C61 B3 . . 120.2(2) ?
    C11 C12 C13 . . 106.63(19) ?
    C11 C12 H12 . . 126.7 ?
    C13 C12 H12 . . 126.7 ?
    C61 C62 H62 . . 118.6 ?
    C63 C62 C61 . . 122.8(2) ?
    C63 C62 H62 . . 118.6 ?
    N4 C10 C11 . . 119.57(18) ?
    N4 C10 C9 . . 111.08(19) ?
    C9 C10 C11 . . 129.34(19) ?
    C42 C41 H41 . . 126.3 ?
    C42 C41 C40 . . 107.5(2) ?
    C40 C41 H41 . . 126.3 ?
    N9 C29 H29 . . 125.6 ?
    N9 C29 C30 . . 108.81(19) ?
    C30 C29 H29 . . 125.6 ?
    O6 C42 H42 . . 125.0 ?
    C41 C42 O6 . . 109.9(2) ?
    C41 C42 H42 . . 125.0 ?
    C44 C45 H45 . . 119.8 ?
    C46 C45 C44 . . 120.3(2) ?
    C46 C45 H45 . . 119.8 ?
    C62 C63 H63 . . 120.0 ?
    C64 C63 C62 . . 120.0(2) ?
    C64 C63 H63 . . 120.0 ?
    C31 C30 H30 . . 127.8 ?
    C29 C30 C31 . . 104.35(18) ?
    C29 C30 H30 . . 127.8 ?
    O4 C28 H28 . . 125.0 ?
    C27 C28 O4 . . 110.0(2) ?
    C27 C28 H28 . . 125.0 ?
    C45 C46 H46 . . 120.7 ?
    C47 C46 C45 . . 118.7(2) ?
    C47 C46 H46 . . 120.7 ?
    C63 C64 H64 . . 120.5 ?
    C65 C64 C63 . . 119.0(2) ?
    C65 C64 H64 . . 120.5 ?
    N6 C17 C18 . . 120.26(19) ?
    N6 C17 C16 . . 110.7(2) ?
    C16 C17 C18 . . 129.0(2) ?
    N2 C3 C2 . . 110.8(2) ?
    N2 C3 C4 . . 119.81(19) ?
    C2 C3 C4 . . 129.4(2) ?
    C27 C26 H26 . . 126.8 ?
    C25 C26 H26 . . 126.8 ?
    C25 C26 C27 . . 106.4(2) ?
    C60 C59 H59 . . 119.8 ?
    C58 C59 C60 . . 120.4(2) ?
    C58 C59 H59 . . 119.8 ?
    N12 C38 C39 . . 119.55(18) ?
    N12 C38 C37 . . 111.09(19) ?
    C37 C38 C39 . . 129.34(19) ?
    C28 C27 C26 . . 107.2(2) ?
    C28 C27 H27 . . 126.4 ?
    C26 C27 H27 . . 126.4 ?
    C55 C56 H56 . . 118.6 ?
    C57 C56 C55 . . 122.7(2) ?
    C57 C56 H56 . . 118.6 ?
    C64 C65 H65 . . 120.0 ?
    C64 C65 C66 . . 120.1(2) ?
    C66 C65 H65 . . 120.0 ?
    O3 C21 H21 . . 124.9 ?
    C20 C21 O3 . . 110.3(2) ?
    C20 C21 H21 . . 124.9 ?
    N5 C15 H15 . . 125.6 ?
    N5 C15 C16 . . 108.7(2) ?
    C16 C15 H15 . . 125.6 ?
    C61 C66 H66 . . 118.5 ?
    C65 C66 C61 . . 123.0(2) ?
    C65 C66 H66 . . 118.5 ?
    C38 C37 H37 . . 127.8 ?
    C36 C37 C38 . . 104.30(19) ?
    C36 C37 H37 . . 127.8 ?
    C39 C40 C41 . . 106.3(2) ?
    C39 C40 H40 . . 126.9 ?
    C41 C40 H40 . . 126.9 ?
    O5 C32 C31 . . 115.53(18) ?
    C33 C32 O5 . . 110.1(2) ?
    C33 C32 C31 . . 134.4(2) ?
    N3 C8 H8 . . 125.5 ?
    N3 C8 C9 . . 108.91(19) ?
    C9 C8 H8 . . 125.5 ?
    N11 C36 C37 . . 108.83(19) ?
    N11 C36 H36 . . 125.6 ?
    C37 C36 H36 . . 125.6 ?
    C48 C47 H47 . . 119.8 ?
    C46 C47 C48 . . 120.4(2) ?
    C46 C47 H47 . . 119.8 ?
    C10 C9 H9 . . 128.0 ?
    C8 C9 C10 . . 104.08(19) ?
    C8 C9 H9 . . 128.0 ?
    C49 C50 H50 . . 118.6 ?
    C51 C50 C49 . . 122.8(2) ?
    C51 C50 H50 . . 118.6 ?
    O4 C25 C24 . . 115.42(18) ?
    C26 C25 O4 . . 109.83(19) ?
    C26 C25 C24 . . 134.7(2) ?
    C1 C2 C3 . . 104.4(2) ?
    C1 C2 H2 . . 127.8 ?
    C3 C2 H2 . . 127.8 ?
    C59 C58 H58 . . 120.5 ?
    C59 C58 C57 . . 118.9(2) ?
    C57 C58 H58 . . 120.5 ?
    O3 C18 C17 . . 114.86(18) ?
    C19 C18 O3 . . 109.9(2) ?
    C19 C18 C17 . . 135.2(2) ?
    C49 C54 H54 . . 118.5 ?
    C53 C54 C49 . . 123.1(2) ?
    C53 C54 H54 . . 118.5 ?
    C43 B3 C49 . . 112.47(18) ?
    C43 B3 C61 . . 104.84(17) ?
    C55 B3 C43 . . 111.94(18) ?
    C55 B3 C49 . . 103.99(17) ?
    C55 B3 C61 . . 112.87(18) ?
    C61 B3 C49 . . 110.96(17) ?
    O1 C7 H7 . . 125.0 ?
    C6 C7 O1 . . 110.1(2) ?
    C6 C7 H7 . . 125.0 ?
    O1 C4 C3 . . 115.33(18) ?
    C5 C4 O1 . . 109.8(2) ?
    C5 C4 C3 . . 134.8(2) ?
    C21 C20 H20 . . 126.5 ?
    C21 C20 C19 . . 107.0(2) ?
    C19 C20 H20 . . 126.5 ?
    C17 C16 H16 . . 127.7 ?
    C15 C16 C17 . . 104.6(2) ?
    C15 C16 H16 . . 127.7 ?
    C4 C5 H5 . . 126.7 ?
    C4 C5 C6 . . 106.6(2) ?
    C6 C5 H5 . . 126.7 ?
    O5 C35 H35 . . 125.0 ?
    C34 C35 O5 . . 110.1(2) ?
    C34 C35 H35 . . 125.0 ?
    C50 C51 H51 . . 119.9 ?
    C52 C51 C50 . . 120.3(2) ?
    C52 C51 H51 . . 119.9 ?
    C18 C19 C20 . . 106.7(2) ?
    C18 C19 H19 . . 126.7 ?
    C20 C19 H19 . . 126.7 ?
    Cl2 C67 H67A . . 109.6 ?
    Cl2 C67 H67B . . 109.6 ?
    Cl1 C67 Cl2 . . 110.35(17) ?
    Cl1 C67 H67A . . 109.6 ?
    Cl1 C67 H67B . . 109.6 ?
    H67A C67 H67B . . 108.1 ?
    C56 C57 H57 . . 120.0 ?
    C58 C57 C56 . . 120.1(2) ?
    C58 C57 H57 . . 120.0 ?
    C54 C53 H53 . . 120.0 ?
    C52 C53 C54 . . 119.9(3) ?
    C52 C53 H53 . . 120.0 ?
    C32 C33 H33 . . 126.8 ?
    C32 C33 C34 . . 106.3(2) ?
    C34 C33 H33 . . 126.8 ?
    C35 C34 C33 . . 107.2(2) ?
    C35 C34 H34 . . 126.4 ?
    C33 C34 H34 . . 126.4 ?
    C51 C52 H52 . . 120.5 ?
    C53 C52 C51 . . 119.0(3) ?
    C53 C52 H52 . . 120.5 ?
    C7 C6 C5 . . 107.1(2) ?
    C7 C6 H6 . . 126.4 ?
    C5 C6 H6 . . 126.4 ?
    N11 B2 N9 . . 109.63(17) ?
    N11 B2 H2A . . 108.2(14) ?
    N7 B2 N11 . . 108.75(17) ?
    N7 B2 N9 . . 109.29(16) ?
    N7 B2 H2A . . 110.1(14) ?
    N9 B2 H2A . . 110.8(14) ?
    N3 B1 N1 . . 109.33(17) ?
    N3 B1 N5 . . 108.46(17) ?
    N3 B1 H1A . . 110.6(14) ?
    N1 B1 N5 . . 109.62(17) ?
    N1 B1 H1A . . 109.7(14) ?
    N5 B1 H1A . . 109.1(14) ?
    Cl3 C68 Cl4 . . 112.1(3) ?
    Cl3 C68 H68A . . 109.2 ?
    Cl3 C68 H68B . . 109.2 ?
    Cl4 C68 H68A . . 109.2 ?
    Cl4 C68 H68B . . 109.2 ?
    H68A C68 H68B . . 107.9 ?
loop_
    _geom_torsion_atom_site_label_1
    _geom_torsion_atom_site_label_2
    _geom_torsion_atom_site_label_3
    _geom_torsion_atom_site_label_4
    _geom_torsion_site_symmetry_1
    _geom_torsion_site_symmetry_2
    _geom_torsion_site_symmetry_3
    _geom_torsion_site_symmetry_4
    _geom_torsion
    _geom_torsion_publ_flag
    Ce1 O2 C11 C12 . . . . -172.83(14) ?
    Ce1 O2 C11 C10 . . . . 7.6(2) ?
    Ce1 O2 C14 C13 . . . . 172.08(14) ?
    Ce1 O6 C39 C38 . . . . -3.4(2) ?
    Ce1 O6 C39 C40 . . . . 175.87(14) ?
    Ce1 O6 C42 C41 . . . . -175.38(15) ?
    Ce1 O3 C21 C20 . . . . -177.36(15) ?
    Ce1 O3 C18 C17 . . . . -0.8(2) ?
    Ce1 O3 C18 C19 . . . . 178.11(16) ?
    Ce1 O5 C32 C31 . . . . 1.7(2) ?
    Ce1 O5 C32 C33 . . . . -178.97(16) ?
    Ce1 O5 C35 C34 . . . . 178.95(16) ?
    Ce1 O4 C28 C27 . . . . -172.82(14) ?
    Ce1 O4 C25 C24 . . . . -7.5(2) ?
    Ce1 O4 C25 C26 . . . . 173.67(14) ?
    Ce1 O1 C7 C6 . . . . -173.24(16) ?
    Ce1 O1 C4 C3 . . . . -6.2(2) ?
    Ce1 O1 C4 C5 . . . . 174.40(16) ?
    Ce1 N4 N3 C8 . . . . 178.46(14) ?
    Ce1 N4 N3 B1 . . . . -1.5(3) ?
    Ce1 N4 C10 C11 . . . . 1.4(3) ?
    Ce1 N4 C10 C9 . . . . -178.74(14) ?
    Ce1 N10 N9 C29 . . . . 169.61(13) ?
    Ce1 N10 N9 B2 . . . . -8.8(2) ?
    Ce1 N10 C31 C30 . . . . -169.78(13) ?
    Ce1 N10 C31 C32 . . . . 9.8(3) ?
    Ce1 N12 N11 C36 . . . . 179.60(14) ?
    Ce1 N12 N11 B2 . . . . -3.0(3) ?
    Ce1 N12 C38 C39 . . . . -0.8(3) ?
    Ce1 N12 C38 C37 . . . . -179.49(14) ?
    Ce1 N8 C24 C23 . . . . -174.50(14) ?
    Ce1 N8 C24 C25 . . . . 5.9(3) ?
    Ce1 N6 N5 C15 . . . . -173.11(16) ?
    Ce1 N6 N5 B1 . . . . 5.3(3) ?
    Ce1 N6 C17 C18 . . . . -8.0(3) ?
    Ce1 N6 C17 C16 . . . . 173.16(17) ?
    Ce1 N2 C3 C2 . . . . 177.50(15) ?
    Ce1 N2 C3 C4 . . . . -2.6(3) ?
    O2 C11 C12 C13 . . . . -0.8(2) ?
    O2 C11 C10 N4 . . . . -6.0(3) ?
    O2 C11 C10 C9 . . . . 174.2(2) ?
    O2 C14 C13 C12 . . . . -0.6(3) ?
    O6 C39 C38 N12 . . . . 2.8(3) ?
    O6 C39 C38 C37 . . . . -178.8(2) ?
    O6 C39 C40 C41 . . . . 0.3(3) ?
    O3 C21 C20 C19 . . . . -0.4(3) ?
    O3 C18 C19 C20 . . . . -0.4(3) ?
    O5 C32 C33 C34 . . . . -0.4(3) ?
    O5 C35 C34 C33 . . . . 0.2(3) ?
    O4 C28 C27 C26 . . . . 0.4(3) ?
    O1 C7 C6 C5 . . . . -0.1(3) ?
    O1 C4 C5 C6 . . . . 0.0(3) ?
    N4 N3 C8 C9 . . . . 0.4(3) ?
    N4 N3 B1 N1 . . . . -58.3(2) ?
    N4 N3 B1 N5 . . . . 61.2(2) ?
    N4 C10 C9 C8 . . . . 0.2(3) ?
    N10 N9 C29 C30 . . . . 0.4(2) ?
    N10 N9 B2 N11 . . . . -54.5(2) ?
    N10 N9 B2 N7 . . . . 64.6(2) ?
    N10 C31 C30 C29 . . . . -0.3(2) ?
    N10 C31 C32 O5 . . . . -7.0(3) ?
    N10 C31 C32 C33 . . . . 173.8(3) ?
    N12 N11 C36 C37 . . . . -0.5(2) ?
    N12 N11 B2 N7 . . . . -58.2(2) ?
    N12 N11 B2 N9 . . . . 61.2(2) ?
    N12 C38 C37 C36 . . . . 0.2(2) ?
    N3 N4 C10 C11 . . . . -179.84(18) ?
    N3 N4 C10 C9 . . . . 0.0(2) ?
    N3 C8 C9 C10 . . . . -0.3(3) ?
    N11 N12 C38 C39 . . . . 178.13(18) ?
    N11 N12 C38 C37 . . . . -0.5(2) ?
    N7 N8 C24 C23 . . . . 0.7(2) ?
    N7 N8 C24 C25 . . . . -178.97(18) ?
    N1 N2 C3 C2 . . . . 0.2(2) ?
    N1 N2 C3 C4 . . . . -179.93(19) ?
    N1 C1 C2 C3 . . . . 0.3(3) ?
    N8 N7 C22 C23 . . . . -0.1(3) ?
    N8 N7 B2 N11 . . . . 61.5(2) ?
    N8 N7 B2 N9 . . . . -58.1(2) ?
    N8 C24 C23 C22 . . . . -0.7(3) ?
    N8 C24 C25 O4 . . . . 1.8(3) ?
    N8 C24 C25 C26 . . . . -179.8(2) ?
    N9 N10 C31 C30 . . . . 0.5(2) ?
    N9 N10 C31 C32 . . . . -179.90(18) ?
    N9 C29 C30 C31 . . . . -0.1(2) ?
    N6 N5 C15 C16 . . . . -0.3(3) ?
    N6 N5 B1 N3 . . . . -62.9(2) ?
    N6 N5 B1 N1 . . . . 56.4(2) ?
    N6 C17 C18 O3 . . . . 5.3(3) ?
    N6 C17 C18 C19 . . . . -173.2(3) ?
    N6 C17 C16 C15 . . . . 0.4(3) ?
    N2 N1 C1 C2 . . . . -0.2(3) ?
    N2 N1 B1 N3 . . . . 56.3(2) ?
    N2 N1 B1 N5 . . . . -62.5(2) ?
    N2 C3 C2 C1 . . . . -0.3(3) ?
    N2 C3 C4 O1 . . . . 5.9(3) ?
    N2 C3 C4 C5 . . . . -175.0(3) ?
    N5 N6 C17 C18 . . . . 178.24(19) ?
    N5 N6 C17 C16 . . . . -0.6(3) ?
    N5 C15 C16 C17 . . . . -0.1(3) ?
    C43 C44 C45 C46 . . . . -0.5(3) ?
    C43 C48 C47 C46 . . . . -1.4(3) ?
    C44 C43 C48 C47 . . . . 1.9(3) ?
    C44 C43 B3 C55 . . . . -139.8(2) ?
    C44 C43 B3 C49 . . . . -23.1(3) ?
    C44 C43 B3 C61 . . . . 97.5(2) ?
    C44 C45 C46 C47 . . . . 1.2(3) ?
    C55 C60 C59 C58 . . . . -0.4(4) ?
    C55 C56 C57 C58 . . . . -0.6(5) ?
    C11 O2 C14 C13 . . . . 0.1(2) ?
    C11 C10 C9 C8 . . . . -180.0(2) ?
    C60 C55 C56 C57 . . . . 0.8(4) ?
    C60 C55 B3 C43 . . . . -164.8(2) ?
    C60 C55 B3 C49 . . . . 73.6(2) ?
    C60 C55 B3 C61 . . . . -46.8(3) ?
    C60 C59 C58 C57 . . . . 0.6(4) ?
    C31 N10 N9 C29 . . . . -0.6(2) ?
    C31 N10 N9 B2 . . . . -178.93(17) ?
    C31 C32 C33 C34 . . . . 178.8(2) ?
    C1 N1 N2 Ce1 . . . . -177.23(14) ?
    C1 N1 N2 C3 . . . . 0.0(2) ?
    C1 N1 B1 N3 . . . . -121.5(2) ?
    C1 N1 B1 N5 . . . . 119.7(2) ?
    C14 O2 C11 C12 . . . . 0.4(2) ?
    C14 O2 C11 C10 . . . . -179.16(17) ?
    C14 C13 C12 C11 . . . . 0.8(3) ?
    C48 C43 C44 C45 . . . . -1.0(3) ?
    C48 C43 B3 C55 . . . . 45.5(3) ?
    C48 C43 B3 C49 . . . . 162.13(19) ?
    C48 C43 B3 C61 . . . . -77.2(2) ?
    C49 C50 C51 C52 . . . . -0.2(4) ?
    C49 C54 C53 C52 . . . . 0.9(5) ?
    C39 O6 C42 C41 . . . . -0.2(3) ?
    C39 C38 C37 C36 . . . . -178.3(2) ?
    C24 C23 C22 N7 . . . . 0.5(3) ?
    C23 C24 C25 O4 . . . . -177.7(2) ?
    C23 C24 C25 C26 . . . . 0.7(4) ?
    C22 N7 N8 Ce1 . . . . 174.74(14) ?
    C22 N7 N8 C24 . . . . -0.4(2) ?
    C22 N7 B2 N11 . . . . -115.3(2) ?
    C22 N7 B2 N9 . . . . 125.1(2) ?
    C61 C62 C63 C64 . . . . 0.6(3) ?
    C12 C11 C10 N4 . . . . 174.5(2) ?
    C12 C11 C10 C9 . . . . -5.3(4) ?
    C62 C61 C66 C65 . . . . -0.8(3) ?
    C62 C61 B3 C43 . . . . 102.4(2) ?
    C62 C61 B3 C55 . . . . -19.7(3) ?
    C62 C61 B3 C49 . . . . -136.0(2) ?
    C62 C63 C64 C65 . . . . -0.9(3) ?
    C10 N4 N3 C8 . . . . -0.3(2) ?
    C10 N4 N3 B1 . . . . 179.77(18) ?
    C10 C11 C12 C13 . . . . 178.7(2) ?
    C29 N9 B2 N11 . . . . 127.5(2) ?
    C29 N9 B2 N7 . . . . -113.4(2) ?
    C42 O6 C39 C38 . . . . -179.34(18) ?
    C42 O6 C39 C40 . . . . -0.1(2) ?
    C42 C41 C40 C39 . . . . -0.4(3) ?
    C45 C46 C47 C48 . . . . -0.3(3) ?
    C63 C64 C65 C66 . . . . 0.4(3) ?
    C30 C31 C32 O5 . . . . 172.5(2) ?
    C30 C31 C32 C33 . . . . -6.7(4) ?
    C28 O4 C25 C24 . . . . 178.30(18) ?
    C28 O4 C25 C26 . . . . -0.5(2) ?
    C64 C65 C66 C61 . . . . 0.5(4) ?
    C17 N6 N5 C15 . . . . 0.6(3) ?
    C17 N6 N5 B1 . . . . 178.97(19) ?
    C17 C18 C19 C20 . . . . 178.1(3) ?
    C3 C4 C5 C6 . . . . -179.2(3) ?
    C59 C58 C57 C56 . . . . -0.2(5) ?
    C38 N12 N11 C36 . . . . 0.6(2) ?
    C38 N12 N11 B2 . . . . 178.08(18) ?
    C38 C39 C40 C41 . . . . 179.3(2) ?
    C38 C37 C36 N11 . . . . 0.2(2) ?
    C27 C26 C25 O4 . . . . 0.7(3) ?
    C27 C26 C25 C24 . . . . -177.7(2) ?
    C56 C55 C60 C59 . . . . -0.3(3) ?
    C56 C55 B3 C43 . . . . 20.9(3) ?
    C56 C55 B3 C49 . . . . -100.8(3) ?
    C56 C55 B3 C61 . . . . 138.9(2) ?
    C21 O3 C18 C17 . . . . -178.72(19) ?
    C21 O3 C18 C19 . . . . 0.2(3) ?
    C21 C20 C19 C18 . . . . 0.5(3) ?
    C15 N5 B1 N3 . . . . 115.2(3) ?
    C15 N5 B1 N1 . . . . -125.5(2) ?
    C66 C61 C62 C63 . . . . 0.3(3) ?
    C66 C61 B3 C43 . . . . -72.1(2) ?
    C66 C61 B3 C55 . . . . 165.8(2) ?
    C66 C61 B3 C49 . . . . 49.6(3) ?
    C40 C39 C38 N12 . . . . -176.2(2) ?
    C40 C39 C38 C37 . . . . 2.2(4) ?
    C40 C41 C42 O6 . . . . 0.4(3) ?
    C32 O5 C35 C34 . . . . -0.4(3) ?
    C32 C31 C30 C29 . . . . -179.8(2) ?
    C32 C33 C34 C35 . . . . 0.2(3) ?
    C8 N3 B1 N1 . . . . 121.7(2) ?
    C8 N3 B1 N5 . . . . -118.8(2) ?
    C36 N11 B2 N7 . . . . 118.7(2) ?
    C36 N11 B2 N9 . . . . -121.8(2) ?
    C50 C49 C54 C53 . . . . -1.5(4) ?
    C50 C49 B3 C43 . . . . 145.8(2) ?
    C50 C49 B3 C55 . . . . -92.9(2) ?
    C50 C49 B3 C61 . . . . 28.7(3) ?
    C50 C51 C52 C53 . . . . -0.5(4) ?
    C25 O4 C28 C27 . . . . 0.0(2) ?
    C25 C24 C23 C22 . . . . 178.9(2) ?
    C25 C26 C27 C28 . . . . -0.7(3) ?
    C2 C3 C4 O1 . . . . -174.3(2) ?
    C2 C3 C4 C5 . . . . 4.9(4) ?
    C18 O3 C21 C20 . . . . 0.2(3) ?
    C18 C17 C16 C15 . . . . -178.3(2) ?
    C54 C49 C50 C51 . . . . 1.1(4) ?
    C54 C49 B3 C43 . . . . -40.0(3) ?
    C54 C49 B3 C55 . . . . 81.3(3) ?
    C54 C49 B3 C61 . . . . -157.1(2) ?
    C54 C53 C52 C51 . . . . 0.2(5) ?
    B3 C43 C44 C45 . . . . -176.0(2) ?
    B3 C43 C48 C47 . . . . 177.1(2) ?
    B3 C55 C60 C59 . . . . -175.2(2) ?
    B3 C55 C56 C57 . . . . 175.5(3) ?
    B3 C49 C50 C51 . . . . 175.7(2) ?
    B3 C49 C54 C53 . . . . -176.1(3) ?
    B3 C61 C62 C63 . . . . -174.4(2) ?
    B3 C61 C66 C65 . . . . 174.1(2) ?
    C7 O1 C4 C3 . . . . 179.36(19) ?
    C7 O1 C4 C5 . . . . 0.0(3) ?
    C4 O1 C7 C6 . . . . 0.0(3) ?
    C4 C3 C2 C1 . . . . 179.8(2) ?
    C4 C5 C6 C7 . . . . 0.1(3) ?
    C16 C17 C18 O3 . . . . -176.1(2) ?
    C16 C17 C18 C19 . . . . 5.4(5) ?
    C35 O5 C32 C31 . . . . -178.86(19) ?
    C35 O5 C32 C33 . . . . 0.5(3) ?
    B2 N11 C36 C37 . . . . -177.7(2) ?
    B2 N7 N8 Ce1 . . . . -2.6(3) ?
    B2 N7 N8 C24 . . . . -177.68(18) ?
    B2 N7 C22 C23 . . . . 177.0(2) ?
    B2 N9 C29 C30 . . . . 178.61(19) ?
    B1 N3 C8 C9 . . . . -179.6(2) ?
    B1 N1 N2 Ce1 . . . . 4.6(3) ?
    B1 N1 N2 C3 . . . . -178.16(18) ?
    B1 N1 C1 C2 . . . . 177.8(2) ?
    B1 N5 C15 C16 . . . . -178.6(2) ?
_shelx_space_group_comment
;
The symmetry employed for this shelxl refinement is uniquely defined
by the following loop, which should always be used as a source of
symmetry information in preference to the above space-group names.
They are only intended as comments.
;
_shelx_estimated_absorpt_T_min     0.769
_shelx_estimated_absorpt_T_max     0.955
_shelx_hkl_file
;
  -1   0   0   -0.10    0.10
  -1   0   0    0.20    0.10
  -1   0   0   -0.10    0.10
  -1   0   0   -0.10    0.10
  -1   0   0   -0.10    0.10
  -1   0   0   -0.20    0.10
  -1   0   0   -0.20    0.10
  -1   0   0   -0.20    0.10
  -1   0   0    0.10    0.20
  -1   0   0    0.20    0.10
   2   0   0  255.27   10.60
   2   0   0  239.88   10.10
   2   0   0  266.17   10.70
  -2   0   0  255.27   10.30
  -2   0   0  262.27   10.50
   2   0   0  251.87   10.10
   2   0   0  243.58   10.60
  -2   0   0  244.78   10.40
   2   0   0  258.37   10.50
  -2   0   0  238.58   10.40
  -2   0   0  238.58   10.20
  -2   0   0  257.77   10.60
  -2   0   0  250.07   10.30
  -2   0   0  242.78   10.50
  -2   0   0  238.78   10.10
  -2   0   0  239.68   10.20
  -2   0   0  259.97   10.70
  -2   0   0  251.97   10.70
  -2   0   0  257.37   11.30
  -2   0   0  248.58   10.10
  -2   0   0  263.57   10.50
   2   0   0  252.37   10.70
   2   0   0  235.88   10.20
   2   0   0  252.07   10.30
   2   0   0  244.48   10.50
   2   0   0  241.78   10.20
  -3   0   0 1582.44   58.79
  -3   0   0 1571.94   58.79
  -3   0   0 1510.75   58.99
  -3   0   0 1505.75   59.49
  -3   0   0 1527.85   58.29
  -3   0   0 1509.05   58.49
  -3   0   0 1631.84   58.89
  -3   0   0 1548.15   58.89
  -3   0   0 1515.35   58.69
  -3   0   0 1543.05   58.69
  -3   0   0 1568.44   58.89
  -3   0   0 1568.94   58.39
  -3   0   0 1514.65   58.59
  -3   0   0 1555.24   58.79
  -3   0   0 1509.75   58.49
  -4   0   0  572.54   23.60
  -4   0   0  610.84   24.40
  -4   0   0  593.14   24.50
  -4   0   0  608.44   24.40
  -4   0   0  610.04   24.00
  -4   0   0  615.14   24.30
  -4   0   0  569.14   25.10
  -4   0   0  581.54   23.80
  -4   0   0  617.04   24.30
  -4   0   0  584.94   23.40
  -4   0   0  580.64   23.80
  -4   0   0  571.24   24.80
  -4   0   0  579.54   24.20
   4   0   0  618.64   26.80
  -5   0   0  393.26   17.50
   5   0   0  422.76   20.70
  -5   0   0  409.36   18.40
  -5   0   0  406.96   17.90
  -5   0   0  412.46   17.50
  -5   0   0  416.76   17.90
  -5   0   0  402.06   17.00
  -5   0   0  413.96   18.00
  -5   0   0  394.06   17.40
  -5   0   0  414.86   18.10
  -5   0   0  405.16   18.30
  -5   0   0  406.56   19.40
  -5   0   0  413.36   17.80
  -5   0   0  405.36   17.20
  -5   0   0  416.96   18.00
  -5   0   0  415.56   17.70
   6   0   0   20.30    3.80
  -6   0   0   24.60    3.60
  -6   0   0   27.90    4.10
  -6   0   0   28.90    3.80
  -6   0   0   30.50    4.40
   6   0   0   22.00    4.30
  -6   0   0   28.20    3.50
  -6   0   0   28.50    4.40
  -6   0   0   34.10    4.10
  -6   0   0   32.90    4.10
  -6   0   0   24.10    2.90
  -6   0   0   37.70    5.60
  -6   0   0   27.30    3.40
  -6   0   0   23.90    3.70
  -6   0   0   24.70    3.80
  -6   0   0   28.20    4.80
  -7   0   0    2.80    2.90
  -7   0   0    2.60    2.30
  -7   0   0    0.50    2.00
  -7   0   0    2.00    1.50
  -7   0   0    3.80    2.70
  -7   0   0    2.70    2.20
  -7   0   0    1.90    2.30
  -7   0   0    5.70    2.80
  -7   0   0    5.20    2.50
  -7   0   0    2.40    2.30
   7   0   0    0.30    2.50
  -7   0   0    4.60    3.20
   7   0   0    4.00    2.50
  -7   0   0    2.10    4.40
  -7   0   0    2.70    3.30
  -7   0   0    1.30    1.90
  -7   0   0    3.40    2.20
   8   0   0   17.90    4.70
  -8   0   0   17.20    3.90
  -8   0   0   17.80    4.20
  -8   0   0   21.00    5.20
  -8   0   0   15.20    5.70
  -8   0   0   16.80    4.10
  -8   0   0   17.90    4.00
  -8   0   0   16.70    3.90
  -8   0   0   16.30    2.70
  -8   0   0   25.40    4.70
  -8   0   0   21.20    3.70
  -8   0   0   18.50    4.10
  -8   0   0   19.10    4.10
  -8   0   0    8.00    3.00
   8   0   0   19.50    4.30
  -8   0   0   21.10    4.90
  -8   0   0   24.00    4.00
  -9   0   0   39.50    5.80
   9   0   0   34.90    6.70
   9   0   0   39.60    6.20
  -9   0   0   36.60    5.80
  -9   0   0   35.70    5.20
  -9   0   0   31.20    8.10
  -9   0   0   53.29    8.00
  -9   0   0   30.50    6.30
  -9   0   0   37.20    4.70
  -9   0   0   22.60    4.60
  -9   0   0   36.20    5.50
  -9   0   0   40.80    6.40
  -9   0   0   33.30    5.40
  -9   0   0   34.20    5.70
  -9   0   0   33.90    4.30
  -9   0   0   35.00    5.40
  -9   0   0   38.00    5.80
  10   0   0  338.27   17.40
  10   0   0  335.67   18.90
 -10   0   0  327.07   17.10
  10   0   0  352.46   22.60
 -10   0   0  341.47   18.30
 -10   0   0  303.27   18.60
 -10   0   0  332.37   17.80
 -10   0   0  333.97   16.60
 -10   0   0  313.87   17.10
 -10   0   0  319.37   21.60
 -10   0   0  343.87   17.80
 -10   0   0  332.97   18.10
 -10   0   0  341.87   17.00
 -10   0   0  322.37   18.40
 -10   0   0  311.27   15.70
 -10   0   0  347.77   17.90
 -10   0   0  348.37   16.90
  11   0   0   31.30    5.20
 -11   0   0   41.00    6.90
  11   0   0   24.30    6.20
 -11   0   0   40.50    6.60
 -11   0   0   47.50    6.30
 -11   0   0   35.10    6.20
 -11   0   0   48.00    5.60
 -11   0   0   34.40    6.90
 -11   0   0   37.80    6.20
 -11   0   0   29.50    8.70
 -11   0   0   44.10    7.00
 -11   0   0   42.00    6.00
 -11   0   0   36.80    6.40
 -11   0   0   35.80    5.80
  11   0   0   33.80    6.10
 -11   0   0   43.40    6.80
  11   0   0   30.40    7.60
 -12   0   0  540.35   26.20
 -12   0   0  535.25   26.90
  12   0   0  587.04   35.40
 -12   0   0  535.75   26.40
 -12   0   0  531.15   25.80
 -12   0   0  519.75   27.70
 -12   0   0  562.44   26.40
  12   0   0  566.64   32.90
 -12   0   0  513.05   26.20
  12   0   0  543.15   26.10
 -12   0   0  531.85   24.00
 -12   0   0  512.55   26.20
 -12   0   0  532.65   30.50
  12   0   0  540.35   24.90
 -12   0   0  536.55   27.20
 -12   0   0  538.05   26.80
 -12   0   0  552.14   25.50
 -12   0   0  504.85   24.90
  12   0   0  521.95   27.80
 -13   0   0  415.06   21.10
 -13   0   0  397.36   23.10
 -13   0   0  419.26   23.70
 -13   0   0  435.86   22.50
 -13   0   0  428.26   21.50
 -13   0   0  403.26   22.40
 -13   0   0  459.35   23.60
  13   0   0  443.66   28.80
  13   0   0  396.86   23.70
 -13   0   0  403.96   23.90
  13   0   0  469.25   21.30
 -13   0   0  432.16   22.00
 -13   0   0  379.16   27.10
 -13   0   0  385.16   22.00
  13   0   0  435.86   22.30
 -13   0   0  391.76   19.70
 -13   0   0  442.56   22.90
  13   0   0  424.06   30.40
 -13   0   0  412.66   22.40
 -14   0   0  214.68   15.10
  14   0   0  206.08   19.70
  14   0   0  231.68   15.00
 -14   0   0  216.68   22.00
 -14   0   0  218.68   16.80
 -14   0   0  206.68   16.00
 -14   0   0  200.38   12.00
 -14   0   0  206.18   14.50
  14   0   0  217.38   21.70
 -14   0   0  201.98   13.60
 -14   0   0  194.88   15.10
 -14   0   0  211.08   15.30
 -14   0   0  224.48   14.10
 -14   0   0  214.08   16.50
  14   0   0  216.28   13.50
 -14   0   0  229.98   16.10
 -14   0   0  222.88   14.70
 -14   0   0  218.98   15.20
  14   0   0  199.38   15.70
 -15   0   0  114.39   10.40
 -15   0   0   89.29   10.20
  15   0   0  121.79   11.10
 -15   0   0  101.59   10.40
 -15   0   0  108.39   10.90
 -15   0   0  118.09   11.40
  15   0   0   82.49   11.10
 -15   0   0  122.49   17.20
 -15   0   0  118.49   12.00
  15   0   0  102.29    9.20
 -15   0   0  125.39   12.30
 -15   0   0  111.19   13.20
 -15   0   0   93.99    8.10
  15   0   0   88.49   14.00
 -15   0   0  104.59   13.40
 -15   0   0   92.59   13.30
 -15   0   0   96.39   10.60
  15   0   0   92.99    7.50
  15   0   0  126.69   12.60
  15   0   0   92.59   15.10
  15   0   0  107.69   10.30
 -16   0   0  132.39   14.80
  16   0   0   85.69   11.70
  16   0   0  100.79    8.60
 -16   0   0  113.39   10.80
 -16   0   0  123.19   11.80
 -16   0   0  146.69   15.70
  16   0   0   98.29    9.60
 -16   0   0  150.38   21.80
 -16   0   0  110.59   11.40
  16   0   0  147.89   12.50
 -16   0   0  136.89   12.70
 -16   0   0  123.79   14.10
  16   0   0   99.39   10.90
  16   0   0   95.19   16.90
  16   0   0   96.89   15.60
 -16   0   0  131.09   12.70
  16   0   0  127.99   12.70
   0  -1   0    0.00    0.10
   0  -1   0    0.00    0.10
   0  -1   0    0.00    0.10
   0  -1   0   -0.10    0.10
   0  -1   0    0.00    0.10
   0  -1   0    0.00    0.10
   0  -1   0   -0.10    0.10
   0  -1   0    0.00    0.10
   0  -1   0    0.00    0.10
   0  -1   0    0.10    0.10
   0  -1   0    0.00    0.10
   0  -1   0    0.00    0.10
   0   1   0    0.10    0.10
   0   1   0    0.00    0.10
   0   1   0   -0.10    0.10
   0   1   0    0.00    0.10
   0   1   0    0.00    0.10
   0   1   0    0.00    0.10
   0   1   0   -0.10    0.10
   0   1   0    0.00    0.10
   0   1   0   -0.10    0.10
   0   1   0    0.00    0.10
   0   1   0    0.00    0.10
   0   1   0    0.00    0.10
   1  -1   0   72.39    4.30
  -1  -1   0   73.09    3.50
   1  -1   0   81.69    3.50
  -1   1   0   93.59    3.70
  -1   1   0   88.39    3.70
  -2  -1   0  299.17   12.20
  -2  -1   0  306.27   12.60
   2  -1   0  316.27   12.40
  -2  -1   0  313.57   12.60
   2  -1   0  327.17   14.30
  -2  -1   0  311.47   12.50
  -2  -1   0  292.87   12.50
  -2  -1   0  306.37   12.50
  -2  -1   0  306.67   12.00
   2  -1   0  317.07   12.40
  -2  -1   0  304.47   13.30
  -2  -1   0  303.57   12.40
   2  -1   0  301.37   12.20
  -2  -1   0  314.77   12.80
   2  -1   0  310.27   12.60
   2  -1   0  307.37   12.40
   2  -1   0  300.27   12.80
   2  -1   0  296.07   12.30
  -2  -1   0  306.77   12.60
  -2  -1   0  315.17   12.70
  -2  -1   0  318.87   12.80
   2  -1   0  307.07   12.50
  -2  -1   0  304.27   12.70
   2  -1   0  281.37   12.30
  -2  -1   0  301.67   12.70
   2   1   0  307.07   12.50
   2   1   0  297.67   12.70
   2   1   0  306.07   12.20
  -2   1   0  315.77   12.40
  -2   1   0  316.57   12.40
   2   1   0  307.87   12.30
  -2   1   0  299.87   12.10
  -2   1   0  303.87   12.30
   2   1   0  332.77   12.90
  -2   1   0  303.17   12.50
  -2   1   0  305.17   12.80
  -2   1   0  305.07   13.30
  -2   1   0  308.97   12.80
  -2   1   0  309.57   12.30
  -2   1   0  304.77   12.70
   2   1   0  284.97   12.30
  -2   1   0  308.47   12.80
   2   1   0  310.87   12.90
   2   1   0  300.17   12.00
  -2   1   0  305.47   12.30
  -2   1   0  306.07   12.60
   2   1   0  301.87   12.40
  -2   1   0  322.27   12.30
  -2   1   0  326.67   12.40
   2   1   0  301.77   12.70
  -3  -1   0  314.67   14.00
  -3  -1   0  349.67   14.60
  -3  -1   0  340.67   14.30
  -3  -1   0  341.97   14.40
  -3  -1   0  351.66   14.40
  -3  -1   0  337.87   14.20
  -3  -1   0  338.37   14.50
   3  -1   0  370.36   16.70
  -3  -1   0  359.46   14.30
  -3  -1   0  359.06   14.60
  -3  -1   0  350.26   15.40
  -3  -1   0  335.17   13.60
  -3  -1   0  327.67   14.40
  -3  -1   0  341.87   14.00
   3  -1   0  318.47   13.70
  -3  -1   0  340.07   14.30
  -3  -1   0  333.27   14.00
  -3   1   0  360.16   14.60
  -3   1   0  348.57   14.30
  -3   1   0  323.67   13.90
  -3   1   0  332.97   14.30
  -3   1   0  339.77   14.10
  -3   1   0  329.47   13.80
  -3   1   0  361.86   14.30
  -3   1   0  337.07   14.00
  -3   1   0  348.97   14.00
  -3   1   0  338.67   14.50
  -3   1   0  344.07   15.30
  -3   1   0  353.46   14.20
  -3   1   0  349.27   14.60
   3   1   0  319.77   13.90
  -3   1   0  333.77   14.30
   3   1   0  335.57   14.60
   3   1   0  338.87   13.70
  -3   1   0  379.96   14.90
  -4  -1   0  587.44   25.20
  -4  -1   0  604.74   24.80
  -4  -1   0  601.84   25.30
  -4  -1   0  652.23   25.20
  -4  -1   0  639.34   26.30
  -4  -1   0  592.94   24.20
  -4  -1   0  630.04   24.90
   4  -1   0  642.34   28.00
  -4  -1   0  636.84   25.20
  -4  -1   0  617.14   24.70
  -4  -1   0  643.74   25.90
  -4  -1   0  588.24   25.00
  -4  -1   0  614.04   24.70
  -4  -1   0  643.94   25.30
  -4   1   0  599.84   25.00
  -4   1   0  617.84   25.30
  -4   1   0  595.64   24.80
  -4   1   0  627.74   25.30
  -4   1   0  620.94   24.90
  -4   1   0  621.74   25.50
  -4   1   0  615.84   24.60
   4   1   0  601.84   25.40
  -4   1   0  628.64   24.60
  -4   1   0  621.94   26.30
  -4   1   0  611.34   25.00
  -4   1   0  632.74   25.00
  -4   1   0  631.44   25.30
  -5  -1   0  928.51   36.50
  -5  -1   0  905.01   36.20
  -5  -1   0  906.41   35.60
  -5  -1   0  908.41   35.80
  -5  -1   0  875.91   35.60
   5  -1   0  957.40   39.90
  -5  -1   0  884.71   36.00
  -5  -1   0  865.41   36.20
  -5  -1   0  900.21   37.50
  -5  -1   0  933.61   36.40
  -5  -1   0  873.31   35.70
  -5  -1   0  929.41   36.30
  -5  -1   0  902.31   36.30
  -5  -1   0  898.31   36.50
  -5  -1   0  882.11   35.80
  -5  -1   0  930.21   36.10
  -5   1   0  899.41   35.90
  -5   1   0  881.71   36.50
  -5   1   0  923.31   36.40
   5   1   0  927.71   38.90
  -5   1   0  894.51   37.50
  -5   1   0  883.71   35.40
  -5   1   0  925.91   36.00
  -5   1   0  900.41   35.60
  -5   1   0  906.61   36.40
  -5   1   0  884.21   35.50
  -5   1   0  901.91   36.10
  -5   1   0  915.51   36.20
  -5   1   0  889.51   36.30
   5   1   0  914.61   36.70
  -5   1   0  876.81   35.80
  -5   1   0  879.11   35.90
  -5   1   0  892.51   35.30
  -6  -1   0  123.59    7.50
  -6  -1   0  116.49    7.60
  -6  -1   0  114.79    7.40
  -6  -1   0  110.09    7.30
  -6  -1   0  119.39    7.20
  -6  -1   0  120.29    7.60
   6  -1   0  126.99   10.10
  -6  -1   0   97.69    6.60
  -6  -1   0   98.89    5.90
  -6  -1   0  116.59    8.60
  -6  -1   0  106.09    7.90
  -6  -1   0   99.19    6.60
  -6  -1   0  111.49    7.40
  -6  -1   0  105.49    6.90
  -6  -1   0  109.29    6.60
   6   1   0  107.19    7.90
  -6   1   0  108.39    7.10
  -6   1   0  120.49    7.40
  -6   1   0  120.09    8.50
  -6   1   0  102.79    6.90
  -6   1   0  110.29    6.70
  -6   1   0  126.29    7.30
   6   1   0  124.79    9.50
  -6   1   0  110.79    6.60
  -6   1   0  114.09    7.50
  -6   1   0   94.49    6.80
  -6   1   0  105.69    6.30
  -6   1   0  104.89    6.30
  -6   1   0  107.39    6.70
  -6   1   0  121.59    7.90
  -7  -1   0 1085.99   44.10
  -7  -1   0 1055.09   43.30
  -7  -1   0 1113.59   42.80
   7  -1   0 1145.59   48.50
  -7  -1   0 1081.79   43.70
  -7  -1   0 1053.49   43.70
  -7  -1   0 1076.99   43.60
  -7  -1   0 1040.60   42.80
  -7  -1   0 1079.59   43.00
  -7  -1   0 1020.40   43.40
  -7  -1   0 1037.60   43.60
  -7  -1   0 1073.59   43.30
  -7  -1   0 1057.19   42.00
  -7  -1   0 1017.50   43.40
  -7  -1   0 1049.20   45.30
  -7  -1   0 1088.19   43.00
  -7   1   0 1019.60   45.20
  -7   1   0 1072.99   42.40
   7   1   0 1092.99   47.30
  -7   1   0 1056.59   43.60
   7   1   0 1071.79   44.30
  -7   1   0 1082.39   43.30
  -7   1   0 1072.49   43.30
  -7   1   0 1077.19   42.70
  -7   1   0 1084.79   44.20
  -7   1   0 1076.19   43.80
  -7   1   0 1076.29   43.70
  -7   1   0 1064.69   43.30
  -7   1   0 1073.79   43.20
  -7   1   0 1130.99   42.90
  -7   1   0 1037.60   42.30
  -7   1   0 1084.09   43.30
  -7   1   0 1088.79   43.60
  -8  -1   0  119.49    8.30
  -8  -1   0  123.59    7.80
  -8  -1   0  115.29    9.80
  -8  -1   0  113.49    8.70
  -8  -1   0  126.29    8.80
   8  -1   0  118.29    8.00
   8  -1   0  111.09    9.40
   8  -1   0  119.39   11.30
  -8  -1   0  114.99    8.40
  -8  -1   0  114.79    7.90
  -8  -1   0  119.89    6.80
  -8  -1   0  127.69   12.00
  -8  -1   0  115.09    9.10
  -8  -1   0  116.99    8.20
  -8  -1   0  116.69    8.20
  -8  -1   0  120.79    7.90
  -8  -1   0  112.29    8.30
  -8  -1   0  114.09    8.40
   8   1   0  126.99    9.60
  -8   1   0  111.19    8.50
  -8   1   0  127.89    9.50
  -8   1   0  115.69    8.10
  -8   1   0  112.09    7.90
  -8   1   0  118.79    8.20
  -8   1   0  122.99    9.50
   8   1   0  123.39   10.90
  -8   1   0  126.69    7.70
  -8   1   0  117.99    9.10
  -8   1   0  101.19    7.90
  -8   1   0  110.79   12.10
  -8   1   0  124.09    8.30
  -8   1   0  113.89    7.10
  -8   1   0  120.49    7.50
  -8   1   0  113.99    8.10
  -8   1   0  108.59    7.50
  -9  -1   0  242.58   14.30
  -9  -1   0  254.97   13.80
  -9  -1   0  248.38   13.70
   9  -1   0  266.47   16.00
   9  -1   0  262.47   13.90
  -9  -1   0  268.17   15.30
  -9  -1   0  247.98   14.40
  -9  -1   0  251.87   14.50
  -9  -1   0  244.38   15.50
  -9  -1   0  242.38   17.70
  -9  -1   0  256.07   14.30
  -9  -1   0  257.97   14.30
  -9  -1   0  242.78   13.60
   9  -1   0  279.17   18.90
  -9  -1   0  263.87   14.30
  -9  -1   0  268.77   12.60
  -9  -1   0  260.77   13.40
  -9  -1   0  248.78   14.40
  -9   1   0  255.07   14.20
  -9   1   0  264.77   13.40
  -9   1   0  256.67   14.10
  -9   1   0  256.97   15.40
  -9   1   0  252.87   14.10
  -9   1   0  257.77   15.00
   9   1   0  295.07   18.60
  -9   1   0  248.78   13.80
  -9   1   0  266.37   14.30
  -9   1   0  262.67   13.60
  -9   1   0  250.17   18.50
  -9   1   0  254.97   14.60
  -9   1   0  270.37   13.20
  -9   1   0  251.07   14.30
  -9   1   0  264.57   13.00
  -9   1   0  275.67   15.80
 -10  -1   0  449.16   22.30
 -10  -1   0  434.46   22.00
 -10  -1   0  449.95   22.40
  10  -1   0  473.45   31.20
 -10  -1   0  459.75   21.60
 -10  -1   0  433.26   22.40
 -10  -1   0  412.16   25.20
 -10  -1   0  440.26   22.80
 -10  -1   0  447.96   21.30
  10  -1   0  473.95   21.80
 -10  -1   0  475.65   21.30
 -10  -1   0  422.16   21.70
 -10  -1   0  452.05   23.20
 -10  -1   0  436.36   19.90
 -10  -1   0  471.25   23.30
  10  -1   0  481.55   23.90
 -10  -1   0  461.25   22.60
 -10   1   0  426.66   20.30
 -10   1   0  441.66   22.30
 -10   1   0  416.46   22.30
 -10   1   0  438.06   20.80
  10   1   0  483.95   26.90
 -10   1   0  461.75   21.20
 -10   1   0  429.86   21.60
  10   1   0  494.85   29.10
 -10   1   0  446.86   23.20
 -10   1   0  443.66   21.60
 -10   1   0  425.16   21.70
 -10   1   0  433.26   21.80
 -10   1   0  431.46   22.50
  10   1   0  465.75   23.40
 -10   1   0  457.85   22.10
 -10   1   0  459.55   20.80
 -10   1   0  443.26   26.20
  11  -1   0   59.49    6.80
  11  -1   0   45.90    7.50
 -11  -1   0   56.99    7.70
 -11  -1   0   64.59    7.80
 -11  -1   0   52.19    6.80
 -11  -1   0   60.19    8.00
 -11  -1   0   55.49    8.90
 -11  -1   0   57.39    9.90
 -11  -1   0   60.29   10.80
 -11  -1   0   64.59    8.60
  11  -1   0   59.39   10.00
 -11  -1   0   44.60    5.90
 -11  -1   0   58.99    7.20
 -11  -1   0   48.40    7.50
 -11  -1   0   59.79    7.80
 -11  -1   0   48.40    7.20
 -11  -1   0   47.50    5.20
 -11   1   0   49.80    6.90
 -11   1   0   45.70    5.70
 -11   1   0   47.20    5.20
 -11   1   0   50.29    7.50
 -11   1   0   41.20    6.70
 -11   1   0   69.59    8.80
  11   1   0   54.39    7.90
  11   1   0   39.40    8.40
 -11   1   0   43.20    6.00
 -11   1   0   68.19    8.10
 -11   1   0   54.39    6.60
 -11   1   0   47.80    9.60
 -11   1   0   43.40    6.20
  11   1   0   37.40    5.90
 -11   1   0   66.39    9.50
  11   1   0   45.10    9.30
 -11   1   0   52.49    8.20
 -11   1   0   48.50    7.70
  12  -1   0  355.56   20.90
 -12  -1   0  368.56   18.70
 -12  -1   0  360.66   20.60
 -12  -1   0  338.87   18.30
 -12  -1   0  343.87   20.60
 -12  -1   0  320.87   18.70
 -12  -1   0  297.67   18.70
  12  -1   0  373.06   26.90
 -12  -1   0  335.67   19.30
 -12  -1   0  321.37   18.80
 -12  -1   0  320.37   19.40
 -12  -1   0  334.27   16.50
  12  -1   0  362.96   24.90
 -12  -1   0  349.27   19.30
 -12  -1   0  328.17   18.00
 -12  -1   0  327.27   23.30
 -12  -1   0  360.26   19.80
  12  -1   0  360.96   18.80
  12   1   0  370.86   19.40
 -12   1   0  342.27   19.20
 -12   1   0  348.87   24.10
  12   1   0  365.16   20.70
 -12   1   0  349.47   20.30
 -12   1   0  354.76   18.90
  12   1   0  371.16   24.40
 -12   1   0  343.57   20.60
 -12   1   0  337.37   20.00
 -12   1   0  342.07   18.70
  12   1   0  337.67   18.00
 -12   1   0  348.97   18.10
 -12   1   0  312.67   18.50
 -12   1   0  366.66   19.10
  12   1   0  386.06   27.30
 -12   1   0  331.07   17.50
 -12   1   0  330.77   18.80
 -12   1   0  341.57   17.80
 -12   1   0  359.36   19.70
 -13  -1   0   50.89    7.60
 -13  -1   0   69.79    8.20
 -13  -1   0   63.49    8.90
  13  -1   0   45.70    9.60
  13  -1   0   57.29    8.70
 -13  -1   0   62.69   10.10
 -13  -1   0   57.39    8.30
 -13  -1   0   67.29    9.20
 -13  -1   0   59.29    9.30
 -13  -1   0   77.89   10.70
 -13  -1   0   60.39    8.20
  13  -1   0   77.09    6.70
 -13  -1   0   54.89    7.30
 -13  -1   0   37.80    7.10
 -13  -1   0   66.49    9.70
 -13  -1   0   49.20    8.60
  13  -1   0   42.00    9.00
  13  -1   0   44.70    6.90
 -13  -1   0   58.49   12.30
 -13   1   0   48.00   11.20
  13   1   0   63.59   12.00
 -13   1   0   56.69    8.50
 -13   1   0   68.89   10.00
 -13   1   0   66.79    7.50
 -13   1   0   63.09    8.50
  13   1   0   80.89    8.00
 -13   1   0   60.29    7.40
 -13   1   0   58.59    8.20
 -13   1   0   72.79   10.60
 -13   1   0   71.49    9.60
 -13   1   0   59.19    8.30
  13   1   0   60.19    8.40
 -13   1   0   75.89   10.40
  13   1   0   51.79    7.50
  13   1   0   55.99   10.70
 -13   1   0   73.79    9.50
 -13   1   0   57.29    6.40
 -13   1   0   77.29    9.50
 -14  -1   0   18.30    5.40
  14  -1   0    9.10    4.10
 -14  -1   0   18.70   10.00
 -14  -1   0   11.50    6.30
 -14  -1   0   13.30    6.60
  14  -1   0   10.90    5.70
 -14  -1   0   11.60    5.20
 -14  -1   0   12.20    5.00
  14  -1   0    5.80    4.20
 -14  -1   0    8.50    6.00
 -14  -1   0   13.70    5.40
 -14  -1   0   12.30    5.40
 -14  -1   0    5.60    3.30
  14  -1   0    9.90    5.60
 -14  -1   0   11.00    5.90
  14  -1   0   14.50    4.50
 -14  -1   0    8.20    4.90
 -14  -1   0   12.70    5.40
 -14  -1   0   12.80    5.10
  14  -1   0   10.50    5.00
  14   1   0   14.10    3.60
 -14   1   0   12.20    5.20
 -14   1   0   16.10    6.30
 -14   1   0   11.00    5.10
 -14   1   0   15.90    6.90
  14   1   0    9.60    4.60
  14   1   0    8.50    5.20
 -14   1   0   14.10    5.40
 -14   1   0    6.60    6.10
  14   1   0    6.10    4.90
 -14   1   0   12.00    4.80
 -14   1   0    5.50    3.30
 -14   1   0   15.80    5.80
  14   1   0    3.10    3.70
 -14   1   0   14.50    6.90
 -14   1   0    2.50    9.20
 -14   1   0   18.60    5.90
 -14   1   0    5.60    7.00
  14   1   0    8.40    4.00
  14   1   0   10.20    4.20
 -15  -1   0    5.10    8.00
  15  -1   0   12.30    5.50
 -15  -1   0    9.50    5.70
  15  -1   0   -0.90    4.20
  15  -1   0    4.80    4.20
 -15  -1   0   11.10    5.80
 -15  -1   0   13.70    7.00
 -15  -1   0   13.60    6.70
 -15  -1   0    6.70    4.60
  15  -1   0   10.00    4.40
 -15  -1   0   10.00    5.00
  15  -1   0    7.00    3.40
 -15  -1   0   10.70    6.20
  15  -1   0    2.30    3.10
 -15  -1   0    5.10    5.00
 -15  -1   0   12.70    5.60
 -15  -1   0    6.30    5.20
  15  -1   0    5.00    3.50
 -15  -1   0   11.60    6.80
  15  -1   0    5.00    4.80
  15   1   0    2.80    3.40
 -15   1   0    6.80    6.50
 -15   1   0   17.40    6.70
 -15   1   0    5.60    5.90
 -15   1   0    6.60    3.70
 -15   1   0   11.10    5.00
  15   1   0   -1.40    4.50
  15   1   0    2.40    3.30
 -15   1   0   12.80    8.80
  15   1   0   19.30    5.50
 -15   1   0    2.00    5.20
 -15   1   0   10.70    7.50
 -15   1   0   11.40    6.20
  15   1   0    7.20    4.30
  15   1   0    0.50    3.10
 -15   1   0    6.80    5.60
 -15   1   0   13.90    6.00
 -15   1   0   -1.60    3.80
  15   1   0   12.80    6.50
  15   1   0   -1.90    4.30
 -15   1   0    6.00    5.70
 -16  -1   0   10.80    5.80
 -16  -1   0   11.90    6.40
 -16  -1   0   13.60    5.90
 -16  -1   0   23.70    7.80
  16  -1   0   18.40    5.20
  16  -1   0   25.50    7.00
 -16  -1   0   24.60   12.00
  16  -1   0    9.10    5.90
  16  -1   0   17.70    6.20
 -16  -1   0   15.70    7.80
  16  -1   0    6.50    4.20
 -16  -1   0   16.40    6.30
  16  -1   0    3.90    3.90
 -16  -1   0   25.90    6.90
 -16  -1   0   21.80    8.70
 -16  -1   0   14.20    6.60
  16  -1   0   14.00    4.30
 -16   1   0   21.30    6.60
 -16   1   0   27.20   11.70
 -16   1   0   22.60    8.10
 -16   1   0   28.00   12.10
  16   1   0    2.40    5.00
 -16   1   0   15.10    4.60
 -16   1   0   19.40    8.10
  16   1   0   14.00    4.90
  16   1   0    5.20    5.60
 -16   1   0   19.40    7.00
  16   1   0   22.40    6.70
  16   1   0   20.20    5.90
  16   1   0   16.20    4.80
 -16   1   0   18.50    5.80
 -16   1   0   17.50    6.00
 -16   1   0   11.80    6.00
   0  -2   0   -0.10    0.10
   0  -2   0    0.10    0.10
   0  -2   0    0.10    0.10
   0  -2   0    0.10    0.10
   0  -2   0   -0.20    0.10
   0   2   0   -0.20    0.10
   0   2   0    0.10    0.10
   0   2   0    0.00    0.20
   0   2   0    0.10    0.10
   0   2   0   -0.10    0.10
   0   2   0    0.00    0.10
   0   2   0    0.30    0.10
   0   2   0   -0.10    0.10
   0   2   0    0.00    0.10
   0   2   0    0.20    0.10
   2  -2   0 1209.88   40.70
  -2  -2   0 1071.79   39.70
  -2  -2   0 1085.89   40.70
  -2  -2   0 1058.69   39.50
   2  -2   0  998.20   39.70
   2  -2   0 1047.30   39.80
   2  -2   0 1001.90   39.80
  -2  -2   0 1059.89   39.90
   2  -2   0 1027.60   39.60
  -2  -2   0 1037.70   40.00
  -2  -2   0 1088.09   40.20
   2  -2   0 1102.09   39.80
   2  -2   0 1065.89   42.20
  -2  -2   0 1102.19   40.20
   2  -2   0 1020.00   39.80
  -2  -2   0 1023.00   40.00
  -2  -2   0 1046.40   40.00
  -2  -2   0 1080.09   40.20
   2  -2   0  986.90   39.60
  -2  -2   0 1074.19   40.40
  -2  -2   0 1071.99   40.00
   2  -2   0 1056.19   39.70
   2  -2   0 1175.28   40.10
  -2  -2   0 1093.19   40.30
  -2  -2   0 1020.10   40.00
  -2  -2   0 1006.90   40.00
  -2  -2   0 1044.40   39.30
   2  -2   0 1000.70   39.70
   2  -2   0 1013.70   39.60
   2   2   0 1056.29   40.00
  -2   2   0 1053.79   39.80
   2   2   0 1009.40   39.60
   2   2   0  986.20   39.70
   2   2   0 1008.90   40.20
  -2   2   0 1050.69   39.60
  -2   2   0 1051.59   40.00
   2   2   0  988.00   39.90
  -2   2   0 1099.09   40.30
  -2   2   0 1045.70   40.30
  -2   2   0 1048.70   40.50
  -2   2   0 1029.60   39.60
   2   2   0 1063.49   39.80
  -2   2   0 1047.70   39.70
  -2   2   0 1021.40   39.60
   2   2   0  971.10   39.50
   2   2   0 1052.39   39.40
   2   2   0  965.40   39.40
  -2   2   0 1088.99   42.30
  -2   2   0 1052.09   39.70
  -2   2   0 1088.19   40.20
  -2   2   0 1054.59   40.10
  -2   2   0 1032.10   39.60
  -2   2   0 1078.59   39.60
  -2   2   0 1065.29   40.30
   2   2   0 1090.39   39.50
   3  -2   0   28.10    4.20
  -3  -2   0   38.30    4.40
  -3  -2   0   25.60    2.60
  -3  -2   0   32.40    4.00
  -3  -2   0   29.40    2.90
  -3  -2   0   29.00    3.00
  -3  -2   0   29.90    2.90
  -3  -2   0   23.10    2.50
   3  -2   0   24.30    2.50
  -3  -2   0   23.90    2.40
  -3  -2   0   28.10    3.00
  -3  -2   0   24.70    2.70
  -3  -2   0   28.20    3.00
  -3  -2   0   34.00    3.70
  -3  -2   0   25.50    2.00
  -3  -2   0   26.10    2.80
  -3  -2   0   28.40    2.60
  -3   2   0   28.50    2.30
   3   2   0   28.80    2.50
  -3   2   0   30.60    2.50
   3   2   0   22.90    2.10
  -3   2   0   32.40    3.10
  -3   2   0   26.50    2.60
  -3   2   0   27.10    2.30
  -3   2   0   28.90    2.40
  -3   2   0   25.30    2.50
  -3   2   0   38.50    3.30
  -3   2   0   41.50    4.50
   3   2   0   28.50    3.00
  -3   2   0   25.40    2.20
  -3   2   0   30.70    2.50
  -3   2   0   24.30    2.50
   3   2   0   26.30    2.00
  -4  -2   0  301.77   13.60
  -4  -2   0  282.97   13.00
   4  -2   0  313.27   16.20
  -4  -2   0  305.17   13.00
  -4  -2   0  304.37   13.00
  -4  -2   0  289.47   12.20
  -4  -2   0  313.77   13.30
  -4  -2   0  314.27   13.70
  -4  -2   0  292.57   13.40
   4  -2   0  295.17   12.80
  -4  -2   0  306.67   14.50
  -4  -2   0  289.27   13.00
  -4  -2   0  278.87   13.30
  -4  -2   0  296.47   13.50
  -4  -2   0  288.37   12.60
  -4  -2   0  306.97   13.40
  -4   2   0  297.27   12.60
  -4   2   0  300.17   13.30
  -4   2   0  277.87   13.00
  -4   2   0  300.77   13.60
  -4   2   0  287.57   12.90
  -4   2   0  305.57   12.90
  -4   2   0  304.47   13.80
  -4   2   0  306.07   13.50
  -4   2   0  302.17   14.50
  -4   2   0  305.27   12.90
  -4   2   0  296.67   12.50
  -4   2   0  297.77   13.40
   4   2   0  297.77   13.50
  -4   2   0  283.17   12.60
  -4   2   0  289.57   13.40
   5  -2   0  284.57   12.80
  -5  -2   0  278.77   14.80
  -5  -2   0  264.57   13.40
  -5  -2   0  272.07   13.50
  -5  -2   0  291.87   12.90
  -5  -2   0  285.27   13.00
  -5  -2   0  287.17   12.60
  -5  -2   0  275.67   13.50
  -5  -2   0  298.37   13.30
  -5  -2   0  296.37   13.60
   5  -2   0  278.67   16.30
  -5  -2   0  286.87   13.40
  -5  -2   0  284.67   13.00
  -5  -2   0  289.67   13.20
  -5  -2   0  274.77   13.20
  -5  -2   0  282.77   13.40
  -5  -2   0  281.07   12.00
  -5   2   0  282.07   12.90
  -5   2   0  291.77   13.70
  -5   2   0  275.17   13.50
  -5   2   0  288.87   12.90
  -5   2   0  273.57   13.10
  -5   2   0  289.47   13.30
  -5   2   0  295.47   13.20
  -5   2   0  274.67   13.80
   5   2   0  288.67   13.70
  -5   2   0  278.77   12.60
  -5   2   0  287.77   12.80
  -5   2   0  270.67   12.60
  -5   2   0  270.07   15.10
  -5   2   0  285.27   12.30
  -5   2   0  286.47   13.50
  -5   2   0  283.97   12.90
  -6  -2   0  150.28    9.20
  -6  -2   0  151.68   11.50
  -6  -2   0  168.38    8.60
  -6  -2   0  161.78    8.70
  -6  -2   0  147.89    8.70
  -6  -2   0  155.18    9.30
   6  -2   0  162.08    8.60
  -6  -2   0  153.98    9.10
  -6  -2   0  147.39    9.00
  -6  -2   0  163.98    9.20
  -6  -2   0  160.08    9.90
  -6  -2   0  154.38    7.60
  -6  -2   0  154.38    8.30
   6  -2   0  163.88   12.30
  -6  -2   0  140.89    9.80
  -6  -2   0  162.18    8.90
  -6  -2   0  155.98    8.70
  -6   2   0  168.88    8.40
  -6   2   0  179.38   10.60
  -6   2   0  156.58    9.30
  -6   2   0  155.88    8.90
  -6   2   0  162.88    8.00
  -6   2   0  145.49    9.50
  -6   2   0  153.28    8.90
   6   2   0  152.18    9.50
  -6   2   0  169.08    8.60
  -6   2   0  147.39    8.20
  -6   2   0  151.58    8.10
  -6   2   0  157.58    8.70
  -6   2   0  154.78    9.30
  -6   2   0  149.79    8.60
  -6   2   0  159.18    8.70
  -6   2   0  170.58   12.40
   6   2   0  156.98   11.00
  -7  -2   0  102.09    7.10
  -7  -2   0   96.29    5.60
  -7  -2   0  103.29    7.50
  -7  -2   0   99.89    6.70
  -7  -2   0   92.19    6.80
   7  -2   0   91.99    6.50
  -7  -2   0   88.69    6.20
  -7  -2   0   85.09    8.10
  -7  -2   0   98.59    9.70
  -7  -2   0   88.59    7.20
   7  -2   0   97.39    9.90
  -7  -2   0   93.29    6.90
  -7  -2   0  103.09    7.40
  -7  -2   0  100.59    6.60
  -7  -2   0   90.89    7.60
  -7  -2   0   91.39    7.00
  -7  -2   0  100.99    7.40
  -7   2   0  105.59    6.40
  -7   2   0   82.49    9.80
   7   2   0  104.89    9.30
  -7   2   0   83.19    6.20
  -7   2   0   93.39    6.50
   7   2   0   99.89    7.70
  -7   2   0  108.39    7.70
  -7   2   0   92.19    8.20
  -7   2   0   99.99    6.10
  -7   2   0   97.39    6.80
  -7   2   0   89.99    6.00
  -7   2   0  104.09    7.50
  -7   2   0   81.09    7.60
  -7   2   0   93.29    6.90
  -7   2   0   95.29    6.60
  -7   2   0   91.19    6.60
  -7   2   0   91.39    6.90
  -8  -2   0   34.00    5.70
   8  -2   0   33.40    4.50
  -8  -2   0   38.50    6.20
  -8  -2   0   40.60    5.50
  -8  -2   0   37.00    6.10
  -8  -2   0   31.00    5.20
  -8  -2   0   35.70    4.60
  -8  -2   0   30.60    5.00
  -8  -2   0   44.30    5.70
  -8  -2   0   33.80    5.30
  -8  -2   0   29.10    4.30
  -8  -2   0   30.40    3.30
  -8  -2   0   41.00    5.60
   8  -2   0   28.00    5.80
  -8  -2   0   26.60    4.40
  -8  -2   0   34.00    5.00
  -8  -2   0   25.70    6.20
  -8   2   0   35.50    4.60
  -8   2   0   40.10    4.70
  -8   2   0   37.90    5.70
  -8   2   0   28.90    5.20
  -8   2   0   32.20    7.10
  -8   2   0   28.20    4.60
   8   2   0   28.20    4.60
  -8   2   0   36.50    6.00
  -8   2   0   31.70    4.70
  -8   2   0   29.00    4.80
  -8   2   0   33.40    4.60
  -8   2   0   30.40    5.30
   8   2   0   23.10    4.80
  -8   2   0   30.70    3.90
  -8   2   0   40.60    5.20
  -8   2   0   29.90    4.80
  -8   2   0   36.00    4.60
  -9  -2   0   73.19    6.50
   9  -2   0   74.89    6.70
  -9  -2   0   68.19    8.00
  -9  -2   0   67.69    7.00
  -9  -2   0   61.59    6.40
   9  -2   0   74.19   10.20
  -9  -2   0   75.19    7.40
  -9  -2   0   78.39    7.70
  -9  -2   0   72.99    7.00
  -9  -2   0   71.39    5.40
  -9  -2   0   80.79    8.60
  -9  -2   0   86.49    7.90
  -9  -2   0   77.09   10.30
   9  -2   0   74.09    8.80
  -9  -2   0   75.69    6.70
  -9  -2   0   78.09    7.80
  -9  -2   0   67.39    7.30
  -9  -2   0   76.29    9.90
  -9   2   0   72.49    7.50
  -9   2   0   78.09    7.10
  -9   2   0   76.39    8.50
   9   2   0   85.89    9.80
  -9   2   0   90.69   11.70
  -9   2   0   76.89    6.60
  -9   2   0   81.89    6.30
  -9   2   0   77.99    7.00
  -9   2   0   85.39    7.30
  -9   2   0   75.29    7.10
   9   2   0   73.69    8.10
  -9   2   0   82.99    8.00
  -9   2   0   75.99    6.30
  -9   2   0   72.09    8.10
  -9   2   0   85.69    6.40
  -9   2   0   70.79    8.90
  -9   2   0   73.49    6.40
 -10  -2   0   58.79    7.20
 -10  -2   0   48.70    7.30
 -10  -2   0   58.89    7.00
 -10  -2   0   56.89    7.70
 -10  -2   0   74.49    9.90
 -10  -2   0   56.19    8.20
 -10  -2   0   49.70    6.10
  10  -2   0   44.10    6.80
 -10  -2   0   44.70    6.70
 -10  -2   0   53.79    7.60
 -10  -2   0   55.99    8.10
 -10  -2   0   57.29    5.00
 -10  -2   0   76.39   11.00
  10  -2   0   67.69   10.80
 -10  -2   0   51.49    6.20
  10  -2   0   54.09    6.20
 -10  -2   0   61.09    7.70
 -10   2   0   55.39    7.90
 -10   2   0   57.99    6.80
 -10   2   0   49.90    5.50
 -10   2   0   62.39    7.10
 -10   2   0   60.49    8.60
  10   2   0   58.99    7.70
 -10   2   0   66.99    9.40
  10   2   0   61.49   10.60
 -10   2   0   51.29    5.70
 -10   2   0   56.99    5.90
 -10   2   0   66.49    8.70
 -10   2   0   58.89    6.10
 -10   2   0   63.89   10.60
 -10   2   0   63.39    7.70
  10   2   0   62.59    9.20
 -10   2   0   74.79    8.90
  11  -2   0  261.77   16.70
  11  -2   0  255.17   14.30
 -11  -2   0  250.17   15.20
 -11  -2   0  241.08   14.30
 -11  -2   0  216.78   15.00
 -11  -2   0  242.38   18.20
 -11  -2   0  250.17   19.00
 -11  -2   0  229.38   12.30
 -11  -2   0  259.87   15.30
 -11  -2   0  257.97   15.50
 -11  -2   0  234.18   15.90
 -11  -2   0  251.57   15.10
  11  -2   0  260.27   20.20
 -11  -2   0  256.07   14.10
 -11  -2   0  254.77   15.50
 -11  -2   0  249.88   15.20
 -11  -2   0  235.58   14.40
 -11   2   0  249.88   15.80
 -11   2   0  240.98   13.40
 -11   2   0  259.17   15.40
 -11   2   0  229.78   15.50
  11   2   0  265.77   21.80
 -11   2   0  249.28   16.30
 -11   2   0  237.78   14.60
  11   2   0  246.28   15.80
 -11   2   0  247.58   13.40
 -11   2   0  248.18   14.40
  11   2   0  268.37   18.90
 -11   2   0  236.88   13.70
 -11   2   0  244.68   13.30
  11   2   0  248.58   14.20
 -11   2   0  244.38   14.70
 -11   2   0  242.98   15.10
 -11   2   0  217.08   19.10
 -12  -2   0  438.96   23.40
 -12  -2   0  463.35   24.40
  12  -2   0  450.95   29.40
 -12  -2   0  451.75   22.30
 -12  -2   0  443.86   23.30
  12  -2   0  453.15   22.40
 -12  -2   0  437.16   21.90
 -12  -2   0  482.15   23.60
 -12  -2   0  431.56   20.00
 -12  -2   0  443.46   22.60
  12  -2   0  476.15   25.40
 -12  -2   0  454.75   23.60
 -12  -2   0  484.45   22.80
  12  -2   0  505.05   31.50
 -12  -2   0  453.55   23.10
 -12  -2   0  448.36   23.50
 -12  -2   0  438.66   27.20
 -12  -2   0  426.26   24.20
 -12   2   0  429.76   24.40
 -12   2   0  436.76   27.40
 -12   2   0  457.35   22.60
 -12   2   0  434.66   23.00
  12   2   0  438.16   23.00
 -12   2   0  427.06   23.70
  12   2   0  427.46   27.30
  12   2   0  489.55   31.90
  12   2   0  467.35   24.70
 -12   2   0  401.76   20.70
 -12   2   0  434.86   21.30
 -12   2   0  436.36   23.70
 -12   2   0  432.06   22.40
  12   2   0  458.25   22.40
 -12   2   0  433.76   23.10
 -12   2   0  430.06   22.50
 -12   2   0  450.05   22.40
 -12   2   0  460.35   21.80
 -12   2   0  432.96   22.60
 -13  -2   0  219.88   15.00
 -13  -2   0  228.88   19.90
 -13  -2   0  201.88   15.80
 -13  -2   0  195.28   11.30
  13  -2   0  204.08   15.60
  13  -2   0  199.68   13.40
  13  -2   0  195.28   19.50
 -13  -2   0  227.68   15.20
 -13  -2   0  201.38   13.30
  13  -2   0  235.48   12.20
 -13  -2   0  208.48   15.80
 -13  -2   0  208.38   14.10
  13  -2   0  213.48   19.80
 -13  -2   0  204.68   13.70
 -13  -2   0  199.58   14.90
 -13  -2   0  202.38   13.90
 -13  -2   0  209.78   15.50
 -13  -2   0  213.68   15.10
 -13  -2   0  211.58   13.80
  13   2   0  223.38   18.70
 -13   2   0  199.98   13.90
 -13   2   0  241.18   15.40
 -13   2   0  200.18   16.00
 -13   2   0  212.58   12.40
  13   2   0  206.08   15.40
  13   2   0  204.68   14.10
 -13   2   0  210.58   13.80
  13   2   0  226.18   21.20
  13   2   0  195.28   11.10
  13   2   0  238.48   13.90
 -13   2   0  213.88   20.80
 -13   2   0  193.78   12.70
 -13   2   0  202.58   14.10
 -13   2   0  215.78   16.20
 -13   2   0  197.58   14.80
 -13   2   0  209.28   15.70
 -13   2   0  213.38   13.80
 -13   2   0  203.18   14.10
  14  -2   0  202.28   14.30
 -14  -2   0  221.38   14.70
 -14  -2   0  222.88   16.80
 -14  -2   0  228.08   15.50
 -14  -2   0  249.78   16.70
  14  -2   0  219.68   21.10
  14  -2   0  250.27   16.30
 -14  -2   0  223.88   15.80
 -14  -2   0  242.78   17.40
  14  -2   0  214.68   20.10
 -14  -2   0  233.88   15.00
 -14  -2   0  238.68   16.20
 -14  -2   0  215.88   17.20
  14  -2   0  220.18   16.90
  14  -2   0  255.27   15.00
 -14  -2   0  227.48   21.80
 -14  -2   0  229.68   16.10
 -14  -2   0  236.08   15.90
  14  -2   0  229.38   12.70
 -14  -2   0  222.88   14.60
 -14   2   0  232.78   15.30
 -14   2   0  220.98   13.20
  14   2   0  225.48   15.20
 -14   2   0  228.58   17.40
  14   2   0  241.98   15.20
  14   2   0  205.48   11.80
 -14   2   0  235.18   17.10
 -14   2   0  246.08   16.30
 -14   2   0  241.18   15.10
  14   2   0  206.38   16.00
 -14   2   0  218.98   22.40
 -14   2   0  225.88   15.20
 -14   2   0  222.78   13.90
 -14   2   0  223.28   16.00
  14   2   0  238.98   20.10
  14   2   0  230.28   22.20
 -14   2   0  222.08   17.30
 -14   2   0  225.68   14.80
  14   2   0  224.98   16.10
 -14   2   0  230.48   15.60
 -15  -2   0  113.69   10.60
 -15  -2   0  118.59   12.40
 -15  -2   0  114.19   13.70
 -15  -2   0  104.29   12.80
  15  -2   0  115.89   12.10
  15  -2   0   79.29   14.20
 -15  -2   0  121.99   12.40
 -15  -2   0  115.89   11.20
 -15  -2   0  118.89   13.40
  15  -2   0   94.39   10.20
  15  -2   0  115.29    8.40
 -15  -2   0  120.69   11.80
 -15  -2   0   99.89   10.20
  15  -2   0  117.79   16.50
 -15  -2   0  128.49   12.70
  15  -2   0  103.49    9.70
 -15  -2   0  102.09   15.30
  15  -2   0  132.79   12.40
 -15  -2   0  126.69   12.00
  15   2   0  119.99    9.30
  15   2   0   78.39   12.20
 -15   2   0   96.79   12.90
 -15   2   0  132.59   12.00
 -15   2   0   99.99    8.60
  15   2   0   98.49   14.80
  15   2   0  101.89   16.40
  15   2   0  100.89    7.70
 -15   2   0  110.69   17.50
 -15   2   0  104.09   12.00
 -15   2   0  119.29   12.00
 -15   2   0  101.79    9.60
 -15   2   0  108.99   11.40
 -15   2   0  110.59   10.70
  15   2   0   94.29   10.20
  15   2   0  118.89   10.60
 -15   2   0  118.79   14.00
 -15   2   0  114.79   11.20
  16  -2   0   98.39   11.90
  16  -2   0   71.89    7.20
  16  -2   0   46.40   11.20
  16  -2   0   55.99   10.00
 -16  -2   0   79.99    9.90
 -16  -2   0   83.39   10.10
 -16  -2   0   84.59   11.60
 -16  -2   0   88.19   17.10
  16  -2   0   91.99   10.60
 -16  -2   0  110.79   19.30
  16  -2   0  106.59   11.20
 -16  -2   0   91.39   12.50
  16  -2   0   63.19    9.10
 -16  -2   0   84.69   10.70
 -16  -2   0   84.09   14.90
  16  -2   0   81.79   10.00
 -16  -2   0   87.89   11.30
  16   2   0   92.59   14.80
 -16   2   0   69.99    7.70
 -16   2   0   79.79   11.80
 -16   2   0   66.79    8.90
  16   2   0   50.59    9.90
  16   2   0   63.59    9.00
 -16   2   0   81.39   12.40
  16   2   0   74.39    9.60
 -16   2   0   78.39    9.70
 -16   2   0  111.19   19.20
 -16   2   0   81.99   11.50
  16   2   0  102.99   12.20
 -16   2   0   76.39   16.30
 -16   2   0   80.29   10.50
  16   2   0   63.09    8.20
  16   2   0   89.39   11.40
 -16   2   0   71.89   10.80
   0  -3   0    0.50    0.40
   0  -3   0    0.50    0.50
   0  -3   0   -0.10    0.20
   0  -3   0    0.50    0.50
   0  -3   0    0.10    0.20
   0  -3   0    0.90    0.30
   0  -3   0    0.20    0.30
   0  -3   0    0.60    0.50
   0  -3   0    0.40    0.40
   0  -3   0    0.00    0.20
   0  -3   0   -0.10    0.20
   0  -3   0    1.00    0.40
   0  -3   0    0.80    0.40
   0  -3   0   -0.20    0.20
   0  -3   0    0.50    0.40
   0  -3   0    0.20    0.40
   0  -3   0    0.30    0.20
   0  -3   0   -0.60    0.30
   0  -3   0    0.20    0.40
   0  -3   0    0.20    0.30
   0   3   0    0.90    0.40
   0   3   0    0.20    0.20
   0   3   0    0.30    0.40
   0   3   0    0.10    0.20
   0   3   0    0.30    0.30
   0   3   0    1.00    0.50
   0   3   0   -0.10    0.20
   0   3   0    0.20    0.50
   0   3   0    0.00    0.20
   0   3   0    1.30    0.60
   0   3   0    0.50    0.30
   0   3   0    0.90    0.50
   0   3   0    0.20    0.20
   0   3   0    0.60    0.50
   0   3   0    0.30    0.50
   0   3   0    0.30    0.30
   0   3   0    0.00    0.10
   0   3   0    0.80    0.50
   1  -3   0  709.43   28.30
   1  -3   0  717.13   28.60
   1  -3   0  818.42   29.30
  -1  -3   0  802.02   28.90
  -1  -3   0  783.12   29.10
  -1  -3   0  731.03   28.50
  -1  -3   0  727.13   28.70
   1  -3   0  787.42   29.10
   1  -3   0  736.83   28.20
  -1  -3   0  645.14   28.30
  -1  -3   0  756.52   29.00
  -1  -3   0  780.32   30.40
  -1  -3   0  797.62   28.80
   1  -3   0  740.43   28.90
   1  -3   0  762.22   28.80
   1  -3   0  782.72   29.30
   1  -3   0  753.72   28.10
   1  -3   0  763.12   28.60
  -1  -3   0  744.63   28.90
   1  -3   0  707.03   28.80
  -1  -3   0  775.82   28.80
  -1  -3   0  777.12   28.80
   1  -3   0  726.73   28.20
   1  -3   0  805.82   29.00
  -1  -3   0  772.32   28.80
  -1  -3   0  759.32   28.70
   1  -3   0  750.02   30.60
   1  -3   0  730.73   28.60
  -1  -3   0  713.53   28.60
  -1  -3   0  720.73   28.30
   1  -3   0  743.13   28.80
  -1  -3   0  762.12   28.90
  -1  -3   0  747.03   28.60
  -1  -3   0  747.23   28.40
   1  -3   0  784.82   28.90
  -1   3   0  790.92   28.90
  -1   3   0  745.73   28.60
  -1   3   0  758.02   28.90
  -1   3   0  849.41   28.30
  -1   3   0  729.03   28.60
  -1   3   0  775.82   29.00
  -1   3   0  753.12   28.60
   1   3   0  763.22   30.40
   1   3   0  756.42   28.80
  -1   3   0  753.12   28.90
  -1   3   0  756.62   28.90
  -1   3   0  754.92   30.60
  -1   3   0  712.43   29.10
   1   3   0  794.12   29.00
   1   3   0  763.82   28.80
  -1   3   0  781.72   29.00
  -1   3   0  737.73   28.90
  -1   3   0  800.22   28.70
   1   3   0  741.33   28.40
  -1   3   0  691.43   28.10
   1   3   0  750.52   28.90
   1   3   0  809.92   29.40
   1   3   0  736.63   28.40
   1   3   0  857.21   29.20
  -1   3   0  744.83   28.90
   1   3   0  737.33   29.20
   1   3   0  722.83   28.30
   1   3   0  732.23   28.70
   1   3   0  716.83   28.70
   1   3   0  778.12   28.80
   1   3   0  759.62   29.00
  -1   3   0  788.12   28.90
   1   3   0  746.53   28.70
   1   3   0  762.02   28.90
   1   3   0  705.53   28.40
   1   3   0  728.43   28.80
   1   3   0  724.13   28.80
   2  -3   0   89.99    4.00
  -2  -3   0   78.99    4.00
  -2  -3   0   84.59    4.60
   2  -3   0   81.99    3.90
  -2  -3   0   78.59    5.20
   2  -3   0   80.89    4.30
  -2  -3   0   79.19    4.70
   2  -3   0   80.19    4.00
   2  -3   0   83.49    4.00
   2  -3   0   81.29    4.20
   2  -3   0   83.29    3.80
  -2  -3   0   88.69    4.60
   2  -3   0   91.79    3.90
  -2  -3   0   86.79    5.70
  -2  -3   0   88.59    4.60
  -2  -3   0   81.99    4.30
  -2  -3   0   85.59    5.00
   2  -3   0   82.89    6.50
  -2  -3   0   86.49    4.70
   2  -3   0   82.09    4.40
   2  -3   0   84.29    4.00
  -2  -3   0   85.69    4.80
  -2  -3   0   82.29    3.70
  -2  -3   0   78.19    4.70
  -2  -3   0   85.39    4.70
   2  -3   0   80.49    3.80
   2  -3   0   83.59    4.00
  -2  -3   0   77.59    3.90
   2  -3   0   85.59    4.00
   2  -3   0   86.09    4.20
   2  -3   0   77.59    3.90
  -2  -3   0   86.89    4.00
   2  -3   0   75.89    3.80
   2   3   0   86.59    3.70
  -2   3   0   81.89    3.90
  -2   3   0   77.49    5.70
   2   3   0   85.99    3.80
  -2   3   0   85.49    4.50
   2   3   0   86.59    4.00
  -2   3   0   82.69    4.20
   2   3   0   89.59    6.50
  -2   3   0   77.99    6.30
   2   3   0   73.89    3.70
  -2   3   0   81.69    4.90
   2   3   0   87.99    3.80
  -2   3   0   84.29    3.80
   2   3   0   78.49    4.00
  -2   3   0   85.89    4.00
  -2   3   0   78.29    4.30
  -2   3   0   85.99    3.90
   2   3   0   81.09    4.10
   2   3   0   75.89    4.00
   2   3   0   88.09    4.70
   2   3   0   86.49    4.70
  -2   3   0   85.09    4.50
  -2   3   0   86.39    4.10
   2   3   0   78.89    4.10
   2   3   0   79.99    3.90
  -2   3   0   84.09    4.50
  -2   3   0   83.39    4.90
  -2   3   0   86.19    4.80
  -2   3   0   82.39    4.20
   2   3   0   88.79    5.10
  -2   3   0   79.99    4.00
  -2   3   0   85.09    5.00
  -3  -3   0 1025.20   41.70
  -3  -3   0 1080.99   42.60
  -3  -3   0 1100.39   41.90
  -3  -3   0 1073.39   40.70
  -3  -3   0 1114.19   42.20
   3  -3   0 1077.49   41.20
  -3  -3   0 1143.29   42.40
  -3  -3   0 1075.69   41.00
  -3  -3   0 1071.59   41.80
  -3  -3   0 1120.89   42.00
   3  -3   0 1096.89   41.20
   3  -3   0  991.40   41.70
   3  -3   0 1081.29   44.90
  -3  -3   0 1106.49   41.90
   3  -3   0 1055.49   41.50
  -3  -3   0 1074.59   41.30
  -3  -3   0 1061.19   41.50
  -3  -3   0 1022.60   41.70
  -3  -3   0 1045.60   42.10
  -3  -3   0 1106.29   42.00
  -3  -3   0 1174.18   42.90
   3   3   0 1190.28   41.60
   3   3   0 1124.69   41.30
  -3   3   0 1087.39   41.70
  -3   3   0 1040.70   41.10
  -3   3   0 1092.79   41.50
  -3   3   0 1059.59   41.10
  -3   3   0 1173.78   42.00
   3   3   0  978.10   40.80
  -3   3   0 1050.19   41.20
   3   3   0 1014.90   41.90
   3   3   0 1085.09   41.80
  -3   3   0 1084.99   42.00
  -3   3   0 1048.90   41.00
  -3   3   0 1127.49   41.30
  -3   3   0 1096.59   42.10
   3   3   0 1099.19   41.10
  -3   3   0 1070.79   42.60
  -3   3   0 1065.29   41.20
  -4  -3   0  821.52   33.10
  -4  -3   0  846.92   33.10
  -4  -3   0  842.62   33.60
   4  -3   0  831.02   32.40
  -4  -3   0  820.22   32.90
  -4  -3   0  858.91   33.20
  -4  -3   0  849.41   32.90
  -4  -3   0  843.92   32.20
  -4  -3   0  842.52   33.30
  -4  -3   0  852.31   32.60
  -4  -3   0  860.21   33.60
  -4  -3   0  796.62   34.00
   4  -3   0  848.22   36.80
  -4  -3   0  875.21   33.40
  -4  -3   0  817.02   31.70
  -4  -3   0  799.52   33.00
  -4   3   0  794.62   32.20
  -4   3   0  822.22   32.80
  -4   3   0  832.82   32.40
   4   3   0  812.72   33.00
  -4   3   0  836.32   33.20
  -4   3   0  860.01   32.40
  -4   3   0  802.32   34.00
  -4   3   0  810.82   32.50
  -4   3   0  843.02   32.60
  -4   3   0  808.72   33.40
  -4   3   0  842.72   33.40
  -4   3   0  826.72   32.80
  -4   3   0  829.52   32.20
  -4   3   0  813.42   33.30
  -4   3   0  825.42   32.50
  -5  -3   0  762.02   29.90
  -5  -3   0  735.73   30.10
  -5  -3   0  714.13   30.00
   5  -3   0  724.03   29.60
   5  -3   0  765.52   34.60
  -5  -3   0  732.73   30.30
  -5  -3   0  767.22   30.70
  -5  -3   0  727.63   30.00
  -5  -3   0  756.12   30.60
  -5  -3   0  765.62   31.80
  -5  -3   0  789.32   30.90
  -5  -3   0  719.13   28.80
  -5  -3   0  767.12   31.00
  -5  -3   0  741.73   30.00
  -5  -3   0  739.43   30.40
  -5  -3   0  767.22   30.60
  -5   3   0  710.23   30.30
   5   3   0  739.33   30.50
  -5   3   0  763.32   30.70
  -5   3   0  751.42   31.80
  -5   3   0  729.53   29.70
  -5   3   0  726.93   29.80
   5   3   0  720.03   29.00
  -5   3   0  735.93   30.60
  -5   3   0  713.53   29.20
  -5   3   0  746.73   30.40
  -5   3   0  735.83   30.80
  -5   3   0  746.63   29.70
  -5   3   0  746.13   30.10
  -5   3   0  731.03   29.40
  -5   3   0  726.33   29.60
  -6  -3   0 1249.97   49.40
  -6  -3   0 1326.67   51.59
  -6  -3   0 1331.07   51.89
  -6  -3   0 1298.07   50.99
   6  -3   0 1318.17   56.29
  -6  -3   0 1241.58   51.09
  -6  -3   0 1299.77   51.29
  -6  -3   0 1276.47   50.89
  -6  -3   0 1335.77   51.79
  -6  -3   0 1304.17   50.69
   6  -3   0 1269.17   50.39
  -6  -3   0 1284.67   51.59
  -6  -3   0 1268.07   51.39
  -6  -3   0 1246.98   50.89
  -6  -3   0 1292.37   50.19
  -6  -3   0 1297.07   52.89
  -6  -3   0 1311.07   50.79
  -6   3   0 1286.17   50.29
  -6   3   0 1297.17   50.99
  -6   3   0 1337.77   51.79
   6   3   0 1358.96   49.99
  -6   3   0 1288.27   50.59
  -6   3   0 1258.27   49.99
  -6   3   0 1303.67   50.59
  -6   3   0 1264.27   49.90
  -6   3   0 1295.77   50.59
  -6   3   0 1287.57   51.29
  -6   3   0 1278.37   51.59
  -6   3   0 1314.47   53.09
  -6   3   0 1258.87   51.19
  -6   3   0 1300.57   50.69
   6   3   0 1271.07   51.39
  -6   3   0 1228.78   50.49
  -6   3   0 1362.76   52.19
  -7  -3   0  434.26   19.50
  -7  -3   0  409.26   18.30
  -7  -3   0  410.66   18.40
  -7  -3   0  410.46   20.80
  -7  -3   0  415.46   18.60
  -7  -3   0  392.56   17.70
   7  -3   0  415.76   23.50
  -7  -3   0  409.06   19.40
  -7  -3   0  394.26   18.40
  -7  -3   0  397.76   19.30
  -7  -3   0  389.96   18.90
  -7  -3   0  407.06   18.90
  -7  -3   0  395.06   18.60
  -7  -3   0  391.16   16.80
  -7  -3   0  409.56   18.80
   7  -3   0  384.36   17.90
  -7  -3   0  388.66   19.00
  -7   3   0  402.96   18.60
  -7   3   0  392.46   18.10
  -7   3   0  405.06   19.20
  -7   3   0  394.76   17.60
  -7   3   0  410.06   19.20
  -7   3   0  406.16   18.10
  -7   3   0  379.26   18.60
  -7   3   0  401.96   19.60
  -7   3   0  413.36   21.30
  -7   3   0  413.96   19.10
   7   3   0  414.86   19.20
  -7   3   0  407.56   18.20
  -7   3   0  401.96   18.20
  -7   3   0  414.66   18.00
   7   3   0  401.36   21.20
  -7   3   0  402.96   17.80
  -7   3   0  395.46   17.40
  -8  -3   0  286.57   14.10
  -8  -3   0  299.07   14.10
  -8  -3   0  252.67   13.90
   8  -3   0  266.87   13.70
  -8  -3   0  264.77   14.80
  -8  -3   0  261.67   14.70
  -8  -3   0  284.87   17.50
  -8  -3   0  267.87   12.40
  -8  -3   0  276.47   14.80
  -8  -3   0  262.67   14.70
  -8  -3   0  282.97   15.20
  -8  -3   0  299.97   14.70
  -8  -3   0  261.87   14.30
  -8  -3   0  261.27   15.10
   8  -3   0  281.77   19.10
  -8  -3   0  288.67   14.40
  -8   3   0  282.97   15.00
  -8   3   0  250.57   13.50
  -8   3   0  276.37   13.60
  -8   3   0  253.47   13.70
  -8   3   0  282.17   14.70
  -8   3   0  301.47   13.30
  -8   3   0  260.47   14.80
   8   3   0  291.37   17.30
  -8   3   0  270.07   17.60
  -8   3   0  272.27   14.40
  -8   3   0  258.57   13.10
  -8   3   0  287.47   13.50
  -8   3   0  286.87   15.70
   8   3   0  296.17   15.30
  -8   3   0  269.67   13.80
  -8   3   0  269.67   13.80
  -8   3   0  276.37   15.10
  -9  -3   0  410.96   19.90
  -9  -3   0  417.36   18.00
  -9  -3   0  415.26   22.10
   9  -3   0  437.26   19.70
  -9  -3   0  412.46   20.70
  -9  -3   0  385.16   20.10
  -9  -3   0  432.06   20.10
  -9  -3   0  416.96   19.60
  -9  -3   0  384.46   20.40
  -9  -3   0  419.86   21.20
  -9  -3   0  379.86   21.20
  -9  -3   0  394.56   20.80
  -9  -3   0  434.56   21.00
  -9  -3   0  391.06   23.10
  -9  -3   0  426.36   19.50
  -9  -3   0  418.96   20.10
   9  -3   0  443.46   26.30
  -9   3   0  444.86   19.40
   9   3   0  454.35   24.20
  -9   3   0  405.46   20.90
  -9   3   0  415.66   19.60
   9   3   0  456.45   27.20
  -9   3   0  392.66   20.10
  -9   3   0  405.76   19.60
   9   3   0  449.66   21.30
  -9   3   0  431.66   21.90
  -9   3   0  419.26   19.90
  -9   3   0  417.26   18.90
  -9   3   0  423.26   20.60
  -9   3   0  419.06   19.80
  -9   3   0  404.36   20.70
  -9   3   0  439.86   24.90
  -9   3   0  398.66   18.80
  -9   3   0  407.06   19.20
  -9   3   0  400.46   20.90
 -10  -3   0  286.07   15.60
  10  -3   0  306.97   22.20
 -10  -3   0  318.57   18.20
  10  -3   0  317.17   18.80
 -10  -3   0  306.87   14.30
 -10  -3   0  342.67   22.10
 -10  -3   0  299.77   17.30
 -10  -3   0  284.07   16.10
 -10  -3   0  334.77   17.10
 -10  -3   0  334.97   17.70
  10  -3   0  308.17   16.00
 -10  -3   0  314.77   16.90
 -10  -3   0  311.47   18.10
 -10  -3   0  312.17   20.50
 -10  -3   0  293.77   16.40
 -10   3   0  299.67   17.30
 -10   3   0  284.67   15.50
  10   3   0  327.37   23.60
 -10   3   0  306.17   15.60
 -10   3   0  308.97   16.10
 -10   3   0  314.67   15.40
 -10   3   0  328.67   22.30
  10   3   0  327.67   17.90
 -10   3   0  300.17   15.60
 -10   3   0  313.07   17.00
 -10   3   0  330.47   18.00
 -10   3   0  325.67   16.40
  10   3   0  322.37   20.40
 -10   3   0  312.07   16.60
 -10   3   0  299.47   17.80
 -10   3   0  324.07   17.00
 -10   3   0  303.37   18.10
  11  -3   0  301.07   18.50
 -11  -3   0  291.67   17.60
 -11  -3   0  269.07   14.80
 -11  -3   0  265.47   16.20
 -11  -3   0  259.17   16.10
 -11  -3   0  286.67   16.40
 -11  -3   0  271.27   16.70
  11  -3   0  294.77   15.40
  11  -3   0  311.97   22.50
 -11  -3   0  285.77   16.80
 -11  -3   0  237.68   19.30
 -11  -3   0  261.77   13.20
 -11  -3   0  287.27   15.80
 -11  -3   0  284.27   17.00
 -11  -3   0  267.87   17.80
 -11  -3   0  279.47   15.80
 -11   3   0  278.97   14.40
 -11   3   0  269.67   17.40
 -11   3   0  274.87   14.60
  11   3   0  280.77   15.80
 -11   3   0  276.17   15.60
 -11   3   0  248.58   20.70
 -11   3   0  264.67   16.00
  11   3   0  289.97   17.10
 -11   3   0  274.47   16.10
 -11   3   0  275.47   15.40
 -11   3   0  281.87   16.70
 -11   3   0  290.27   18.40
 -11   3   0  277.27   15.50
 -11   3   0  288.37   15.40
  11   3   0  300.47   23.30
 -11   3   0  271.47   14.60
 -11   3   0  267.17   14.60
 -11   3   0  269.07   17.10
  11   3   0  313.37   20.30
 -12  -3   0  184.68   13.60
 -12  -3   0  175.68   13.50
 -12  -3   0  175.28   17.20
 -12  -3   0  192.38   12.50
  12  -3   0  186.78   18.00
 -12  -3   0  177.38   13.10
 -12  -3   0  183.78   12.90
 -12  -3   0  174.88   11.60
 -12  -3   0  183.68    9.90
 -12  -3   0  181.58   13.10
 -12  -3   0  173.98   13.20
 -12  -3   0  200.18   14.90
  12  -3   0  186.18   14.40
 -12  -3   0  190.58   14.60
 -12  -3   0  204.38   12.80
 -12  -3   0  169.08   12.10
  12   3   0  187.58   12.80
  12   3   0  176.38   12.80
 -12   3   0  187.88   13.20
 -12   3   0  171.18   11.10
 -12   3   0  173.38   11.00
 -12   3   0  178.68   14.50
  12   3   0  172.28   13.50
  12   3   0  157.28    9.70
 -12   3   0  163.98   13.00
 -12   3   0  176.98   14.00
 -12   3   0  197.18   18.30
 -12   3   0  187.18   14.40
  12   3   0  176.08   18.70
 -12   3   0  180.98   12.40
 -12   3   0  174.68   12.10
 -12   3   0  187.88   12.10
  12   3   0  177.58   16.00
 -12   3   0  183.38   12.20
 -12   3   0  183.78   13.10
  13  -3   0   13.60    5.90
 -13  -3   0   24.30    6.70
 -13  -3   0   22.30    6.10
  13  -3   0   28.40    6.20
  13  -3   0   31.50    6.10
  13  -3   0   15.30    4.10
 -13  -3   0   27.70    6.00
 -13  -3   0   31.00    7.40
 -13  -3   0   36.70    7.20
 -13  -3   0   32.90   10.00
  13  -3   0   30.30    5.30
 -13  -3   0   20.00    5.10
 -13  -3   0   28.00    7.40
 -13  -3   0   30.00    6.70
 -13  -3   0   36.00    8.10
  13  -3   0   17.90    6.80
 -13  -3   0   27.90    5.90
 -13  -3   0   25.10    5.90
 -13  -3   0   26.20    7.10
 -13   3   0   30.50    6.20
 -13   3   0   17.10    5.00
 -13   3   0   25.90    4.90
 -13   3   0   25.80    6.60
  13   3   0   21.40    4.90
 -13   3   0   25.80    5.70
  13   3   0   20.50    5.90
 -13   3   0   26.00    7.60
 -13   3   0   27.10    7.00
 -13   3   0   24.80    7.60
  13   3   0   12.60    5.30
  13   3   0   20.20    5.50
 -13   3   0   25.60    4.90
  13   3   0   30.30    4.40
 -13   3   0   27.20    6.30
 -13   3   0   29.00    5.70
 -13   3   0   25.90    6.60
 -13   3   0   22.90    5.20
 -13   3   0   22.10    9.50
  13   3   0   31.90    6.00
  14  -3   0   31.10    6.70
  14  -3   0   25.80    5.60
  14  -3   0   15.40    4.50
  14  -3   0   10.10    5.40
  14  -3   0   14.60    5.60
 -14  -3   0   21.80    5.60
 -14  -3   0   37.50    6.70
 -14  -3   0   26.20    6.40
 -14  -3   0   23.80    7.70
  14  -3   0   16.90    6.00
 -14  -3   0   16.70    5.70
 -14  -3   0   19.60    6.80
 -14  -3   0   22.60    6.80
 -14  -3   0   26.50   10.40
 -14  -3   0   22.60    7.80
  14  -3   0   13.20    3.60
 -14  -3   0   19.00    6.00
 -14  -3   0   22.00    7.10
 -14  -3   0   16.70    5.90
  14   3   0   13.20    4.40
 -14   3   0   27.60    8.60
  14   3   0   24.70    5.30
 -14   3   0   12.00    4.80
 -14   3   0   19.50    4.90
 -14   3   0   20.60    5.50
 -14   3   0   25.50    6.80
 -14   3   0   18.80    5.50
  14   3   0   15.40    6.10
  14   3   0   10.50    4.30
 -14   3   0   25.70   11.80
  14   3   0   13.20    3.80
  14   3   0   11.90    5.30
 -14   3   0   16.60    5.30
 -14   3   0   25.10    5.50
 -14   3   0   22.60    7.60
 -14   3   0   34.80    7.80
 -14   3   0   17.20    5.70
 -15  -3   0   -2.90    3.70
 -15  -3   0    5.80    5.20
  15  -3   0   -3.80    3.90
  15  -3   0    1.30    4.30
 -15  -3   0   13.00    6.90
 -15  -3   0    5.70    6.70
  15  -3   0   -5.50    4.00
 -15  -3   0    0.00    4.30
  15  -3   0    3.70    3.70
 -15  -3   0    9.90    5.10
  15  -3   0   -4.20    3.40
  15  -3   0   -3.80    3.60
 -15  -3   0    8.30    6.60
  15  -3   0   -1.30    2.70
 -15  -3   0    3.90    5.00
 -15  -3   0    5.60    8.80
 -15  -3   0    2.80    5.60
 -15  -3   0    3.30    5.70
 -15  -3   0    7.10    5.70
 -15   3   0    2.00    3.50
 -15   3   0   -1.90    5.10
  15   3   0   -6.50    4.60
 -15   3   0   -2.10    4.80
  15   3   0   -0.10    2.90
  15   3   0   -5.30    3.00
 -15   3   0    8.20    5.40
 -15   3   0    5.30    6.20
 -15   3   0   -0.20    4.30
 -15   3   0   -4.20    4.40
  15   3   0    2.60    3.40
 -15   3   0    2.10    4.70
 -15   3   0    0.90    3.90
 -15   3   0   15.80   10.70
 -16  -3   0   -1.40    5.50
 -16  -3   0   -4.10    5.60
  16  -3   0   -6.40    5.30
  16  -3   0    5.10    4.80
 -16  -3   0    6.10    5.70
  16  -3   0   -3.90    4.50
 -16  -3   0   -9.80    6.00
 -16  -3   0   -6.50    4.10
 -16  -3   0   -3.70    8.70
 -16  -3   0    0.60    5.40
  16  -3   0   -3.50    4.60
  16  -3   0   -6.30    3.10
  16  -3   0    4.10    5.00
 -16  -3   0   -3.50    4.50
  16  -3   0    1.10    4.50
 -16  -3   0    8.90    6.20
 -16  -3   0   -2.10    5.70
 -16   3   0   -4.20    3.00
 -16   3   0    4.10    7.40
 -16   3   0    1.40   10.80
 -16   3   0   -1.60    4.40
  16   3   0    4.70    5.20
  16   3   0   -5.40    3.50
 -16   3   0   -2.60    5.30
 -16   3   0   -4.50    4.70
  16   3   0   -5.90    4.90
 -16   3   0   -0.30    5.60
 -16   3   0    6.60    6.40
 -16   3   0   -0.10    5.90
 -16   3   0    9.10    4.90
   0  -4   0 3328.57  136.09
   0   4   0 3214.08  135.59
   1  -4   0  595.04   22.80
  -1  -4   0  596.74   22.80
  -1  -4   0  616.14   22.20
   1  -4   0  578.24   22.10
  -1  -4   0  583.24   22.40
  -1  -4   0  568.84   22.50
  -1  -4   0  548.75   21.90
   1  -4   0  552.74   21.60
   1  -4   0  584.94   22.70
  -1  -4   0  589.24   24.20
  -1  -4   0  579.64   22.30
  -1  -4   0  584.94   22.50
  -1  -4   0  583.34   22.50
  -1  -4   0  537.75   21.80
   1  -4   0  571.94   22.40
   1  -4   0  534.95   22.40
   1  -4   0  550.84   21.70
   1  -4   0  591.04   22.40
   1  -4   0  572.34   22.10
  -1  -4   0  584.94   22.30
  -1  -4   0  540.85   21.90
  -1  -4   0  550.04   21.90
   1  -4   0  564.24   22.40
   1  -4   0  596.04   22.30
  -1  -4   0  540.85   22.90
  -1  -4   0  603.54   22.30
   1  -4   0  595.24   24.50
   1  -4   0  584.24   22.30
  -1  -4   0  583.14   22.40
  -1  -4   0  571.64   22.30
   1  -4   0  552.84   21.70
   1  -4   0  599.94   22.40
  -1   4   0  512.25   21.60
  -1   4   0  588.34   22.30
  -1   4   0  588.64   22.30
   1   4   0  558.04   22.90
   1   4   0  620.24   22.70
   1   4   0  564.74   22.60
   1   4   0  568.44   22.20
  -1   4   0  585.84   22.40
  -1   4   0  582.14   22.80
   1   4   0  522.55   21.80
  -1   4   0  587.04   22.50
  -1   4   0  553.34   21.70
   1   4   0  584.94   22.50
   1   4   0  600.04   22.20
   1   4   0  557.04   21.90
  -1   4   0  585.24   24.50
   1   4   0  587.74   22.80
   1   4   0  545.55   22.30
  -1   4   0  602.64   22.30
   1   4   0  573.74   22.30
  -1   4   0  568.44   22.10
   1   4   0  536.35   21.90
  -1   4   0  569.54   22.40
   1   4   0  552.74   22.10
  -1   4   0  567.64   22.10
   1   4   0  609.34   24.30
  -1   4   0  566.84   22.50
  -2  -4   0 2047.60   82.89
   2  -4   0 2294.17   82.59
  -2  -4   0 2126.69   82.69
   2  -4   0 2158.18   82.39
   2  -4   0 2354.46   82.49
   2  -4   0 2237.88   82.69
   2  -4   0 2220.68   82.59
   2  -4   0 1913.01   83.39
  -2  -4   0 2195.28   82.49
   2  -4   0 2211.88   82.89
   2   4   0 2413.16   83.09
  -2   4   0 2152.08   82.49
  -2   4   0 2239.18   83.49
   2   4   0 2337.87   83.59
  -2   4   0 2217.88   82.49
   2   4   0 2088.79   82.49
  -2   4   0 2332.97   83.59
   2   4   0 2315.47   82.59
  -3  -4   0   11.40    2.30
   3  -4   0   10.10    1.90
  -3  -4   0   12.10    2.90
  -3  -4   0   13.50    2.50
   3  -4   0    9.70    1.40
  -3  -4   0   12.90    2.50
   3  -4   0   11.30    1.50
   3  -4   0   11.80    1.60
  -3  -4   0   14.10    2.40
   3  -4   0   13.20    1.60
  -3  -4   0   19.30    3.10
  -3  -4   0   13.80    1.80
  -3  -4   0   16.60    1.40
  -3  -4   0   13.60    2.00
  -3  -4   0   11.50    2.10
   3  -4   0    9.30    2.70
   3  -4   0   13.00    1.70
  -3  -4   0   10.10    2.00
  -3  -4   0   10.30    2.40
   3  -4   0   10.00    1.40
   3  -4   0   13.80    1.60
  -3  -4   0   13.30    2.50
  -3  -4   0   11.20    2.40
  -3   4   0   15.10    2.30
  -3   4   0   11.20    1.40
  -3   4   0   12.20    2.70
  -3   4   0   12.60    1.60
  -3   4   0   11.40    2.90
   3   4   0   11.50    1.70
  -3   4   0   16.80    2.00
   3   4   0   12.40    1.40
  -3   4   0    9.50    1.40
   3   4   0   12.90    1.40
   3   4   0   11.50    1.60
   3   4   0   16.70    1.70
   3   4   0   14.40    1.50
  -3   4   0   13.90    3.00
   3   4   0   10.90    1.70
  -3   4   0   13.70    1.80
   3   4   0   11.70    1.50
  -3   4   0    9.90    2.00
  -3   4   0   11.60    3.10
   3   4   0   11.00    1.60
  -3   4   0   11.10    1.50
  -3   4   0   11.30    2.50
   3   4   0    8.40    2.50
  -3   4   0    9.70    1.60
   3   4   0   14.40    2.20
  -4  -4   0  596.24   24.40
  -4  -4   0  582.34   24.00
  -4  -4   0  607.44   24.10
  -4  -4   0  607.44   24.50
  -4  -4   0  595.94   24.70
  -4  -4   0  581.84   24.10
  -4  -4   0  576.24   24.10
  -4  -4   0  600.34   24.80
  -4  -4   0  587.04   25.20
   4  -4   0  599.34   28.10
  -4  -4   0  593.54   23.00
   4  -4   0  605.14   23.40
  -4  -4   0  583.44   24.10
  -4  -4   0  600.84   24.20
  -4  -4   0  599.64   23.40
   4   4   0  558.24   23.10
  -4   4   0  570.04   23.30
  -4   4   0  586.04   24.40
  -4   4   0  547.35   25.00
   4   4   0  585.84   23.20
  -4   4   0  566.74   24.50
  -4   4   0  574.54   23.90
  -4   4   0  579.84   23.20
  -4   4   0  588.34   23.20
  -4   4   0  592.04   24.30
   4   4   0  610.54   28.00
  -4   4   0  570.54   23.30
  -4   4   0  593.14   24.40
  -4   4   0  599.94   23.40
  -4   4   0  595.14   23.70
  -4   4   0  578.34   24.40
   4   4   0  583.44   24.00
  -5  -4   0   17.10    4.50
  -5  -4   0   13.40    3.30
  -5  -4   0   14.20    2.20
  -5  -4   0   18.00    3.10
  -5  -4   0    8.40    2.80
   5  -4   0   11.50    3.50
  -5  -4   0   15.80    2.00
   5  -4   0   15.80    2.30
  -5  -4   0   12.90    2.90
  -5  -4   0   19.20    3.10
  -5  -4   0   12.50    3.70
  -5  -4   0   19.20    3.20
  -5  -4   0   16.50    3.30
  -5  -4   0   15.80    3.60
  -5  -4   0   16.90    2.80
  -5  -4   0   22.30    4.10
  -5  -4   0   15.70    2.80
   5   4   0   13.90    2.60
  -5   4   0   14.40    2.50
  -5   4   0   15.40    4.60
  -5   4   0   10.50    2.30
  -5   4   0   15.20    2.90
  -5   4   0   11.20    2.80
  -5   4   0   14.20    3.60
  -5   4   0   19.30    2.50
  -5   4   0   21.80    3.80
  -5   4   0   20.50    3.20
  -5   4   0   13.70    2.50
  -5   4   0   14.70    3.30
  -6  -4   0  146.49   11.00
  -6  -4   0  146.49    9.00
  -6  -4   0  145.89    7.40
  -6  -4   0  133.09    8.30
  -6  -4   0  142.79    8.20
  -6  -4   0  148.09    8.00
  -6  -4   0  139.19    8.60
  -6  -4   0  125.29    8.00
  -6  -4   0  147.79    9.80
  -6  -4   0  144.79    9.10
   6  -4   0  139.99    7.70
   6  -4   0  147.39   12.20
  -6  -4   0  137.69    8.30
  -6  -4   0  135.89    8.40
  -6  -4   0  132.49    9.30
  -6  -4   0  139.09    8.80
  -6   4   0  147.39    7.80
  -6   4   0  136.89    8.00
  -6   4   0  136.49    7.40
  -6   4   0  135.59   10.90
  -6   4   0  139.39    7.60
  -6   4   0  134.69    7.70
  -6   4   0  129.49    7.30
  -6   4   0  133.89    9.50
  -6   4   0  143.69    9.10
  -6   4   0  135.69    8.60
  -6   4   0  146.39    7.70
   6   4   0  140.19    8.60
  -6   4   0  138.39    7.30
   6   4   0  152.98   12.10
  -6   4   0  142.39    9.10
  -6   4   0  139.89    8.10
  -6   4   0  140.79    8.90
  -7  -4   0    1.60    1.70
  -7  -4   0    2.00    4.10
  -7  -4   0    2.80    3.00
  -7  -4   0    1.90    2.90
  -7  -4   0    0.20    2.80
   7  -4   0    2.20    1.70
  -7  -4   0    5.70    2.50
  -7  -4   0    2.20    2.60
  -7  -4   0    0.50    3.20
  -7  -4   0    2.10    2.20
  -7  -4   0   -2.10    2.50
  -7  -4   0    2.90    2.40
  -7  -4   0    0.70    2.30
  -7  -4   0    1.30    2.70
   7  -4   0    3.20    2.90
  -7  -4   0    2.90    1.40
  -7  -4   0    1.50    2.30
  -7   4   0    4.20    1.90
  -7   4   0    4.90    2.10
  -7   4   0    2.00    2.20
   7   4   0    0.80    2.30
   7   4   0    5.90    2.70
  -7   4   0    1.40    3.10
  -7   4   0    1.20    1.80
  -7   4   0    1.50    2.70
   7   4   0    2.70    1.90
  -7   4   0   -1.50    2.40
  -7   4   0   -0.10    1.50
  -7   4   0    0.90    2.20
  -7   4   0    8.50    5.10
  -7   4   0   -0.40    1.80
  -7   4   0    1.90    2.10
  -7   4   0    3.70    3.00
  -7   4   0    3.10    2.10
  -7   4   0   -0.10    2.80
  -8  -4   0   14.50    5.10
  -8  -4   0   27.90    3.10
  -8  -4   0   18.30    4.50
  -8  -4   0   26.50    4.70
  -8  -4   0   24.70    5.20
  -8  -4   0   28.20    5.60
  -8  -4   0   14.90    3.80
  -8  -4   0   21.70    3.90
   8  -4   0   25.30    3.80
  -8  -4   0   27.90    5.10
  -8  -4   0   21.50    4.90
  -8  -4   0   29.30    5.10
   8  -4   0   22.10    5.70
  -8  -4   0   20.00    4.10
  -8  -4   0   30.50    5.00
  -8  -4   0   20.10    3.40
  -8   4   0   19.90    4.50
  -8   4   0   20.70    7.20
  -8   4   0   25.30    3.60
  -8   4   0   24.00    5.20
  -8   4   0   19.20    3.80
  -8   4   0   25.60    4.60
   8   4   0   22.80    4.10
  -8   4   0   17.60    3.40
  -8   4   0   17.90    4.50
  -8   4   0   30.20    3.90
  -8   4   0   21.50    4.00
  -8   4   0   27.30    4.00
   8   4   0   18.00    4.10
  -8   4   0   22.50    3.70
  -8   4   0   31.00    6.20
  -8   4   0   24.40    5.50
  -8   4   0   20.70    3.70
   9  -4   0   -0.30    2.10
  -9  -4   0    1.40    3.90
  -9  -4   0    1.60    2.70
  -9  -4   0   -1.40    3.40
   9  -4   0    0.30    2.90
  -9  -4   0    0.10    3.00
  -9  -4   0    2.20    3.40
  -9  -4   0   -1.10    2.80
  -9  -4   0   -1.80    2.70
  -9  -4   0    0.70    3.00
  -9  -4   0   -0.50    1.40
  -9  -4   0   -0.20    5.00
  -9  -4   0    1.40    3.70
  -9  -4   0   -2.20    4.70
  -9  -4   0   -1.90    2.80
  -9  -4   0    5.80    3.70
  -9   4   0   -1.60    2.40
  -9   4   0    1.90    2.20
  -9   4   0    0.50    2.20
  -9   4   0    1.90    2.20
   9   4   0   -1.00    2.70
  -9   4   0   -3.30    2.00
  -9   4   0    2.20    2.20
  -9   4   0   -0.10    3.80
  -9   4   0   -0.70    2.60
   9   4   0    2.90    2.60
   9   4   0    1.80    2.30
  -9   4   0   -1.00    2.50
  -9   4   0    6.30    3.70
  -9   4   0   -2.00    4.10
  -9   4   0    1.30    3.60
  -9   4   0    4.60    3.60
  -9   4   0   -0.50    2.40
  10  -4   0  208.78   11.80
 -10  -4   0  195.08   11.30
 -10  -4   0  203.68   13.50
 -10  -4   0  187.08   14.10
  10  -4   0  217.68   18.30
 -10  -4   0  186.98   11.80
 -10  -4   0  213.68   13.50
 -10  -4   0  200.48   12.60
 -10  -4   0  177.48   12.90
 -10  -4   0  197.88   16.50
 -10  -4   0  192.58    9.90
 -10  -4   0  190.48   12.10
 -10  -4   0  204.58   13.50
 -10  -4   0  189.68   13.90
  10  -4   0  214.08   14.80
 -10  -4   0  203.28   12.90
 -10   4   0  185.38   11.00
  10   4   0  205.38   18.30
  10   4   0  203.08   13.30
 -10   4   0  207.88   12.10
 -10   4   0  201.18   12.50
  10   4   0  202.08   12.50
 -10   4   0  191.18   10.80
 -10   4   0  192.98   14.20
 -10   4   0  184.48   13.10
  10   4   0  229.08   15.90
 -10   4   0  211.98   14.10
 -10   4   0  195.68   11.80
  10   4   0  176.28   10.00
 -10   4   0  174.18   12.40
 -10   4   0  204.08   14.10
 -10   4   0  235.18   19.10
 -10   4   0  195.78   11.60
 -10   4   0  202.58   11.70
 -11  -4   0  164.68   11.60
 -11  -4   0  181.08   12.30
 -11  -4   0  167.38   11.40
 -11  -4   0  189.58   12.90
 -11  -4   0  167.58   10.70
 -11  -4   0  168.88   12.60
 -11  -4   0  176.38   13.00
 -11  -4   0  182.88   16.30
 -11  -4   0  170.98   13.20
  11  -4   0  212.78   18.40
 -11  -4   0  159.28   12.10
  11  -4   0  171.38   13.70
 -11  -4   0  171.88   12.80
 -11  -4   0  192.48   12.90
  11  -4   0  165.28   10.90
 -11   4   0  168.28   13.60
 -11   4   0  174.08   11.10
  11   4   0  143.59    9.10
  11   4   0  172.28   12.80
  11   4   0  188.08   18.30
 -11   4   0  180.98   17.90
 -11   4   0  165.58   10.30
 -11   4   0  180.28   11.20
 -11   4   0  170.18   10.40
 -11   4   0  163.88   13.00
 -11   4   0  192.38   13.80
 -11   4   0  168.98   12.30
  11   4   0  170.68   12.20
 -11   4   0  174.18   12.20
 -11   4   0  178.58   12.30
 -11   4   0  178.98   12.90
  11   4   0  178.68   14.80
 -11   4   0  192.98   11.50
 -12  -4   0  272.07   17.90
  12  -4   0  281.37   15.20
 -12  -4   0  280.07   16.20
  12  -4   0  290.07   23.10
 -12  -4   0  270.67   16.90
 -12  -4   0  277.77   16.90
 -12  -4   0  285.67   17.30
 -12  -4   0  267.47   16.30
 -12  -4   0  311.37   18.50
 -12  -4   0  267.87   16.70
 -12  -4   0  261.47   17.10
 -12  -4   0  247.78   15.40
 -12  -4   0  278.57   19.30
  12  -4   0  263.67   18.10
  12  -4   0  256.87   15.70
 -12  -4   0  269.37   20.60
 -12  -4   0  257.67   16.00
  12  -4   0  264.37   13.70
  12   4   0  266.87   19.70
 -12   4   0  249.68   16.30
  12   4   0  288.47   23.80
  12   4   0  216.28   12.70
 -12   4   0  295.87   18.00
 -12   4   0  266.37   17.10
  12   4   0  276.67   17.00
 -12   4   0  276.77   16.30
 -12   4   0  257.27   15.30
 -12   4   0  258.97   14.70
 -12   4   0  265.97   15.20
  12   4   0  271.77   16.30
 -12   4   0  252.17   14.10
 -12   4   0  268.77   18.00
 -12   4   0  250.17   15.60
 -12   4   0  290.17   15.30
 -12   4   0  259.07   21.10
 -12   4   0  265.47   15.30
 -12   4   0  259.57   16.90
 -13  -4   0  138.69   12.50
 -13  -4   0  118.89   10.80
 -13  -4   0  125.19    9.80
 -13  -4   0  129.59   12.50
  13  -4   0  116.69   12.10
 -13  -4   0  143.39   12.10
 -13  -4   0  122.59   11.80
 -13  -4   0  130.89   10.90
 -13  -4   0  127.29   13.20
  13  -4   0  126.79   15.90
 -13  -4   0  115.99   16.30
  13  -4   0  123.49   15.20
 -13  -4   0  116.39   11.60
  13  -4   0  117.49   10.20
 -13  -4   0  117.49   11.10
  13  -4   0  143.39    8.90
  13  -4   0  149.99   11.20
 -13  -4   0  111.69   10.60
 -13  -4   0  130.89   12.00
  13  -4   0  123.59    9.90
 -13   4   0  118.79   10.00
  13   4   0  123.19   16.30
 -13   4   0  119.29   10.30
  13   4   0  113.99    7.80
 -13   4   0  124.59   11.10
 -13   4   0  130.59   12.20
  13   4   0  124.49    9.90
 -13   4   0  128.39   16.80
 -13   4   0  134.79   13.40
 -13   4   0  120.89    8.80
  13   4   0  123.89   11.20
 -13   4   0  124.99    9.90
  13   4   0  146.39   11.20
 -13   4   0  114.59    9.20
  13   4   0  133.19   13.90
 -13   4   0  119.29    9.40
 -13   4   0  113.39   12.70
 -13   4   0  145.79   11.50
 -13   4   0  120.89   10.50
  13   4   0  118.69   10.80
 -14  -4   0  186.28   15.30
 -14  -4   0  206.18   15.50
  14  -4   0  189.28   13.10
 -14  -4   0  203.18   14.00
 -14  -4   0  208.38   15.90
  14  -4   0  205.98   14.30
 -14  -4   0  186.98   12.70
  14  -4   0  206.58   13.80
  14  -4   0  193.08   14.10
 -14  -4   0  212.08   20.60
 -14  -4   0  210.08   16.50
 -14  -4   0  205.78   14.60
 -14  -4   0  201.88   14.10
  14  -4   0  187.58   19.40
 -14  -4   0  199.58   15.20
  14  -4   0  169.08   18.60
  14  -4   0  212.58   11.70
 -14  -4   0  190.78   14.90
 -14  -4   0  169.88   15.60
  14   4   0  182.18   13.80
 -14   4   0  190.08   16.40
 -14   4   0  211.98   13.00
  14   4   0  209.08   13.20
 -14   4   0  205.48   13.70
  14   4   0  195.48   18.00
 -14   4   0  207.48   13.30
  14   4   0  203.48   13.60
 -14   4   0  214.78   15.10
  14   4   0  181.38   10.70
 -14   4   0  185.68   22.00
 -14   4   0  198.18   13.70
  14   4   0  173.68   14.30
 -14   4   0  195.78   15.20
 -14   4   0  208.48   13.80
 -14   4   0  195.68   16.30
 -14   4   0  213.38   15.10
 -15  -4   0  103.09   13.00
  15  -4   0   85.19   10.00
 -15  -4   0   98.39   11.80
  15  -4   0   81.89    7.30
 -15  -4   0   83.09    9.90
 -15  -4   0   75.59   10.90
  15  -4   0   79.09   13.70
 -15  -4   0   85.69   11.50
 -15  -4   0  107.09   10.90
 -15  -4   0   85.29   11.80
  15  -4   0   87.49    9.40
  15  -4   0  103.89    9.70
  15  -4   0   74.29   11.20
 -15  -4   0   92.69   15.50
 -15  -4   0   90.99    9.40
 -15  -4   0   89.89   12.20
  15  -4   0   76.59   13.90
  15  -4   0   93.89    9.90
 -15   4   0  105.19   10.90
  15   4   0   91.79    9.80
 -15   4   0   87.99   10.50
 -15   4   0   90.49   11.90
  15   4   0   73.99    9.00
  15   4   0   66.09    9.90
 -15   4   0   89.59   10.30
  15   4   0   85.59    8.60
  15   4   0   59.89    6.60
 -15   4   0  106.39   13.40
 -15   4   0   98.89   17.50
  15   4   0   73.29   13.30
  15   4   0   74.89    9.40
 -15   4   0   93.29    8.50
 -15   4   0  108.89   10.90
 -15   4   0   77.69    9.30
 -15   4   0  111.79   13.60
  16  -4   0   82.69   12.10
 -16  -4   0  105.79   10.10
  16  -4   0   71.29    9.70
 -16  -4   0  111.59   14.00
  16  -4   0  137.69   13.40
 -16  -4   0  106.89   13.40
  16  -4   0   66.09   12.40
 -16  -4   0   97.19   17.90
  16  -4   0   96.59   11.10
  16  -4   0  131.69   11.60
  16  -4   0   84.09    7.60
 -16  -4   0  108.09   13.40
  16  -4   0   77.99   14.30
 -16  -4   0  116.69   11.50
 -16  -4   0   94.19   20.10
  16  -4   0   95.79   10.40
 -16   4   0  109.09   14.10
 -16   4   0  106.29   11.60
  16   4   0   80.29    8.40
  16   4   0   87.59    9.10
  16   4   0   84.29   11.20
 -16   4   0  139.69   20.70
 -16   4   0   99.29   17.00
 -16   4   0  109.89   12.90
 -16   4   0  126.69   15.00
  16   4   0   94.89   10.80
 -16   4   0   98.49   11.40
  16   4   0  108.79   18.80
  16   4   0   69.69   11.40
 -16   4   0   93.89    8.90
 -16   4   0  106.79   10.80
   0  -5   0    1.30    1.70
   0  -5   0    2.20    1.30
   0  -5   0    2.40    0.90
   0  -5   0    3.20    1.50
   0  -5   0    3.90    1.10
   0  -5   0    4.30    1.10
   0  -5   0    2.40    1.60
   0  -5   0    1.40    1.30
   0  -5   0    3.40    1.40
   0  -5   0    1.30    1.20
   0  -5   0    2.60    1.10
   0  -5   0    1.60    0.80
   0  -5   0    1.50    1.30
   0  -5   0   -0.10    1.60
   0  -5   0    0.00    1.60
   0  -5   0    1.70    1.20
   0  -5   0    3.00    0.90
   0   5   0    2.10    1.40
   0   5   0    1.40    1.10
   0   5   0    0.20    1.10
   0   5   0    0.90    1.50
   0   5   0    2.90    1.60
   0   5   0    0.90    0.80
   0   5   0    0.80    0.70
   0   5   0    2.40    1.30
   0   5   0    0.90    1.50
   0   5   0    2.30    1.00
   0   5   0    1.10    1.20
   0   5   0    1.30    1.10
   0   5   0    0.70    1.60
   0   5   0    0.40    1.70
   0   5   0    2.50    1.00
   0   5   0    1.50    1.30
   1  -5   0  447.26   17.80
   1  -5   0  455.75   18.20
  -1  -5   0  466.65   17.80
   1  -5   0  460.35   17.80
   1  -5   0  443.26   18.20
   1  -5   0  457.65   20.50
   1  -5   0  401.66   17.30
   1  -5   0  438.96   17.50
  -1  -5   0  440.76   18.10
   1  -5   0  451.55   18.90
  -1  -5   0  463.75   18.20
  -1  -5   0  455.75   18.20
  -1  -5   0  458.95   17.80
  -1  -5   0  460.35   18.10
  -1  -5   0  451.05   17.60
  -1  -5   0  421.46   17.70
  -1  -5   0  454.85   17.60
  -1  -5   0  456.35   18.20
   1  -5   0  483.75   18.80
  -1  -5   0  471.15   20.20
  -1  -5   0  467.85   18.80
  -1  -5   0  485.05   18.00
   1  -5   0  417.36   18.20
  -1  -5   0  441.76   17.90
   1  -5   0  476.45   18.70
  -1  -5   0  440.26   18.00
  -1   5   0  486.25   18.20
  -1   5   0  454.15   17.80
  -1   5   0  468.25   18.00
  -1   5   0  447.76   18.20
   1   5   0  435.66   18.70
   1   5   0  406.46   17.90
  -1   5   0  468.65   18.00
  -1   5   0  424.16   17.30
   1   5   0  446.56   17.00
   1   5   0  438.86   17.80
   1   5   0  428.06   17.60
  -1   5   0  421.76   17.40
  -1   5   0  472.65   20.50
  -1   5   0  445.96   18.40
  -1   5   0  475.15   18.70
  -1   5   0  438.56   18.00
  -1   5   0  439.26   18.20
  -1   5   0  473.55   18.30
   1   5   0  450.45   18.40
  -1   5   0  450.55   18.10
   1   5   0  443.66   18.50
   1   5   0  478.95   18.90
   1   5   0  460.15   20.00
   1   5   0  452.65   18.20
   1   5   0  449.86   17.60
  -2  -5   0    1.40    1.20
   2  -5   0    1.60    0.60
  -2  -5   0    0.30    1.10
  -2  -5   0    3.80    1.40
  -2  -5   0    0.30    1.20
   2  -5   0    2.40    1.10
  -2  -5   0    3.70    1.00
  -2  -5   0    1.00    1.40
   2  -5   0    1.50    0.50
  -2  -5   0    1.00    1.40
   2  -5   0    1.40    0.90
   2  -5   0   -0.20    1.10
  -2  -5   0    1.30    1.70
  -2  -5   0    0.00    1.00
   2  -5   0    2.10    0.70
  -2  -5   0    2.20    1.50
  -2  -5   0    2.10    1.10
   2  -5   0    1.10    1.00
  -2  -5   0    3.30    1.60
   2  -5   0    1.60    0.70
  -2  -5   0    3.30    1.80
   2  -5   0    0.60    1.70
   2  -5   0    1.40    1.10
  -2  -5   0    0.70    1.30
   2  -5   0    3.80    1.20
   2  -5   0    2.00    0.70
  -2  -5   0    2.00    1.60
  -2  -5   0    0.60    1.20
  -2  -5   0    1.80    2.10
   2   5   0    0.20    1.00
  -2   5   0    1.90    1.30
  -2   5   0    3.60    1.50
   2   5   0    2.10    1.70
  -2   5   0    2.20    1.00
   2   5   0    1.70    1.10
  -2   5   0    2.80    1.90
  -2   5   0    1.30    1.30
   2   5   0    2.10    1.20
  -2   5   0    2.90    0.70
  -2   5   0    2.30    1.10
  -2   5   0    1.50    1.20
   2   5   0    0.50    1.10
  -2   5   0    1.50    0.60
   2   5   0    0.30    0.90
   2   5   0    2.10    0.80
   2   5   0    0.50    1.20
   2   5   0    4.70    1.50
  -2   5   0    0.60    1.00
  -2   5   0    1.50    1.50
   2   5   0    4.90    1.30
  -2   5   0    1.00    1.00
  -2   5   0    1.80    1.20
  -2   5   0    2.20    1.60
  -2   5   0    1.00    1.30
   2   5   0    0.50    1.60
   2   5   0    1.50    1.30
  -2   5   0    1.50    0.90
  -2   5   0    0.80    1.30
   3  -5   0  161.28    7.40
   3  -5   0  173.08    7.30
  -3  -5   0  192.78    8.50
  -3  -5   0  174.48    8.40
   3  -5   0  187.18    7.80
  -3  -5   0  171.88    7.50
   3  -5   0  168.78    7.90
   3  -5   0  179.48   11.50
   3  -5   0  186.28    7.40
   3  -5   0  174.18    9.00
   3  -5   0  169.38    6.80
   3  -5   0  160.28    7.10
  -3  -5   0  165.58    7.50
  -3  -5   0  157.58    8.60
  -3  -5   0  185.88    9.10
   3  -5   0  158.18    7.50
   3  -5   0  158.58    7.80
   3  -5   0  159.08    7.50
  -3  -5   0  163.28    8.40
  -3  -5   0  176.08    8.50
  -3  -5   0  173.88    7.40
  -3  -5   0  160.38    8.60
  -3  -5   0  177.78    8.10
   3  -5   0  177.88    7.10
   3  -5   0  181.68    7.70
  -3  -5   0  167.58    8.30
  -3  -5   0  178.48    7.00
  -3   5   0  166.88    9.00
  -3   5   0  165.38    8.60
  -3   5   0  178.48    7.80
   3   5   0  174.98   11.10
  -3   5   0  164.48    8.30
  -3   5   0  165.78    8.30
  -3   5   0  179.58    7.40
   3   5   0  165.48    7.50
   3   5   0  160.78    7.70
  -3   5   0  175.48    7.70
   3   5   0  184.48    8.30
  -3   5   0  155.48   10.20
   3   5   0  170.58    7.20
  -3   5   0  160.18    7.30
   3   5   0  176.48    8.20
  -3   5   0  169.88    8.10
   3   5   0  185.98    7.80
  -3   5   0  173.78    8.60
   3   5   0  168.98    8.90
  -3   5   0  161.88   11.00
   3   5   0  167.38    6.90
  -3   5   0  176.98    7.70
   3   5   0  177.18    7.80
   3   5   0  161.78    7.60
  -3   5   0  185.08    8.30
  -3   5   0  179.28    7.50
   4  -5   0 1038.10   43.90
   4  -5   0  974.70   38.10
   4  -5   0  991.00   37.60
  -4  -5   0  986.60   39.20
  -4  -5   0  993.20   38.10
   4  -5   0  937.81   38.50
  -4  -5   0 1018.00   39.40
  -4  -5   0  965.20   39.00
   4  -5   0  911.31   37.80
  -4  -5   0  969.30   37.70
  -4  -5   0 1035.90   39.80
  -4  -5   0  974.30   39.00
  -4  -5   0 1018.40   39.50
  -4  -5   0 1025.00   39.30
  -4  -5   0  989.10   39.10
  -4  -5   0  975.40   39.00
  -4  -5   0  990.00   39.80
  -4  -5   0  989.60   40.10
   4  -5   0  993.80   38.20
   4  -5   0 1022.40   37.90
   4   5   0  964.10   38.10
   4   5   0 1034.20   37.70
  -4   5   0  960.10   40.00
   4   5   0  918.61   37.70
  -4   5   0  970.70   39.00
   4   5   0  919.71   38.10
   4   5   0  995.40   37.70
  -4   5   0 1004.80   39.70
  -4   5   0  953.70   38.00
  -4   5   0  974.90   38.80
   4   5   0 1052.99   43.60
  -4   5   0 1003.60   39.50
  -4   5   0  988.30   37.90
  -4   5   0  992.80   39.40
   4   5   0  966.10   37.60
  -4   5   0  988.10   38.10
  -4   5   0  987.00   39.40
   4   5   0 1118.09   38.00
  -4   5   0  994.40   38.50
   4   5   0  982.80   38.90
  -4   5   0 1000.90   38.10
  -5  -5   0 1025.10   40.90
  -5  -5   0 1001.10   41.00
   5  -5   0 1054.59   46.10
   5  -5   0 1029.20   39.80
  -5  -5   0 1015.00   42.20
  -5  -5   0 1055.59   41.20
   5  -5   0  979.00   39.50
  -5  -5   0  983.50   40.60
  -5  -5   0 1071.09   41.70
  -5  -5   0  998.70   40.30
  -5  -5   0  999.30   39.30
  -5  -5   0 1010.30   40.70
  -5  -5   0 1049.70   40.90
  -5  -5   0  989.60   40.10
  -5  -5   0 1073.49   41.60
  -5  -5   0  981.80   40.70
  -5   5   0 1007.30   40.50
  -5   5   0 1060.09   41.30
   5   5   0  961.80   39.50
   5   5   0  979.90   39.60
   5   5   0 1009.40   40.60
  -5   5   0 1002.50   40.80
  -5   5   0 1027.30   41.40
  -5   5   0 1022.50   41.10
  -5   5   0 1017.00   42.10
   5   5   0 1075.69   46.00
  -5   5   0 1024.80   39.50
  -5   5   0 1023.10   40.20
  -5   5   0 1065.19   40.60
  -5   5   0  997.90   41.00
  -5   5   0 1033.30   39.70
  -5   5   0 1017.10   39.70
  -6  -5   0 1570.64   60.29
   6  -5   0 1600.84   67.29
  -6  -5   0 1575.34   62.19
  -6  -5   0 1621.24   61.79
  -6  -5   0 1612.54   62.09
  -6  -5   0 1538.65   61.19
  -6  -5   0 1519.25   60.69
  -6  -5   0 1572.34   61.19
  -6  -5   0 1515.05   61.19
   6  -5   0 1570.64   60.09
  -6  -5   0 1589.14   61.49
  -6  -5   0 1573.24   59.79
  -6  -5   0 1585.24   61.49
  -6  -5   0 1533.45   62.69
  -6  -5   0 1578.84   61.69
  -6   5   0 1600.14   60.29
  -6   5   0 1533.35   59.79
  -6   5   0 1579.44   60.09
  -6   5   0 1514.05   61.69
  -6   5   0 1562.94   62.89
  -6   5   0 1562.04   60.99
  -6   5   0 1523.55   60.09
  -6   5   0 1521.05   61.19
   6   5   0 1540.85   61.09
  -6   5   0 1536.15   59.79
  -6   5   0 1551.34   61.99
   6   5   0 1483.25   59.69
  -6   5   0 1536.65   60.79
  -6   5   0 1565.84   61.59
  -6   5   0 1576.24   61.79
   6   5   0 1646.24   67.39
  -6   5   0 1542.85   60.19
  -7  -5   0   97.49    7.60
  -7  -5   0   98.59    7.90
   7  -5   0  107.79   11.10
  -7  -5   0   90.59    7.10
  -7  -5   0   86.79    7.20
  -7  -5   0   92.89    7.70
  -7  -5   0   97.09    9.50
  -7  -5   0   94.69    8.20
   7  -5   0   90.39    6.30
  -7  -5   0   89.59    6.90
  -7  -5   0   98.79    5.90
  -7  -5   0  100.49    7.90
  -7  -5   0   92.09    6.50
  -7  -5   0   98.79    7.00
  -7   5   0   92.69    7.70
  -7   5   0   91.09    6.10
  -7   5   0   92.19    7.30
  -7   5   0  103.59    6.30
   7   5   0   99.69   10.70
  -7   5   0   89.59    6.70
   7   5   0  104.09    7.80
  -7   5   0   92.29    8.10
  -7   5   0   99.19   11.40
  -7   5   0  110.59    8.20
  -7   5   0   96.89    6.70
  -7   5   0   93.59    6.30
  -7   5   0  103.39    7.90
  -7   5   0   93.59    6.10
  -7   5   0   89.29    6.20
   7   5   0   82.89    5.50
  -7   5   0   95.19    5.90
  -8  -5   0  507.35   23.90
  -8  -5   0  512.65   23.80
  -8  -5   0  523.45   22.40
  -8  -5   0  480.55   23.40
   8  -5   0  537.75   23.00
  -8  -5   0  546.45   24.40
  -8  -5   0  495.85   24.80
  -8  -5   0  536.65   24.70
  -8  -5   0  500.75   24.30
  -8  -5   0  550.64   24.70
   8  -5   0  572.74   30.70
  -8  -5   0  522.35   26.30
  -8  -5   0  506.45   23.00
  -8  -5   0  537.45   24.60
  -8  -5   0  556.74   25.20
  -8   5   0  508.05   23.60
   8   5   0  569.24   30.80
  -8   5   0  539.75   24.40
   8   5   0  545.75   24.30
  -8   5   0  502.85   24.20
  -8   5   0  546.25   23.10
  -8   5   0  518.65   23.00
  -8   5   0  539.35   24.80
  -8   5   0  543.35   22.50
   8   5   0  541.95   26.40
  -8   5   0  528.15   25.30
  -8   5   0  538.35   22.50
  -8   5   0  529.25   23.00
  -8   5   0  500.25   27.00
  -8   5   0  519.65   23.50
   8   5   0  520.55   22.10
  -8   5   0  534.75   22.80
  -8   5   0  518.55   24.60
   9  -5   0  518.05   29.50
  -9  -5   0  441.06   25.00
  -9  -5   0  458.35   22.90
  -9  -5   0  441.46   22.80
  -9  -5   0  485.65   22.60
  -9  -5   0  468.05   20.60
   9  -5   0  483.15   21.10
  -9  -5   0  475.75   21.40
  -9  -5   0  464.25   22.10
  -9  -5   0  438.86   21.70
  -9  -5   0  422.86   22.90
  -9  -5   0  510.75   28.70
  -9  -5   0  438.26   23.10
  -9  -5   0  438.46   22.80
  -9  -5   0  436.96   21.90
   9   5   0  508.85   29.60
  -9   5   0  459.95   20.50
   9   5   0  441.56   19.90
  -9   5   0  436.76   25.20
  -9   5   0  443.56   22.60
  -9   5   0  487.65   21.30
   9   5   0  516.35   25.30
  -9   5   0  441.86   20.70
   9   5   0  497.05   22.70
  -9   5   0  465.55   20.40
  -9   5   0  428.66   22.40
  -9   5   0  433.16   21.20
  -9   5   0  450.85   21.90
  -9   5   0  455.05   21.00
  -9   5   0  520.75   27.40
  -9   5   0  460.25   21.20
   9   5   0  490.15   22.60
  10  -5   0  189.98   10.40
 -10  -5   0  203.78   11.70
 -10  -5   0  192.18   13.20
 -10  -5   0  201.88   12.80
  10  -5   0  210.68   11.50
  10  -5   0  187.98   11.60
 -10  -5   0  184.18   13.90
 -10  -5   0  193.58   13.00
 -10  -5   0  208.08   12.80
 -10  -5   0  201.78   16.50
 -10  -5   0  203.38   13.40
 -10  -5   0  192.58   10.90
 -10  -5   0  181.48   13.60
 -10  -5   0  207.68   13.20
  10  -5   0  205.28   17.90
 -10  -5   0  177.48   12.00
 -10   5   0  185.98   13.20
 -10   5   0  188.18   11.40
  10   5   0  208.18   18.80
  10   5   0  197.38   13.00
  10   5   0  182.58   12.80
 -10   5   0  185.68   11.60
  10   5   0  161.88    9.70
 -10   5   0  192.78   11.50
 -10   5   0  189.28   10.80
 -10   5   0  203.08   14.20
  10   5   0  204.18   14.80
 -10   5   0  181.48   13.70
 -10   5   0  205.68   11.50
 -10   5   0  194.58   13.70
 -10   5   0  191.18   11.50
 -10   5   0  196.98   10.80
 -10   5   0  203.08   18.40
 -10   5   0  211.58   12.70
 -10   5   0  185.18   12.70
 -11  -5   0  437.06   22.70
  11  -5   0  465.35   20.70
 -11  -5   0  429.46   21.90
  11  -5   0  411.76   20.90
  11  -5   0  443.16   29.10
 -11  -5   0  433.66   22.60
  11  -5   0  445.46   24.50
 -11  -5   0  402.06   19.80
 -11  -5   0  445.66   22.60
 -11  -5   0  424.06   21.50
 -11  -5   0  391.76   22.50
 -11  -5   0  391.96   21.10
 -11  -5   0  395.86   24.90
 -11  -5   0  421.06   21.70
 -11  -5   0  441.66   23.00
  11  -5   0  430.26   19.40
 -11  -5   0  444.66   22.20
  11   5   0  431.66   22.00
 -11   5   0  428.16   22.10
 -11   5   0  439.46   20.40
 -11   5   0  435.46   23.40
  11   5   0  433.66   22.30
 -11   5   0  421.16   23.00
  11   5   0  455.95   25.20
  11   5   0  372.06   18.60
 -11   5   0  401.26   26.30
 -11   5   0  406.76   22.30
 -11   5   0  423.46   20.60
 -11   5   0  435.26   22.40
 -11   5   0  420.26   20.80
 -11   5   0  410.16   21.50
 -11   5   0  428.06   19.80
 -11   5   0  412.86   20.60
 -11   5   0  411.06   19.60
 -11   5   0  414.66   20.50
  11   5   0  469.05   30.40
 -12  -5   0   63.09    8.60
 -12  -5   0   73.49    8.20
  12  -5   0   80.59   12.90
 -12  -5   0   92.49   10.40
 -12  -5   0   64.19    8.30
  12  -5   0   72.39    6.20
 -12  -5   0   85.89    8.60
 -12  -5   0   78.69   11.60
 -12  -5   0   75.89    7.40
 -12  -5   0   86.29   11.30
 -12  -5   0   79.19    9.30
  12  -5   0   68.99    7.90
 -12  -5   0   83.19   10.30
  12  -5   0   72.99    7.40
 -12  -5   0   74.89   10.10
  12  -5   0   72.59    9.70
 -12  -5   0   62.49    9.00
 -12  -5   0   60.69    8.60
  12  -5   0   73.59    7.20
 -12   5   0   79.39    7.20
 -12   5   0   76.49    8.30
 -12   5   0   71.09    9.90
  12   5   0   74.09    6.90
 -12   5   0   69.69    7.40
  12   5   0   70.99   10.20
 -12   5   0   62.39    8.50
  12   5   0   54.99    5.50
 -12   5   0   62.29    7.30
 -12   5   0   88.19    9.70
 -12   5   0   60.29    7.00
  12   5   0   66.29    7.70
 -12   5   0   98.79   14.20
 -12   5   0   66.49    6.70
  12   5   0   65.69    8.60
  12   5   0   63.69   12.10
 -12   5   0   70.39    7.20
 -12   5   0   88.09   10.50
 -12   5   0   64.09    6.50
  12   5   0   66.19    8.80
 -13  -5   0   28.00    5.50
 -13  -5   0   39.20    8.70
  13  -5   0   23.70    6.30
 -13  -5   0   24.00    6.30
  13  -5   0   20.60    5.30
 -13  -5   0   33.90    7.10
  13  -5   0   21.80    6.90
 -13  -5   0   39.30    8.60
  13  -5   0   27.40    5.90
 -13  -5   0   36.00    7.70
 -13  -5   0   34.30   10.50
  13  -5   0   32.20    4.90
 -13  -5   0   28.10    6.80
 -13  -5   0   27.80    7.00
  13  -5   0   20.30    6.80
 -13  -5   0   28.50    6.50
 -13  -5   0   29.10    7.30
 -13  -5   0   30.90    7.60
 -13   5   0   32.30    5.50
  13   5   0   19.10    7.00
  13   5   0   40.30    7.20
  13   5   0   26.90    6.30
  13   5   0   30.90    8.20
 -13   5   0   26.10   11.20
 -13   5   0   28.20    7.80
  13   5   0   25.80    4.50
 -13   5   0   32.70    7.90
  13   5   0   26.90    5.60
 -13   5   0   33.70    7.10
 -13   5   0   33.50    6.30
 -13   5   0   19.90    4.90
  13   5   0   30.60    5.40
 -13   5   0   33.40    5.60
 -13   5   0   23.00    5.30
 -13   5   0   40.30    8.80
 -13   5   0   25.90    5.60
 -13   5   0   19.50    6.60
 -14  -5   0   12.70    5.30
  14  -5   0   13.70    4.10
 -14  -5   0   26.60    6.30
  14  -5   0    8.50    4.30
  14  -5   0   27.20    6.20
 -14  -5   0   24.10   10.20
 -14  -5   0   20.60    5.90
  14  -5   0   24.20    6.10
  14  -5   0    9.80    5.40
  14  -5   0   20.90    6.40
 -14  -5   0   15.20    6.00
 -14  -5   0   21.40    7.10
 -14  -5   0   11.20    6.50
  14  -5   0   15.00    5.60
 -14  -5   0   16.00    5.90
  14  -5   0   12.20    3.50
 -14  -5   0   24.10    7.90
 -14  -5   0   19.70    7.10
 -14  -5   0   20.90    6.60
 -14   5   0   14.10    7.30
  14   5   0   13.00    5.20
  14   5   0   12.60    4.20
  14   5   0   13.80    6.70
 -14   5   0   24.80    7.30
 -14   5   0   13.30    9.70
  14   5   0    6.10    4.80
 -14   5   0   18.20    7.30
 -14   5   0   11.00    4.60
 -14   5   0   15.50    4.70
  14   5   0   12.00    4.60
 -14   5   0   23.40    7.30
 -14   5   0   22.80    5.30
 -14   5   0   16.40    5.60
 -14   5   0   21.60    5.80
 -14   5   0   21.20    5.30
  14   5   0    4.00    3.50
  15  -5   0   -0.80    4.00
 -15  -5   0   -0.50    5.10
 -15  -5   0   -2.50    7.20
 -15  -5   0   -6.40    4.20
  15  -5   0   -6.40    3.60
 -15  -5   0    6.10    5.30
  15  -5   0   -7.10    3.60
 -15  -5   0    3.80    5.10
 -15  -5   0   -1.60    5.30
  15  -5   0   -2.20    3.50
  15  -5   0   -1.40    3.50
 -15  -5   0    6.40    9.30
  15  -5   0   -4.10    3.60
 -15  -5   0    0.30    5.40
 -15  -5   0    1.80    3.80
  15  -5   0   -7.10    2.50
 -15  -5   0    2.20    5.90
 -15  -5   0    1.70    6.10
  15   5   0   -3.90    4.10
 -15   5   0    4.60    7.10
 -15   5   0   -0.30    5.20
 -15   5   0    3.80    7.60
 -15   5   0    0.90    4.20
 -15   5   0    3.00   10.50
 -15   5   0   -1.20    4.00
 -15   5   0   -2.20    4.00
 -15   5   0   11.30    6.50
  15   5   0   -6.10    2.40
 -15   5   0    5.00    4.40
 -15   5   0    2.40    3.10
  15   5   0   -2.90    3.00
  15   5   0   -7.00    3.10
  15   5   0    1.70    4.60
   0   6   0 2688.13  100.29
   1  -6   0 1602.24   62.69
  -1  -6   0 1634.04   63.39
  -1  -6   0 1798.32   63.09
   1  -6   0 1520.35   63.49
  -1  -6   0 1700.43   63.29
  -1  -6   0 1638.24   62.89
  -1  -6   0 1685.23   63.79
   1  -6   0 1686.23   63.99
  -1  -6   0 1793.02   63.59
  -1  -6   0 1699.63   63.39
  -1  -6   0 1769.22   63.39
  -1  -6   0 1826.72   62.99
  -1  -6   0 1792.92   63.19
   1  -6   0 1678.13   63.39
  -1   6   0 1556.94   62.49
   1   6   0 1571.54   63.79
  -1   6   0 1703.83   63.09
  -1   6   0 1633.04   63.49
  -1   6   0 1686.43   63.39
   1   6   0 1682.43   65.59
   1   6   0 1685.83   62.19
   1   6   0 1758.12   63.89
  -1   6   0 1724.93   66.19
  -1   6   0 1574.54   63.59
   1   6   0 1552.44   63.19
  -1   6   0 1692.93   63.29
  -1   6   0 1583.84   62.59
   1   6   0 1690.83   63.09
  -1   6   0 1648.54   62.49
  -1   6   0 1660.03   63.59
   1   6   0 1628.94   62.79
  -1   6   0 1646.34   63.09
   1   6   0 1640.34   62.09
   1   6   0 1631.04   64.09
  -1   6   0 1671.13   62.09
   2   6   0 3685.53  137.89
  -3  -6   0  130.39    5.30
  -3  -6   0  129.39    5.70
   3  -6   0  122.49    5.80
  -3  -6   0  141.69    7.30
  -3  -6   0  136.39    7.10
   3  -6   0  132.99    6.00
  -3  -6   0  138.39    7.20
  -3  -6   0  129.09    7.20
   3  -6   0  130.49    5.50
  -3  -6   0  153.28    7.70
   3  -6   0  135.69    6.50
  -3  -6   0  127.19    6.00
  -3  -6   0  138.99    7.10
  -3  -6   0  146.29    7.80
   3  -6   0  133.39    7.60
   3  -6   0  137.09    6.10
   3  -6   0  126.09    6.50
   3  -6   0  140.99   10.20
   3  -6   0  130.99    6.50
  -3  -6   0  133.69    7.50
   3  -6   0  131.79    6.40
   3  -6   0  125.59    5.40
  -3  -6   0  136.49    7.10
  -3  -6   0  125.29    7.50
  -3  -6   0  123.39    6.20
   3  -6   0  138.59    7.00
  -3  -6   0  135.49    7.30
   3  -6   0  125.19    5.60
  -3   6   0  141.59    6.40
  -3   6   0  126.79    7.50
   3   6   0  140.69    6.70
   3   6   0  139.19    6.00
  -3   6   0  136.39   10.00
  -3   6   0  126.69    7.20
   3   6   0  141.69    7.10
  -3   6   0  132.79    6.40
   3   6   0  133.99    9.70
   3   6   0  129.69    5.70
  -3   6   0  132.09    5.80
  -3   6   0  135.69    6.90
  -3   6   0  132.79    7.10
  -3   6   0  133.49    6.40
  -3   6   0  138.29    7.50
  -3   6   0  124.89    8.30
  -3   6   0  131.89    6.00
  -3   6   0  135.69    7.60
  -3   6   0  133.89    5.80
   3   6   0  137.69    6.30
  -3   6   0  139.69    7.40
   3   6   0  126.99    6.50
   3   6   0  125.89    6.70
   3   6   0  127.79    7.70
   3   6   0  138.09    7.00
  -3   6   0  144.09    7.40
  -4  -6   0   29.80    4.30
  -4  -6   0   22.50    2.80
  -4  -6   0   35.70    4.10
  -4  -6   0   38.50    4.60
   4  -6   0   26.90    2.00
  -4  -6   0   27.50    3.20
  -4  -6   0   37.80    4.40
   4  -6   0   29.10    2.80
  -4  -6   0   32.70    4.10
  -4  -6   0   31.50    3.20
   4  -6   0   21.60    2.00
  -4  -6   0   30.10    4.30
   4  -6   0   31.00    2.70
   4  -6   0   24.40    4.30
  -4  -6   0   29.20    2.10
  -4  -6   0   29.80    3.60
  -4  -6   0   40.10    4.90
   4  -6   0   35.10    3.20
  -4  -6   0   35.60    3.90
  -4  -6   0   28.20    3.30
   4  -6   0   24.80    2.70
   4  -6   0   26.10    3.10
  -4  -6   0   31.00    2.70
   4   6   0   26.70    2.80
   4   6   0   29.20    3.00
   4   6   0   29.90    3.60
  -4   6   0   31.80    2.40
  -4   6   0   26.10    3.80
   4   6   0   32.70    2.90
   4   6   0   21.30    2.60
  -4   6   0   30.70    3.50
  -4   6   0   31.40    3.70
  -4   6   0   37.10    4.60
  -4   6   0   33.00    2.60
  -4   6   0   35.20    4.20
  -4   6   0   27.70    2.90
  -4   6   0   30.20    3.00
  -4   6   0   27.90    2.40
  -4   6   0   35.40    4.00
   4   6   0   32.40    5.90
  -4   6   0   33.60    5.80
  -4   6   0   34.60    4.70
   4   6   0   31.30    2.80
  -4   6   0   28.30    3.00
   4   6   0   26.30    2.40
   4   6   0   26.60    3.80
  -4   6   0   50.39    5.90
  -5  -6   0   92.69    8.00
  -5  -6   0   66.19    4.00
  -5  -6   0   80.89    6.50
  -5  -6   0   72.59    6.00
   5  -6   0   74.39    9.00
  -5  -6   0   63.09    5.50
  -5  -6   0   67.49    5.30
  -5  -6   0   72.59    6.40
   5  -6   0   62.89    4.90
  -5  -6   0   69.79    4.50
   5  -6   0   63.89    4.80
  -5  -6   0   63.09    5.40
  -5  -6   0   67.49    5.70
   5  -6   0   69.79    4.10
  -5  -6   0   64.89    5.90
   5  -6   0   59.89    4.00
   5  -6   0   73.69    4.70
   5  -6   0   62.99    4.30
  -5  -6   0   70.19    6.20
   5   6   0   65.89    4.40
  -5   6   0   74.09    5.90
  -5   6   0   66.49    4.20
  -5   6   0   66.39    4.20
  -5   6   0   70.99    6.10
  -5   6   0   60.39    4.70
  -5   6   0   60.19    5.10
   5   6   0   68.99    5.80
   5   6   0   64.49    4.10
   5   6   0   67.19    4.20
   5   6   0   66.49    4.70
   5   6   0   69.49    8.60
  -5   6   0   65.49    4.40
   5   6   0   71.69    5.50
  -5   6   0   69.09    4.50
  -5   6   0   66.09    7.50
  -5   6   0   71.39    6.00
  -6  -6   0  255.37   12.40
  -6  -6   0  235.28   11.00
   6  -6   0  227.88   10.70
  -6  -6   0  238.88   12.40
   6  -6   0  240.18   16.80
   6  -6   0  217.98   10.60
  -6  -6   0  237.88   12.90
  -6  -6   0  216.88   13.70
   6  -6   0  222.38   11.30
  -6  -6   0  233.88   12.80
   6  -6   0  231.68   11.00
  -6  -6   0  240.68   13.00
  -6  -6   0  236.48   12.30
  -6  -6   0  240.78   10.60
  -6  -6   0  254.57   12.30
  -6  -6   0  250.77   12.70
  -6  -6   0  235.98   12.50
  -6   6   0  234.88   12.50
  -6   6   0  252.07   14.80
   6   6   0  219.48   12.40
  -6   6   0  211.38   11.60
   6   6   0  245.58   16.70
   6   6   0  215.68   10.60
  -6   6   0  234.18   10.90
  -6   6   0  220.88   10.60
  -6   6   0  236.58   12.60
   6   6   0  230.58   11.90
  -6   6   0  234.38   13.00
  -6   6   0  233.08   12.60
  -6   6   0  228.48   10.90
  -6   6   0  230.08   11.00
  -6   6   0  240.58   11.60
   6   6   0  219.58   10.90
   7  -6   0   10.50    2.80
  -7  -6   0   19.40    4.80
  -7  -6   0   17.10    2.60
  -7  -6   0   13.40    3.40
  -7  -6   0   17.10    4.20
   7  -6   0    8.90    2.40
  -7  -6   0   14.20    4.20
  -7  -6   0   14.20    2.90
  -7  -6   0    5.90    2.90
  -7  -6   0   11.90    4.50
   7  -6   0    8.40    2.30
  -7  -6   0   12.50    4.40
  -7  -6   0   12.10    3.40
   7  -6   0    7.00    3.20
  -7  -6   0   18.90    4.40
  -7  -6   0   12.20    3.40
   7  -6   0   12.90    2.50
  -7  -6   0   12.00    3.60
  -7   6   0    9.70    2.70
  -7   6   0   12.10    3.60
  -7   6   0   14.90    4.00
  -7   6   0   11.50    2.50
  -7   6   0   12.90    4.10
   7   6   0   11.80    2.90
  -7   6   0   13.40    3.70
   7   6   0   10.90    2.30
  -7   6   0   15.80    4.20
   7   6   0   13.90    3.20
   7   6   0   11.20    3.40
  -7   6   0    9.60    5.30
   7   6   0   11.10    4.20
  -7   6   0   11.20    2.50
  -7   6   0   10.80    3.10
  -7   6   0   12.10    2.60
  -7   6   0    6.00    2.40
  -7   6   0    9.50    2.50
   8  -6   0    0.90    1.80
  -8  -6   0   -0.80    2.20
  -8  -6   0    3.80    2.80
   8  -6   0    0.10    3.30
  -8  -6   0    0.50    3.50
  -8  -6   0    0.20    1.60
   8  -6   0   -0.40    1.70
  -8  -6   0    1.10    3.20
  -8  -6   0   -2.40    2.20
   8  -6   0   -0.90    1.70
  -8  -6   0   -1.70    2.70
  -8  -6   0   -3.40    2.40
  -8  -6   0   -4.00    2.70
  -8  -6   0    1.60    2.60
  -8  -6   0    1.90    4.80
  -8  -6   0    4.70    3.80
  -8  -6   0    3.00    4.30
  -8   6   0   -1.50    2.20
   8   6   0    0.90    2.10
   8   6   0   -2.80    2.00
  -8   6   0   -0.80    2.00
  -8   6   0    2.70    3.10
   8   6   0   -1.30    1.20
   8   6   0   -1.50    2.40
  -8   6   0    3.80    3.90
  -8   6   0    0.50    2.20
   8   6   0    5.10    2.70
  -8   6   0   -0.30    5.70
  -8   6   0    1.30    1.90
  -8   6   0    0.30    2.10
  -8   6   0   -1.30    2.00
  -8   6   0   -1.30    2.80
  -8   6   0    2.00    1.80
  -8   6   0   -4.00    3.40
  -8   6   0   -3.70    3.20
   8   6   0   -5.40    2.30
  -9  -6   0   12.20    4.80
  -9  -6   0   20.60    4.30
  -9  -6   0   22.50    5.40
  -9  -6   0   16.50    5.50
  -9  -6   0   14.10    4.60
  -9  -6   0   13.40    5.90
   9  -6   0   16.90    3.30
   9  -6   0   14.50    5.10
  -9  -6   0   15.20    6.40
  -9  -6   0   17.50    3.10
  -9  -6   0   15.60    5.50
  -9  -6   0   16.70    4.60
  -9  -6   0   15.30    4.30
  -9  -6   0   10.50    4.50
   9  -6   0   18.20    3.50
   9  -6   0   23.80    4.20
  -9   6   0   17.20    6.10
  -9   6   0   16.80    5.30
  -9   6   0   22.20    3.70
  -9   6   0   21.80    4.00
  -9   6   0   17.60    4.40
  -9   6   0   22.80    3.80
   9   6   0   23.50    4.90
   9   6   0   17.50    5.70
  -9   6   0   26.10    4.20
   9   6   0   24.00    3.50
   9   6   0   24.80    4.40
  -9   6   0   25.80    5.80
  -9   6   0   20.30    4.00
   9   6   0   12.30    3.80
  -9   6   0   16.50    3.90
   9   6   0   22.20    4.70
  -9   6   0   25.70    5.40
  -9   6   0   27.80    8.30
  -9   6   0   18.90    5.60
  10  -6   0   64.29    5.60
 -10  -6   0   68.59    7.70
  10  -6   0   61.79    6.20
 -10  -6   0   83.19    9.50
  10  -6   0   63.39   11.00
 -10  -6   0   66.29    8.20
  10  -6   0   66.09    6.30
 -10  -6   0   64.59    6.00
 -10  -6   0   72.29    9.20
  10  -6   0   55.99    6.90
 -10  -6   0   72.39   10.80
 -10  -6   0   72.79    6.90
 -10  -6   0   68.79    8.50
 -10  -6   0   73.29    8.90
 -10  -6   0   72.19    8.00
 -10  -6   0   60.09    7.60
 -10  -6   0   84.99   10.20
  10   6   0   67.19    8.60
  10   6   0   67.19    7.70
 -10   6   0   68.29    6.40
 -10   6   0   62.29    6.20
  10   6   0   53.69    5.00
 -10   6   0   61.19    8.10
 -10   6   0   57.79    6.80
 -10   6   0   69.89    5.90
  10   6   0   60.09    7.80
 -10   6   0   67.59    8.10
 -10   6   0   66.49    9.30
 -10   6   0   73.99    8.90
 -10   6   0   73.39    9.20
 -10   6   0   66.99    6.60
  10   6   0   74.49   12.20
 -10   6   0   67.59    6.80
  10   6   0   54.89    6.50
 -10   6   0   79.49   11.60
 -11  -6   0  357.26   23.50
 -11  -6   0  408.26   20.70
  11  -6   0  399.06   27.80
 -11  -6   0  372.16   21.50
 -11  -6   0  388.66   20.40
 -11  -6   0  405.86   21.90
  11  -6   0  381.76   21.50
 -11  -6   0  400.66   24.10
 -11  -6   0  391.56   21.30
  11  -6   0  409.66   18.30
  11  -6   0  421.46   19.20
 -11  -6   0  363.26   20.40
 -11  -6   0  382.66   18.50
 -11  -6   0  402.96   21.70
 -11  -6   0  379.16   20.70
  11  -6   0  398.36   19.40
 -11  -6   0  401.86   21.30
 -11   6   0  388.56   19.20
 -11   6   0  386.56   21.00
 -11   6   0  403.36   19.70
 -11   6   0  416.66   22.10
  11   6   0  409.36   28.70
 -11   6   0  375.56   19.00
 -11   6   0  368.96   21.90
  11   6   0  440.86   23.80
 -11   6   0  406.46   20.50
  11   6   0  383.86   18.60
  11   6   0  423.16   21.40
 -11   6   0  394.86   19.30
  11   6   0  351.96   17.50
  11   6   0  391.96   20.90
  11   6   0  375.46   19.10
 -11   6   0  375.66   21.10
 -11   6   0  377.76   18.70
 -11   6   0  366.66   25.20
 -11   6   0  376.46   18.40
 -12  -6   0   90.89    9.70
 -12  -6   0   89.49   10.90
  12  -6   0  107.59   12.00
 -12  -6   0  116.39   10.70
  12  -6   0   98.59    9.10
  12  -6   0   99.29    8.50
  12  -6   0  102.09    8.30
 -12  -6   0  116.99   12.30
 -12  -6   0  112.29    9.90
 -12  -6   0  111.69   14.40
 -12  -6   0  106.79   10.40
 -12  -6   0   98.99   10.10
 -12  -6   0   98.79   10.80
 -12  -6   0  106.39    8.20
  12  -6   0  125.19   15.40
  12  -6   0  117.09    7.90
  12  -6   0  122.79    9.90
 -12  -6   0  110.09   10.90
 -12   6   0   94.79   10.60
 -12   6   0  109.19   10.40
 -12   6   0  105.69    8.50
  12   6   0   99.89    7.10
 -12   6   0  103.79    9.50
 -12   6   0  110.79   11.50
  12   6   0  103.29    7.90
  12   6   0  114.59   11.80
 -12   6   0  103.89    8.60
  12   6   0  105.59    9.90
  12   6   0   94.39    8.70
  12   6   0   89.69    9.80
  12   6   0  111.59   15.60
 -12   6   0  110.29    8.90
 -12   6   0   97.59   11.80
 -12   6   0  100.89    7.80
 -12   6   0   99.39    8.60
 -12   6   0  134.49   16.30
  13  -6   0  100.19    9.60
 -13  -6   0   96.09   13.40
 -13  -6   0  104.79    8.50
 -13  -6   0  107.49   12.00
 -13  -6   0  101.69   10.10
 -13  -6   0   95.39    9.90
  13  -6   0  102.69    9.20
 -13  -6   0   92.99   12.20
 -13  -6   0  112.89   11.10
  13  -6   0  100.59   12.00
  13  -6   0  101.79    7.70
  13  -6   0   93.89    8.60
 -13  -6   0   92.69   10.70
 -13  -6   0  110.09   13.30
  13  -6   0  116.79   10.20
  13  -6   0  100.39   14.50
 -13  -6   0  102.59   10.90
 -13  -6   0  114.49   11.50
  13   6   0   91.09   15.20
 -13   6   0  132.49   13.20
 -13   6   0  110.79    9.30
 -13   6   0   96.09    9.10
 -13   6   0  131.09   17.00
  13   6   0  100.89    9.00
  13   6   0  103.89   10.50
 -13   6   0  106.19    9.10
 -13   6   0   87.09   11.80
 -13   6   0   99.09   10.00
 -13   6   0  116.19    9.70
  13   6   0   85.69    7.00
 -13   6   0  104.29   11.10
 -13   6   0   85.79    8.40
  13   6   0   95.09    8.00
 -13   6   0   99.59    7.90
  13   6   0  132.09   11.30
  13   6   0   99.89   12.20
 -13   6   0  110.59   11.80
  14  -6   0   97.69   10.40
 -14  -6   0   87.89   14.00
  14  -6   0   97.69   10.00
 -14  -6   0   97.59   12.00
  14  -6   0  111.09   11.70
 -14  -6   0   98.59   10.90
  14  -6   0   96.89   13.80
  14  -6   0   73.69   12.80
  14  -6   0   85.89    7.50
 -14  -6   0  105.19   12.50
 -14  -6   0  112.09   12.30
 -14  -6   0   91.09    9.90
 -14  -6   0  108.79   11.50
 -14  -6   0  102.79   11.60
  14  -6   0  107.59    9.60
 -14  -6   0  102.89   12.30
 -14  -6   0   92.89    8.90
 -14  -6   0  106.89   10.90
  14  -6   0   83.69   11.70
  14   6   0   84.89   10.10
 -14   6   0  100.69   10.60
 -14   6   0   99.19    9.60
  14   6   0   93.79   15.60
 -14   6   0  104.29   11.70
  14   6   0   96.59    8.30
 -14   6   0  109.69   11.20
  14   6   0   87.09    8.80
  14   6   0   90.79   14.30
 -14   6   0   88.99   14.70
 -14   6   0   85.79    8.90
  14   6   0   91.79    9.60
 -14   6   0  104.29    9.10
 -14   6   0   85.99    9.10
 -14   6   0   85.69   12.20
 -14   6   0   96.49    8.00
 -14   6   0  110.59   13.20
  14   6   0   82.29    7.20
 -15  -6   0  143.69   13.50
  15  -6   0  129.09   10.50
 -15  -6   0  162.58   13.90
 -15  -6   0  137.39   15.70
 -15  -6   0  128.39   18.10
  15  -6   0  138.79   12.10
 -15  -6   0  131.19   13.30
  15  -6   0  144.99   18.10
 -15  -6   0  116.79   10.10
  15  -6   0  123.49   10.50
 -15  -6   0  140.79   13.10
  15  -6   0  134.79   11.90
 -15  -6   0  156.18   13.20
  15  -6   0  150.78   11.40
  15  -6   0  129.69    8.70
 -15  -6   0  145.39   12.50
 -15  -6   0  137.19   13.70
 -15  -6   0  160.68   15.10
  15  -6   0  133.39   16.70
  15  -6   0  136.09   14.20
  15   6   0  139.09   11.40
 -15   6   0  149.09   14.20
  15   6   0  118.79   11.50
 -15   6   0  129.49   10.40
  15   6   0  119.79    8.50
 -15   6   0  128.09   14.20
  15   6   0  139.19    9.50
  15   6   0  111.59   18.40
 -15   6   0  138.39   11.80
 -15   6   0  126.69   10.70
 -15   6   0  143.99   15.70
 -15   6   0  157.38   12.80
 -15   6   0  142.59   13.50
  15   6   0  103.19   13.80
  15   6   0  127.19   10.10
 -15   6   0  157.58   21.60
  15   6   0  126.09   12.40
   0  -7   0    5.60    1.80
   0  -7   0    4.60    1.50
   0  -7   0    6.00    1.30
   0  -7   0    3.10    0.90
   0  -7   0    4.20    1.60
   0  -7   0    2.50    1.30
   0  -7   0    2.50    0.80
   0  -7   0    3.50    1.50
   0  -7   0    4.00    0.90
   0  -7   0    3.70    1.10
   0  -7   0    1.30    1.50
   0  -7   0    4.60    1.90
   0  -7   0    3.60    1.60
   0  -7   0    2.80    1.20
   0  -7   0    4.80    1.50
   0   7   0    4.00    1.90
   0   7   0    2.80    1.40
   0   7   0    2.60    1.40
   0   7   0    2.10    0.70
   0   7   0    3.30    1.30
   0   7   0    0.10    1.40
   0   7   0    4.50    1.10
   0   7   0    2.90    0.80
   0   7   0    3.30    1.60
   0   7   0    4.50    1.20
   0   7   0    4.50    1.60
   0   7   0    2.80    1.40
   0   7   0    1.90    1.20
  -1  -7   0  745.23   28.50
  -1  -7   0  739.53   29.10
   1  -7   0  729.33   28.60
  -1  -7   0  712.23   28.00
  -1  -7   0  767.62   28.70
   1  -7   0  696.43   28.20
  -1  -7   0  725.43   28.70
  -1  -7   0  699.73   28.00
  -1  -7   0  754.92   28.20
   1  -7   0  728.63   29.50
   1  -7   0  759.12   31.60
   1  -7   0  746.53   29.40
  -1  -7   0  716.83   28.40
  -1  -7   0  680.53   28.10
   1  -7   0  709.33   28.80
  -1  -7   0  767.92   29.90
   1  -7   0  700.83   27.90
  -1  -7   0  714.33   28.20
  -1  -7   0  725.43   28.60
   1  -7   0  730.03   28.20
  -1  -7   0  734.53   28.50
  -1  -7   0  655.03   27.30
  -1  -7   0  760.72   31.10
  -1   7   0  678.23   27.60
   1   7   0  700.53   28.00
  -1   7   0  712.93   28.50
   1   7   0  695.73   28.20
  -1   7   0  736.23   28.50
  -1   7   0  737.73   31.50
  -1   7   0  699.03   29.00
  -1   7   0  727.93   28.30
  -1   7   0  688.93   28.10
  -1   7   0  679.83   27.80
  -1   7   0  746.33   29.50
  -1   7   0  745.63   28.80
  -1   7   0  746.23   28.90
   1   7   0  687.43   29.50
  -1   7   0  748.53   28.00
   1   7   0  707.03   28.60
   1   7   0  729.13   27.40
  -1   7   0  731.83   27.20
   1   7   0  734.13   27.90
  -1   7   0  736.13   28.90
   1   7   0  702.43   27.20
  -1   7   0  703.83   28.20
  -1   7   0  763.52   28.50
   1   7   0  736.53   30.90
   1   7   0  759.92   29.20
   1   7   0  729.33   29.90
   1   7   0  656.03   30.10
  -2  -7   0  719.23   29.00
  -2  -7   0  720.53   30.10
   2  -7   0  776.32   30.40
  -2  -7   0  723.33   29.50
   2  -7   0  736.63   29.30
   2  -7   0  726.83   29.20
  -2  -7   0  769.42   29.60
   2  -7   0  720.53   28.50
  -2  -7   0  771.12   30.90
  -2  -7   0  756.32   30.00
   2  -7   0  772.42   29.60
  -2  -7   0  758.32   30.10
  -2  -7   0  719.23   28.60
   2  -7   0  731.23   31.40
  -2  -7   0  788.12   33.10
  -2  -7   0  803.22   29.80
  -2  -7   0  799.02   29.80
   2  -7   0  778.62   33.60
  -2  -7   0  761.02   29.70
  -2  -7   0  720.83   28.80
   2  -7   0  707.93   28.50
   2  -7   0  716.03   29.80
  -2   7   0  813.12   30.40
   2   7   0  776.22   29.70
  -2   7   0  765.02   29.80
  -2   7   0  754.52   30.10
  -2   7   0  743.73   29.30
   2   7   0  787.72   33.10
  -2   7   0  773.62   30.50
  -2   7   0  761.42   29.90
   2   7   0  737.53   28.90
  -2   7   0  774.52   29.50
   2   7   0  739.93   29.50
  -2   7   0  777.02   29.80
  -2   7   0  728.13   29.90
  -2   7   0  640.54   31.70
   2   7   0  703.73   30.50
  -2   7   0  690.73   27.90
   2   7   0  777.62   30.40
  -2   7   0  736.73   28.40
  -2   7   0  717.13   28.50
   2   7   0  721.83   30.00
  -2   7   0  797.82   33.70
  -2   7   0  776.02   32.30
   2   7   0  752.72   31.00
  -3  -7   0  810.62   32.20
   3  -7   0  815.82   31.10
   3  -7   0  824.72   36.30
   3  -7   0  739.83   30.20
  -3  -7   0  819.42   31.70
   3  -7   0  787.82   30.00
  -3  -7   0  802.72   31.90
   3  -7   0  796.42   31.90
  -3  -7   0  799.72   31.70
  -3  -7   0  758.72   30.00
   3  -7   0  812.82   32.30
   3  -7   0  785.82   31.40
   3  -7   0  765.02   30.30
  -3  -7   0  762.12   30.50
  -3  -7   0  810.72   31.50
  -3  -7   0  774.32   30.60
  -3  -7   0  815.42   31.70
   3  -7   0  780.82   30.90
  -3  -7   0  817.02   32.40
  -3  -7   0  795.62   31.60
  -3  -7   0  818.12   32.00
  -3  -7   0  854.01   32.60
  -3  -7   0  764.62   30.60
   3  -7   0  768.92   29.90
  -3  -7   0  813.82   31.50
  -3   7   0  817.62   32.00
   3   7   0  781.32   31.40
  -3   7   0  817.92   30.70
   3   7   0  781.52   30.70
  -3   7   0  769.52   30.10
   3   7   0  814.82   31.50
   3   7   0  850.41   31.80
  -3   7   0  810.62   31.90
   3   7   0  777.72   32.60
   3   7   0  769.32   30.10
  -3   7   0  773.22   32.20
   3   7   0  782.92   31.50
  -3   7   0  820.22   31.00
   3   7   0  782.62   31.60
  -3   7   0  791.32   35.90
   3   7   0  773.62   31.20
  -3   7   0  832.82   32.10
  -3   7   0  770.62   30.10
  -3   7   0  756.02   31.60
   3   7   0  808.92   35.60
  -3   7   0  800.62   31.90
   3   7   0  814.22   30.30
  -3   7   0  792.72   30.90
  -3   7   0  777.92   30.50
  -3   7   0  769.72   31.90
  -3   7   0  784.52   31.80
  -3   7   0  779.52   30.40
  -4  -7   0 1382.46   53.59
   4  -7   0 1315.47   51.89
  -4  -7   0 1281.77   51.59
  -4  -7   0 1313.57   50.69
  -4  -7   0 1339.97   52.79
  -4  -7   0 1417.56   53.29
  -4  -7   0 1314.87   52.29
   4  -7   0 1424.66   58.49
  -4  -7   0 1359.46   52.89
  -4  -7   0 1431.56   53.29
  -4  -7   0 1387.46   53.79
   4  -7   0 1377.76   51.99
  -4  -7   0 1306.27   51.39
   4  -7   0 1454.55   52.79
  -4  -7   0 1376.86   53.09
  -4  -7   0 1379.46   52.69
   4  -7   0 1355.16   52.09
  -4  -7   0 1387.16   52.99
   4  -7   0 1325.47   52.09
   4  -7   0 1400.56   53.79
   4  -7   0 1287.27   50.89
  -4  -7   0 1367.26   52.69
   4   7   0 1397.36   52.49
   4   7   0 1220.48   50.89
  -4   7   0 1341.77   51.89
   4   7   0 1327.27   51.69
   4   7   0 1252.77   50.59
  -4   7   0 1369.96   51.39
  -4   7   0 1252.37   60.89
  -4   7   0 1368.76   52.59
  -4   7   0 1367.96   53.19
  -4   7   0 1366.36   53.79
   4   7   0 1387.46   52.59
   4   7   0 1370.56   57.69
   4   7   0 1258.67   52.69
  -4   7   0 1344.87   53.39
  -4   7   0 1326.27   51.59
  -4   7   0 1361.76   52.39
   4   7   0 1357.26   53.89
  -4   7   0 1405.96   53.39
   4   7   0 1303.67   52.19
  -4   7   0 1400.06   51.89
   4   7   0 1403.56   52.29
  -4   7   0 1378.66   51.39
  -4   7   0 1425.36   53.49
  -4   7   0 1349.27   52.89
  -4   7   0 1351.76   51.79
  -5  -7   0  399.36   18.20
  -5  -7   0  392.86   16.00
   5  -7   0  396.06   15.70
  -5  -7   0  405.76   19.00
  -5  -7   0  423.86   19.80
  -5  -7   0  389.66   18.10
   5  -7   0  415.56   17.30
  -5  -7   0  425.16   19.00
   5  -7   0  401.66   16.70
  -5  -7   0  381.16   18.30
   5  -7   0  399.96   23.10
  -5  -7   0  411.06   18.30
   5  -7   0  377.16   16.10
   5  -7   0  404.16   17.30
  -5  -7   0  394.16   18.20
  -5  -7   0  392.66   17.90
  -5  -7   0  399.16   18.00
   5  -7   0  415.96   19.30
  -5  -7   0  419.76   18.60
   5  -7   0  417.46   17.00
   5  -7   0  396.36   16.80
   5   7   0  419.66   17.80
   5   7   0  370.66   16.80
   5   7   0  353.06   16.00
   5   7   0  393.26   16.80
   5   7   0  417.56   23.00
  -5   7   0  421.86   18.20
   5   7   0  417.46   17.00
  -5   7   0  399.26   18.50
   5   7   0  397.66   18.80
  -5   7   0  411.16   18.60
  -5   7   0  388.36   16.80
  -5   7   0  396.26   18.90
  -5   7   0  404.46   19.80
   5   7   0  404.86   17.80
  -5   7   0  406.96   18.50
   5   7   0  385.66   15.80
   5   7   0  427.76   17.00
  -5   7   0  390.66   17.20
  -5   7   0  403.06   16.60
   6  -7   0  916.81   36.10
  -6  -7   0  925.51   36.50
   6  -7   0  957.80   36.80
  -6  -7   0  941.31   39.10
  -6  -7   0  930.51   38.80
  -6  -7   0  963.00   38.90
  -6  -7   0  933.11   38.60
  -6  -7   0  958.90   38.70
  -6  -7   0  951.60   38.90
   6  -7   0  983.40   45.30
  -6  -7   0  942.01   37.20
   6  -7   0  952.40   37.30
  -6  -7   0  980.00   39.90
  -6  -7   0  988.90   40.30
   6  -7   0  989.10   37.40
   6  -7   0  923.01   37.10
  -6  -7   0  940.61   39.00
   6  -7   0  908.01   37.70
  -6  -7   0  955.00   38.80
  -6  -7   0 1002.30   39.80
   6  -7   0  943.31   40.30
   6  -7   0  846.12   36.60
  -6   7   0  949.11   37.20
   6   7   0 1017.50   37.00
  -6   7   0  957.60   37.30
   6   7   0  916.71   38.30
  -6   7   0  915.81   37.00
  -6   7   0  969.70   39.40
  -6   7   0  979.40   39.40
   6   7   0  934.41   39.40
   6   7   0  946.41   37.00
   6   7   0  883.71   36.40
  -6   7   0  925.21   37.10
   6   7   0  983.40   44.90
  -6   7   0  974.50   39.60
   6   7   0  912.41   37.20
  -6   7   0  919.41   39.00
  -6   7   0  961.40   40.50
   6   7   0  916.81   37.20
  -6   7   0  942.71   37.90
  -6   7   0  945.71   36.90
  -6   7   0  935.01   38.50
  -7  -7   0  394.66   20.00
   7  -7   0  427.06   25.80
  -7  -7   0  440.26   20.90
   7  -7   0  414.56   17.50
   7  -7   0  422.86   18.00
   7  -7   0  414.26   18.30
  -7  -7   0  437.86   21.00
  -7  -7   0  440.26   20.10
  -7  -7   0  420.66   17.70
   7  -7   0  403.96   18.40
   7  -7   0  427.26   18.20
  -7  -7   0  416.86   19.70
  -7  -7   0  439.86   20.40
  -7  -7   0  423.36   21.70
  -7  -7   0  434.16   20.40
  -7  -7   0  415.36   19.90
   7  -7   0  416.06   18.90
  -7  -7   0  437.36   20.30
  -7  -7   0  445.86   18.50
  -7   7   0  405.66   17.90
  -7   7   0  425.26   20.80
  -7   7   0  423.96   19.20
  -7   7   0  432.26   20.60
  -7   7   0  422.46   19.60
  -7   7   0  429.86   20.40
   7   7   0  415.96   20.40
  -7   7   0  429.36   18.50
  -7   7   0  406.86   22.10
   7   7   0  405.96   18.10
  -7   7   0  411.86   18.20
   7   7   0  403.16   18.20
  -7   7   0  452.05   18.50
   7   7   0  432.36   19.70
  -7   7   0  442.26   20.60
   7   7   0  419.96   17.70
  -7   7   0  408.66   18.00
   7   7   0  461.15   29.50
  -8  -7   0  374.16   19.60
  -8  -7   0  399.26   19.50
   8  -7   0  339.27   16.60
  -8  -7   0  359.76   18.90
  -8  -7   0  361.16   19.20
  -8  -7   0  391.16   17.30
  -8  -7   0  380.16   19.10
  -8  -7   0  378.76   18.80
  -8  -7   0  364.56   16.40
   8  -7   0  398.36   25.30
   8  -7   0  378.56   17.80
   8  -7   0  385.96   15.90
  -8  -7   0  364.76   20.80
   8  -7   0  358.66   16.60
  -8  -7   0  388.26   18.60
   8  -7   0  386.16   17.10
  -8  -7   0  368.06   18.90
  -8  -7   0  389.76   19.90
  -8   7   0  366.66   17.10
   8   7   0  412.36   17.00
  -8   7   0  374.66   17.10
   8   7   0  417.96   25.60
  -8   7   0  368.36   19.40
  -8   7   0  358.76   18.90
  -8   7   0  394.26   20.00
  -8   7   0  373.36   16.80
  -8   7   0  393.06   21.90
   8   7   0  393.46   18.60
  -8   7   0  366.36   17.90
  -8   7   0  376.56   17.10
  -8   7   0  408.86   19.60
   8   7   0  352.56   16.50
   8   7   0  375.56   19.40
   8   7   0  348.07   17.20
  -8   7   0  367.76   16.70
   8   7   0  378.06   17.20
  -8   7   0  378.16   18.20
   9  -7   0  526.75   24.40
  -9  -7   0  544.45   26.00
   9  -7   0  580.94   23.90
   9  -7   0  553.14   32.80
  -9  -7   0  519.45   25.40
  -9  -7   0  541.75   24.00
  -9  -7   0  550.64   26.40
  -9  -7   0  522.15   25.20
  -9  -7   0  575.34   26.30
  -9  -7   0  533.95   23.10
  -9  -7   0  584.14   26.10
   9  -7   0  555.14   23.40
  -9  -7   0  507.85   34.60
   9  -7   0  500.75   23.50
  -9  -7   0  539.95   25.90
  -9   7   0  535.45   24.00
   9   7   0  613.54   27.80
  -9   7   0  548.25   26.20
  -9   7   0  537.45   23.40
  -9   7   0  526.65   23.40
  -9   7   0  568.24   29.60
  -9   7   0  547.85   23.90
   9   7   0  556.64   25.50
   9   7   0  512.65   23.10
   9   7   0  565.54   24.10
  -9   7   0  524.65   24.90
   9   7   0  524.15   23.10
  -9   7   0  544.95   24.90
  -9   7   0  561.54   27.00
  -9   7   0  557.64   26.30
   9   7   0  563.24   26.40
  -9   7   0  531.45   23.70
  -9   7   0  542.15   26.30
   9   7   0  584.34   33.50
  10  -7   0  444.16   29.40
 -10  -7   0  441.36   23.30
  10  -7   0  424.26   20.10
  10  -7   0  443.36   21.10
 -10  -7   0  424.86   22.30
 -10  -7   0  437.96   23.20
  10  -7   0  446.46   19.70
 -10  -7   0  449.56   22.20
 -10  -7   0  421.96   22.30
 -10  -7   0  415.56   24.40
 -10  -7   0  437.56   20.60
 -10  -7   0  438.46   21.80
 -10  -7   0  441.16   19.60
 -10  -7   0  439.16   23.10
 -10  -7   0  433.06   22.90
  10  -7   0  460.45   20.30
 -10  -7   0  419.36   22.80
 -10   7   0  413.46   19.80
 -10   7   0  432.16   20.50
 -10   7   0  449.16   22.60
 -10   7   0  424.36   20.20
 -10   7   0  439.36   26.50
  10   7   0  432.16   20.30
  10   7   0  465.35   24.00
 -10   7   0  430.26   23.00
 -10   7   0  439.76   21.40
  10   7   0  469.55   23.10
 -10   7   0  448.56   21.60
 -10   7   0  431.26   23.40
 -10   7   0  423.76   22.70
  10   7   0  421.36   19.50
 -10   7   0  452.05   19.90
  10   7   0  464.05   22.20
  10   7   0  414.26   19.30
  10   7   0  452.55   29.70
 -10   7   0  439.06   20.40
 -11  -7   0  371.36   21.20
  11  -7   0  328.67   19.10
  11  -7   0  346.57   19.30
 -11  -7   0  352.86   20.50
 -11  -7   0  386.76   20.40
 -11  -7   0  363.86   20.60
  11  -7   0  332.87   17.50
  11  -7   0  353.86   17.00
 -11  -7   0  351.46   20.80
 -11  -7   0  359.16   17.10
 -11  -7   0  362.86   19.50
 -11  -7   0  361.86   23.40
  11  -7   0  373.36   17.70
 -11  -7   0  347.47   20.10
  11  -7   0  405.36   27.80
 -11  -7   0  358.76   20.00
 -11  -7   0  344.87   19.70
 -11   7   0  355.16   21.20
  11   7   0  387.16   20.60
  11   7   0  340.27   16.90
  11   7   0  373.76   27.40
  11   7   0  374.16   18.00
 -11   7   0  337.37   19.70
 -11   7   0  355.96   17.90
 -11   7   0  389.76   20.70
  11   7   0  377.26   21.60
 -11   7   0  370.46   24.70
 -11   7   0  377.36   17.50
 -11   7   0  360.06   18.00
 -11   7   0  348.97   17.60
  11   7   0  372.76   19.80
 -11   7   0  362.46   18.80
  11   7   0  320.87   16.40
 -11   7   0  384.26   21.10
 -11   7   0  340.77   17.10
 -11   7   0  354.56   19.00
 -12  -7   0  139.69   13.30
  12  -7   0  127.59    9.10
  12  -7   0  121.39   10.00
  12  -7   0  123.39   15.50
 -12  -7   0  109.69   11.00
  12  -7   0  117.59    8.30
 -12  -7   0  128.49   11.20
 -12  -7   0  137.09   11.10
 -12  -7   0   93.09   13.20
 -12  -7   0  117.19   10.80
  12  -7   0  131.19   13.10
 -12  -7   0  112.59   11.10
  12  -7   0  130.99    9.20
 -12  -7   0  140.69   12.00
 -12  -7   0  113.39   11.40
 -12  -7   0  101.99   11.50
  12  -7   0  134.69   10.80
 -12  -7   0  128.99    8.70
 -12   7   0  123.29    9.50
  12   7   0  133.09   11.40
  12   7   0  131.89   11.60
 -12   7   0  122.49   12.70
  12   7   0  123.29    9.30
  12   7   0  114.69    7.90
  12   7   0  120.79   12.10
 -12   7   0  128.49    9.50
 -12   7   0  115.99    9.80
 -12   7   0  111.59    8.70
 -12   7   0  117.59   11.50
 -12   7   0  133.09   10.60
 -12   7   0  112.09   12.50
 -12   7   0  108.29   14.50
 -12   7   0  123.69    8.60
  12   7   0  125.69    8.40
  12   7   0  120.59   15.90
 -12   7   0  122.29   11.70
 -12   7   0  101.49   10.00
  13  -7   0   37.40    7.50
 -13  -7   0   65.19    8.80
 -13  -7   0   57.19    9.80
  13  -7   0   55.69    6.10
 -13  -7   0   65.09   12.20
  13  -7   0   67.19    9.00
 -13  -7   0   58.39    9.40
 -13  -7   0   61.99    9.80
 -13  -7   0   52.49    8.90
  13  -7   0   56.29    7.30
  13  -7   0   42.20    9.10
  13  -7   0   57.79    5.00
 -13  -7   0   54.69    8.50
 -13  -7   0   59.39    9.30
  13  -7   0   64.19    8.40
 -13  -7   0   51.79    9.40
 -13  -7   0   56.79    8.90
  13  -7   0   52.99    6.60
 -13  -7   0   61.99    8.30
  13   7   0   42.60    7.60
 -13   7   0   63.19    7.80
  13   7   0   47.70    5.70
  13   7   0   60.89    7.40
 -13   7   0   54.29    6.80
 -13   7   0   58.39    6.50
 -13   7   0   55.59   12.30
 -13   7   0   64.59    7.30
  13   7   0   42.00   10.10
 -13   7   0   65.89    9.00
  13   7   0   47.20    5.40
  13   7   0   82.39   11.80
 -13   7   0   73.19   10.50
 -13   7   0   51.59    9.10
 -13   7   0   54.59    7.20
 -13   7   0   53.69    9.20
 -13   7   0   57.09    7.70
  13   7   0   42.70    7.00
 -13   7   0   58.99   10.20
 -14  -7   0   -9.10    4.80
  14  -7   0   -3.70    3.00
 -14  -7   0    0.50    7.50
 -14  -7   0   -5.80    4.80
 -14  -7   0   -6.90    3.20
  14  -7   0    0.10    4.40
 -14  -7   0   -2.00    4.10
  14  -7   0   -3.30    2.70
 -14  -7   0    7.50    6.10
 -14  -7   0   -5.10    5.10
  14  -7   0   -3.30    2.70
 -14  -7   0   -3.10    4.30
  14  -7   0    2.50    2.50
  14  -7   0   -1.30    3.90
 -14  -7   0   -3.10    5.10
  14  -7   0   -4.20    4.10
 -14  -7   0    1.50    7.10
 -14  -7   0    1.40    4.60
 -14   7   0   -0.20    3.00
  14   7   0   -6.20    3.20
 -14   7   0   -4.60    2.20
 -14   7   0    4.10    5.60
  14   7   0   -2.20    3.60
 -14   7   0   -5.40    4.90
 -14   7   0   -3.50    6.40
 -14   7   0    3.60    3.80
 -14   7   0    1.30    5.80
 -14   7   0   -2.80    3.80
 -14   7   0    5.20    9.20
 -14   7   0    0.40    3.30
  15  -7   0    0.70    4.80
 -15  -7   0    2.30    7.50
 -15  -7   0    4.10    5.00
 -15  -7   0    8.80    6.40
 -15  -7   0    5.70    5.50
  15  -7   0   -6.80    3.60
  15  -7   0   -4.00    3.20
  15  -7   0   -2.50    4.40
 -15  -7   0    3.30    5.10
  15  -7   0   -1.10    3.40
 -15  -7   0    2.50    6.00
 -15  -7   0    3.20    5.80
  15  -7   0   -1.60    4.50
  15  -7   0   -0.40    4.50
 -15  -7   0   -5.60    3.60
 -15  -7   0   -2.30    5.80
 -15  -7   0    5.80    6.30
 -15   7   0    5.60   10.70
 -15   7   0    5.10    4.10
  15   7   0    3.80    4.70
 -15   7   0    8.10    9.50
  15   7   0   -2.20    4.80
 -15   7   0   12.70   10.20
 -15   7   0   -1.00    9.10
  15   7   0   -2.90    2.60
 -15   7   0    2.90    5.70
  15   7   0    5.90    3.30
 -15   7   0   -1.70    3.60
 -15   7   0   -2.10    4.10
   0  -8   0  886.41   37.00
   0  -8   0  843.42   34.10
   0  -8   0  816.12   34.40
   0  -8   0  929.41   34.60
   0  -8   0  899.71   34.30
   0  -8   0  884.51   35.60
   0  -8   0  933.31   33.60
   0  -8   0  902.51   35.20
   0  -8   0  881.31   34.40
   0  -8   0  909.11   33.70
   0  -8   0  898.41   33.80
   0  -8   0  904.11   36.70
   0  -8   0  882.41   34.10
   0   8   0  916.01   34.90
   0   8   0  898.11   34.30
   0   8   0  866.01   34.40
   0   8   0  870.11   36.70
   0   8   0  765.62   33.60
   0   8   0  910.71   34.30
   0   8   0  836.92   34.00
   0   8   0  910.21   36.40
   0   8   0  911.71   35.40
   0   8   0  888.91   35.40
   0   8   0  858.21   37.00
  -1  -8   0  137.59    6.50
   1  -8   0  147.49    8.00
  -1  -8   0  137.49    8.20
  -1  -8   0  139.09    7.60
   1  -8   0  143.09    7.70
  -1  -8   0  128.49    6.50
   1  -8   0  146.09    9.70
  -1  -8   0  146.09    7.00
  -1  -8   0  134.99    7.00
  -1  -8   0  125.59    7.20
  -1  -8   0  119.69    6.40
   1  -8   0  137.59    6.80
   1  -8   0  136.29    7.90
   1  -8   0  124.89    7.20
   1  -8   0  123.29    6.60
   1  -8   0  123.49    6.40
  -1  -8   0  137.39    7.10
  -1  -8   0  116.79    5.60
  -1  -8   0  137.99    9.10
  -1  -8   0  136.09    7.60
  -1  -8   0  133.09    6.30
   1   8   0  124.79    5.50
   1   8   0  132.99    6.50
   1   8   0  136.39    5.80
  -1   8   0  132.59    6.70
   1   8   0  148.19    7.60
   1   8   0  126.99    7.70
  -1   8   0  113.09    6.80
  -1   8   0  132.29    5.50
  -1   8   0  135.69    8.40
   1   8   0  129.79    7.20
   1   8   0  133.19    6.20
  -1   8   0  137.39    6.60
   1   8   0  133.99    8.90
  -1   8   0  120.19    6.00
  -1   8   0  118.09    6.00
   1   8   0  142.39    8.30
  -1   8   0  128.49    7.10
  -1   8   0  131.19    7.20
  -1   8   0  120.29    9.10
  -1   8   0  128.29    6.50
  -1   8   0  146.09    6.70
   1   8   0  134.19    7.60
  -1   8   0  140.69    6.90
  -1   8   0  135.59    7.90
   2  -8   0  373.46   15.80
   2  -8   0  328.57   13.70
  -2  -8   0  381.96   15.40
  -2  -8   0  331.97   14.20
  -2  -8   0  338.57   17.90
  -2  -8   0  326.67   14.70
   2  -8   0  335.57   14.50
   2  -8   0  346.57   18.60
  -2  -8   0  350.36   14.70
   2  -8   0  343.57   15.20
  -2  -8   0  360.36   15.10
  -2  -8   0  319.47   13.80
   2  -8   0  284.87   14.60
  -2  -8   0  380.26   15.80
  -2  -8   0  340.97   15.10
  -2  -8   0  369.66   15.50
   2  -8   0  340.47   15.20
  -2  -8   0  332.27   14.00
   2  -8   0  345.87   14.90
   2  -8   0  366.66   15.90
  -2  -8   0  358.46   15.20
  -2  -8   0  349.77   14.60
  -2  -8   0  324.67   14.70
   2   8   0  350.46   15.00
  -2   8   0  380.86   15.40
   2   8   0  329.07   14.10
  -2   8   0  339.17   15.20
  -2   8   0  359.76   15.80
  -2   8   0  328.47   13.60
  -2   8   0  346.07   14.80
   2   8   0  358.16   15.40
  -2   8   0  328.77   15.20
  -2   8   0  356.26   15.00
  -2   8   0  315.77   13.40
   2   8   0  330.97   14.80
  -2   8   0  322.97   13.60
  -2   8   0  348.87   15.10
  -2   8   0  341.07   15.20
   2   8   0  358.46   15.80
  -2   8   0  341.87   14.90
   2   8   0  352.76   15.50
   2   8   0  329.27   14.60
   2   8   0  375.36   18.40
  -2   8   0  364.16   18.70
   2   8   0  324.47   15.80
   3  -8   0 1956.40   79.59
  -3  -8   0 1901.41   73.19
   3  -8   0 1996.50   73.99
   3  -8   0 1951.10   74.79
  -3  -8   0 2041.00   74.59
   3  -8   0 1725.83   72.99
  -3  -8   0 2033.20   75.29
  -3  -8   0 1830.82   72.69
  -3  -8   0 1959.40   74.19
  -3  -8   0 1921.61   74.39
  -3  -8   0 2020.50   74.69
  -3  -8   0 1919.61   74.09
  -3  -8   0 1978.30   74.29
   3  -8   0 1883.31   74.29
  -3  -8   0 1938.61   74.99
  -3  -8   0 2084.19   74.79
  -3  -8   0 1891.11   73.39
   3  -8   0 1966.40   75.09
   3  -8   0 1907.21   73.79
  -3  -8   0 1964.50   74.39
   3  -8   0 1926.81   72.59
   3  -8   0 2031.60   75.09
   3  -8   0 1892.41   72.49
  -3  -8   0 1954.70   74.69
   3  -8   0 1882.01   74.39
  -3  -8   0 2063.49   74.49
   3  -8   0 1899.41   72.39
  -3  -8   0 1962.80   74.39
  -3   8   0 1956.70   74.69
  -3   8   0 1894.91   72.99
   3   8   0 1924.71   75.59
  -3   8   0 1826.72   72.39
  -3   8   0 1862.71   72.49
  -3   8   0 1962.40   74.69
  -3   8   0 2018.00   79.59
  -3   8   0 1954.40   74.99
   3   8   0 1992.90   72.79
  -3   8   0 1997.30   74.89
   3   8   0 2006.70   74.69
  -3   8   0 1969.40   74.59
  -3   8   0 1871.61   72.49
  -3   8   0 1923.61   74.59
  -3   8   0 1917.71   73.89
   3   8   0 1957.00   74.59
   3   8   0 1870.01   73.99
   3   8   0 2068.09   79.19
  -3   8   0 1937.51   73.69
   3   8   0 1914.71   74.19
   3   8   0 1939.01   74.69
  -3   8   0 1972.60   73.79
   3   8   0 1960.70   74.19
  -3   8   0 1918.31   74.49
  -3   8   0 1965.60   73.29
   3   8   0 1918.11   73.39
  -3   8   0 2010.20   75.49
  -4  -8   0  773.62   31.60
   4  -8   0  755.22   30.60
  -4  -8   0  771.82   31.30
  -4  -8   0  803.62   33.00
  -4  -8   0  848.12   33.70
   4  -8   0  833.92   38.50
  -4  -8   0  795.42   32.90
  -4  -8   0  811.92   32.70
  -4  -8   0  782.72   30.30
  -4  -8   0  792.52   32.60
  -4  -8   0  821.52   32.60
   4  -8   0  788.82   31.90
   4  -8   0  797.32   32.20
  -4  -8   0  793.62   33.20
  -4  -8   0  863.41   34.00
  -4  -8   0  821.92   33.20
   4  -8   0  828.82   32.10
   4  -8   0  837.72   33.70
   4  -8   0  826.42   33.00
  -4  -8   0  808.52   32.90
   4  -8   0  799.32   32.40
  -4  -8   0  863.31   33.10
  -4   8   0  814.92   34.00
  -4   8   0  804.22   31.10
  -4   8   0  841.22   32.00
  -4   8   0  831.12   33.40
   4   8   0  784.52   33.90
   4   8   0  786.12   32.10
   4   8   0  832.02   37.80
  -4   8   0  805.22   33.00
   4   8   0  801.82   32.70
  -4   8   0  817.12   33.00
  -4   8   0  782.72   31.40
  -4   8   0  795.12   38.00
  -4   8   0  786.82   31.10
  -4   8   0  824.42   31.90
   4   8   0  856.71   32.80
   4   8   0  826.12   32.60
  -4   8   0  820.72   33.40
   4   8   0  820.22   32.60
  -4   8   0  802.92   31.80
   4   8   0  818.72   32.60
  -4   8   0  816.72   33.30
  -4   8   0  812.62   32.50
   4   8   0  795.72   31.60
  -5  -8   0   90.89    6.60
  -5  -8   0   94.29    6.10
  -5  -8   0   92.49    6.60
   5  -8   0   95.59    7.50
  -5  -8   0   98.69    7.10
  -5  -8   0   90.99    7.30
   5  -8   0   98.39    5.70
  -5  -8   0   98.49    7.30
   5  -8   0  101.59   10.80
   5  -8   0   92.89    5.50
  -5  -8   0   87.29    4.30
   5  -8   0   96.09    6.40
  -5  -8   0   90.69    6.80
   5  -8   0   81.49    4.40
  -5  -8   0   95.89    8.00
  -5  -8   0  100.89    7.90
   5  -8   0   88.19    5.50
  -5  -8   0   90.29    6.50
  -5  -8   0   87.29    6.70
   5  -8   0   90.09    5.90
   5   8   0   90.39    5.90
   5   8   0   91.19    6.20
   5   8   0   94.79    5.90
  -5   8   0   92.09    5.10
   5   8   0  102.79    6.70
  -5   8   0   87.19    5.60
  -5   8   0   76.39    6.20
  -5   8   0   91.79    6.90
  -5   8   0   86.69    6.70
   5   8   0   92.69    5.60
  -5   8   0   90.49    4.90
   5   8   0   86.79    5.60
  -5   8   0   92.59    7.10
  -5   8   0   92.09    7.40
  -5   8   0   92.99    5.70
   5   8   0   90.39    9.90
  -5   8   0   88.49    5.50
  -5   8   0   94.09    7.60
  -5   8   0   91.89    9.60
  -5   8   0   89.59    6.40
   5   8   0   85.49    7.10
  -6  -8   0   23.80    4.20
  -6  -8   0   27.90    4.10
  -6  -8   0   30.40    4.90
   6  -8   0   29.80    5.30
  -6  -8   0   22.40    2.30
  -6  -8   0   22.70    4.20
   6  -8   0   16.60    4.50
   6  -8   0   27.40    3.40
   6  -8   0   27.50    3.50
  -6  -8   0   26.80    4.80
   6  -8   0   24.60    3.10
   6  -8   0   27.70    3.90
  -6  -8   0   26.30    4.00
  -6  -8   0   25.50    4.10
  -6  -8   0   27.40    4.20
   6  -8   0   29.00    3.00
  -6  -8   0   27.80    4.70
   6  -8   0   24.90    2.40
  -6  -8   0   24.30    4.70
   6  -8   0   20.70    2.10
  -6   8   0   27.40    5.10
  -6   8   0   34.60    5.40
   6   8   0   17.90    2.10
  -6   8   0   27.40    6.20
  -6   8   0   37.00    4.20
   6   8   0   31.30    4.90
  -6   8   0   24.10    3.20
  -6   8   0   31.70    4.90
   6   8   0   17.60    5.00
   6   8   0   32.80    4.70
  -6   8   0   27.60    3.50
   6   8   0   25.00    4.00
   6   8   0   29.20    3.40
   6   8   0   22.80    3.10
   6   8   0   29.70    3.50
   6   8   0   22.80    2.90
  -6   8   0   23.10    2.60
  -6   8   0   23.20    4.50
  -6   8   0   27.10    4.10
  -7  -8   0  101.69    7.50
   7  -8   0   85.69    5.40
   7  -8   0   83.69    4.50
  -7  -8   0   84.19    7.50
   7  -8   0   76.89    4.90
   7  -8   0   86.09    5.90
  -7  -8   0   91.99    7.50
   7  -8   0   88.49    5.70
  -7  -8   0   84.49    7.90
  -7  -8   0   77.49    8.10
   7  -8   0   89.39    5.80
   7  -8   0   95.09   11.40
  -7  -8   0   89.59   10.00
  -7  -8   0   67.49    7.60
  -7  -8   0   81.99    6.70
   7  -8   0   87.69    6.40
  -7  -8   0   92.19    7.30
  -7  -8   0   87.99    7.70
   7  -8   0   79.39    9.60
   7   8   0   81.39    7.60
  -7   8   0   81.49    7.30
  -7   8   0   75.99    5.40
   7   8   0   76.49   10.60
   7   8   0   88.49    7.00
  -7   8   0   87.09    5.60
  -7   8   0   89.69    5.40
   7   8   0   82.49    5.60
  -7   8   0   82.19    7.60
  -7   8   0   87.69    8.50
  -7   8   0   81.09    6.30
  -7   8   0   79.89    6.80
   7   8   0   91.89    5.70
  -7   8   0   78.89    5.40
   7   8   0   76.09    5.40
   7   8   0   82.59    4.80
  -7   8   0   77.79    7.60
  -7   8   0   74.39   10.50
   7   8   0   91.09    6.70
   7   8   0   80.09    5.90
  -8  -8   0    1.30    4.00
   8  -8   0    1.60    2.70
   8  -8   0    3.40    2.30
   8  -8   0    1.20    1.90
  -8  -8   0   -1.60    1.50
  -8  -8   0    2.10    3.20
   8  -8   0    8.00    3.20
  -8  -8   0    7.20    4.60
  -8  -8   0   -0.50    3.60
   8  -8   0    1.60    3.20
  -8  -8   0    4.40    3.20
   8  -8   0    1.70    1.90
  -8  -8   0    1.20    2.50
  -8  -8   0    0.20    2.50
  -8  -8   0    4.60    4.10
   8  -8   0    3.50    1.80
   8  -8   0    2.30    1.70
  -8  -8   0    2.50    2.80
   8  -8   0    1.90    1.50
  -8  -8   0    4.50    4.80
   8   8   0    2.00    2.60
   8   8   0    6.30    2.90
  -8   8   0    5.20    3.80
   8   8   0    4.80    1.80
  -8   8   0    1.80    2.10
   8   8   0    2.90    4.20
   8   8   0    2.20    3.10
  -8   8   0    1.50    1.90
  -8   8   0    2.00    2.10
   8   8   0    2.00    1.80
  -8   8   0    4.50    3.80
  -8   8   0   -2.60    3.70
   8   8   0    3.90    2.20
   8   8   0    0.30    1.90
  -8   8   0    4.50    2.40
  -8   8   0    2.60    4.00
  -8   8   0    6.60    2.30
  -8   8   0    1.50    5.70
  -8   8   0    4.60    3.20
  -8   8   0    3.80    2.50
  -9  -8   0  171.68   11.50
  -9  -8   0  159.08   12.20
  -9  -8   0  166.78   12.50
   9  -8   0  180.78    9.90
   9  -8   0  164.18    8.90
  -9  -8   0  167.78   11.60
  -9  -8   0  173.98   12.40
   9  -8   0  176.78    9.40
   9  -8   0  169.28    9.60
  -9  -8   0  161.48   15.20
  -9  -8   0  157.88   11.80
   9  -8   0  169.48   10.60
  -9  -8   0  170.18   11.40
   9  -8   0  161.78    9.20
  -9  -8   0  171.68   11.90
   9  -8   0  174.78   17.00
   9  -8   0  162.38    8.90
  -9  -8   0  174.28    9.00
  -9  -8   0  176.88   13.50
   9   8   0  180.38   12.40
  -9   8   0  175.98   13.10
  -9   8   0  151.68   12.40
  -9   8   0  183.08    9.90
   9   8   0  163.28    9.20
   9   8   0  175.48   10.10
   9   8   0  163.48    8.80
   9   8   0  175.38   12.60
  -9   8   0  155.38   10.90
  -9   8   0  188.78   11.00
  -9   8   0  164.58    9.60
  -9   8   0  165.88    9.50
   9   8   0  173.78   11.40
  -9   8   0  164.08   12.10
  -9   8   0  176.88   12.20
  -9   8   0  179.98    9.80
   9   8   0  181.08   17.10
  -9   8   0  167.08    9.90
  -9   8   0  144.19   17.50
  10  -8   0  316.17   14.70
 -10  -8   0  311.67   17.60
 -10  -8   0  313.97   18.40
 -10  -8   0  296.97   14.10
  10  -8   0  288.47   13.20
 -10  -8   0  301.87   18.10
  10  -8   0  345.47   24.60
  10  -8   0  266.57   14.30
 -10  -8   0  317.07   17.00
  10  -8   0  315.47   17.40
  10  -8   0  279.57   13.70
 -10  -8   0  305.57   17.40
 -10  -8   0  290.57   17.60
 -10  -8   0  285.17   19.80
  10  -8   0  317.27   15.10
  10  -8   0  307.07   16.00
 -10  -8   0  309.77   18.40
 -10  -8   0  297.47   17.10
 -10  -8   0  320.67   17.90
 -10   8   0  285.27   14.50
 -10   8   0  301.37   17.50
  10   8   0  275.87   13.90
  10   8   0  303.67   18.00
  10   8   0  272.47   14.20
  10   8   0  307.37   24.10
 -10   8   0  310.07   15.10
  10   8   0  328.77   18.20
 -10   8   0  313.77   18.10
  10   8   0  321.57   17.10
 -10   8   0  323.37   22.50
 -10   8   0  298.77   15.00
 -10   8   0  288.87   15.00
 -10   8   0  305.87   16.40
  10   8   0  292.77   15.10
 -10   8   0  305.17   16.30
  10   8   0  292.17   14.20
 -10   8   0  288.77   14.50
 -10   8   0  305.47   18.10
 -10   8   0  273.87   18.10
  11  -8   0  125.39   10.50
  11  -8   0  109.19    6.80
 -11  -8   0  129.29   11.10
 -11  -8   0  130.79   10.40
 -11  -8   0  146.79   12.40
  11  -8   0  130.49    8.60
 -11  -8   0  124.89   13.30
  11  -8   0  112.79    7.30
  11  -8   0  120.69    9.80
 -11  -8   0  119.39   15.00
 -11  -8   0  127.19   10.70
  11  -8   0  142.09   16.60
 -11  -8   0  124.49   11.50
  11  -8   0  124.29    8.30
  11  -8   0  114.69    8.20
  11  -8   0  109.29   11.60
  11  -8   0  124.09    8.50
 -11  -8   0  134.89   12.30
 -11  -8   0  127.99   10.70
 -11  -8   0  120.79    8.20
 -11  -8   0  134.99   11.40
  11   8   0  112.79    7.80
 -11   8   0  129.69   10.00
 -11   8   0  129.39    8.90
 -11   8   0  125.49    8.40
  11   8   0  137.39   11.90
 -11   8   0  130.39   10.20
  11   8   0  124.69    9.00
  11   8   0  110.89    7.60
 -11   8   0  121.19   11.80
  11   8   0  124.09   10.30
  11   8   0  131.79   11.30
 -11   8   0  135.19   11.60
 -11   8   0  131.09    9.00
  11   8   0  127.99   15.80
 -11   8   0  120.89   11.40
 -11   8   0  106.79    8.00
 -11   8   0  128.49    9.70
 -11   8   0  125.99   12.60
 -11   8   0  137.89   17.00
 -12  -8   0  100.39   10.10
 -12  -8   0   83.89   10.50
  12  -8   0   81.49    7.30
 -12  -8   0   73.89   11.40
 -12  -8   0   87.89   10.60
  12  -8   0   97.09    7.20
  12  -8   0   67.29   12.00
 -12  -8   0   86.79   10.80
 -12  -8   0   84.19    7.10
  12  -8   0   85.79    8.60
  12  -8   0   79.49    5.60
  12  -8   0   82.79    8.90
  12  -8   0   74.19   14.00
 -12  -8   0   89.49    9.50
 -12  -8   0  103.19   12.60
 -12  -8   0   84.49   10.30
 -12  -8   0   70.79    9.70
  12  -8   0   87.79    7.00
 -12  -8   0   92.29    9.30
 -12   8   0   75.39    7.10
 -12   8   0   88.79   13.90
  12   8   0   78.69    6.50
 -12   8   0   76.49    7.60
 -12   8   0   68.69   10.50
 -12   8   0   80.69    8.50
  12   8   0   89.69    9.50
  12   8   0   93.29   10.10
  12   8   0   89.59   10.60
 -12   8   0  108.39   13.50
 -12   8   0   90.69   11.50
 -12   8   0   82.89    7.30
  12   8   0   66.79    6.20
 -12   8   0   90.59    8.50
 -12   8   0   88.39    7.10
  12   8   0   88.59    8.00
 -12   8   0   85.19   10.60
  12   8   0   89.19   14.10
  13  -8   0  153.18   10.20
  13  -8   0  149.59   11.40
 -13  -8   0  148.09   12.00
  13  -8   0  160.48   18.60
 -13  -8   0  157.58   13.00
 -13  -8   0  167.98   14.00
 -13  -8   0  160.58   13.80
  13  -8   0  155.88   15.30
  13  -8   0  111.79   13.80
 -13  -8   0  168.78   15.50
  13  -8   0  157.18    9.80
  13  -8   0  142.59    8.30
 -13  -8   0  146.39    9.80
 -13  -8   0  157.68   13.50
 -13  -8   0  152.38   18.00
  13  -8   0  167.98   12.60
 -13  -8   0  162.08   13.20
 -13  -8   0  146.99   13.80
 -13  -8   0  154.58   14.20
  13  -8   0  144.79    9.90
  13   8   0  191.78   14.70
  13   8   0  131.49   11.10
  13   8   0  137.09   12.70
  13   8   0  169.28   22.30
 -13   8   0  171.38   15.70
 -13   8   0  147.19   13.70
 -13   8   0  157.18   11.60
 -13   8   0  148.59   10.60
 -13   8   0  153.68   10.70
 -13   8   0  146.29   14.30
 -13   8   0  169.78   20.70
  13   8   0  137.09    9.30
 -13   8   0  124.19   12.70
  13   8   0  156.18    9.40
  13   8   0  142.29   10.70
 -13   8   0  144.29   11.50
  13   8   0  138.29   12.20
 -13   8   0  164.98   12.20
  14  -8   0   60.29    9.20
 -14  -8   0   54.69    8.40
  14  -8   0   45.10    5.10
 -14  -8   0   47.10    8.20
  14  -8   0   56.29   10.20
 -14  -8   0   67.29   11.80
 -14  -8   0   59.59    9.70
  14  -8   0   50.19    7.00
 -14  -8   0   80.19   12.10
  14  -8   0   36.60   10.50
  14  -8   0   38.80    7.30
 -14  -8   0   49.30    6.40
 -14  -8   0   46.80    8.90
  14  -8   0   39.90    9.00
  14  -8   0   54.79    5.40
  14  -8   0   43.60    5.80
  14  -8   0   43.20    5.80
 -14  -8   0   53.59   10.70
 -14  -8   0   76.19   12.00
 -14  -8   0   37.50    7.80
  14   8   0   33.60    6.70
  14   8   0   41.30    5.70
  14   8   0   29.00    5.70
 -14   8   0   63.49   10.30
  14   8   0   47.30    6.90
 -14   8   0   44.70    5.60
 -14   8   0   60.89   11.30
 -14   8   0   49.10    6.80
 -14   8   0   67.69   11.50
  14   8   0   45.00    6.00
  14   8   0   39.70    7.20
 -14   8   0   70.99   11.00
  14   8   0   26.50    8.30
 -14   8   0   59.69    8.70
 -14   8   0   46.60    6.70
 -14   8   0   39.70   12.70
 -15  -8   0  152.68   16.90
  15  -8   0  124.39   14.80
  15  -8   0  141.99   12.80
  15  -8   0  128.99   10.50
 -15  -8   0  147.29   14.40
  15  -8   0  123.69   15.30
 -15  -8   0  129.09   13.00
  15  -8   0  134.99    9.90
 -15  -8   0  140.39   13.30
 -15  -8   0  149.69   13.10
 -15  -8   0  106.89    9.20
  15  -8   0  106.79   16.70
 -15  -8   0  154.38   15.20
 -15  -8   0  159.48   14.50
 -15  -8   0  142.89   23.40
  15  -8   0  118.19   11.30
 -15   8   0  122.69   16.40
  15   8   0  137.09    8.90
 -15   8   0  141.69   11.00
  15   8   0  128.89   11.90
  15   8   0  131.79   11.00
 -15   8   0  149.79   13.90
  15   8   0  103.19   12.30
  15   8   0  136.39   19.70
  15   8   0  109.39    9.50
 -15   8   0  155.48   20.80
  15   8   0  109.69   12.30
 -15   8   0  170.78   13.30
 -15   8   0  145.99   11.50
 -15   8   0  146.59   19.10
   0  -9   0   -0.50    1.00
   0  -9   0    1.40    1.50
   0  -9   0    2.70    1.80
   0  -9   0   -0.50    1.50
   0  -9   0    0.90    1.40
   0  -9   0    1.90    1.50
   0  -9   0   -0.20    0.60
   0  -9   0   -0.60    0.80
   0  -9   0   -0.20    1.50
   0  -9   0   -0.40    1.20
   0  -9   0    2.70    1.40
   0  -9   0   -0.10    1.20
   0  -9   0    1.30    1.60
   0   9   0   -0.10    1.20
   0   9   0    1.50    1.60
   0   9   0    1.70    1.80
   0   9   0    0.30    0.90
   0   9   0    0.60    0.70
   0   9   0    0.10    1.20
   0   9   0    0.70    1.40
   0   9   0   -1.70    1.60
   0   9   0    0.60    1.30
   0   9   0   -0.40    1.00
  -1  -9   0   45.30    3.50
  -1  -9   0   51.89    3.90
   1  -9   0   57.59    6.30
   1  -9   0   46.40    4.40
  -1  -9   0   49.70    3.70
  -1  -9   0   47.30    4.10
   1  -9   0   55.09    3.20
  -1  -9   0   49.00    3.70
  -1  -9   0   50.29    4.60
  -1  -9   0   48.60    4.50
  -1  -9   0   53.59    5.80
  -1  -9   0   50.29    4.00
   1  -9   0   49.90    3.70
  -1  -9   0   48.10    4.50
   1  -9   0   45.30    4.80
  -1  -9   0   53.19    5.30
   1  -9   0   47.00    3.70
  -1  -9   0   50.09    3.30
   1  -9   0   53.79    4.90
   1  -9   0   49.50    3.20
   1  -9   0   54.49    4.30
  -1  -9   0   48.20    3.90
  -1  -9   0   56.69    3.60
  -1   9   0   44.90    4.70
  -1   9   0   49.99    4.30
  -1   9   0   51.49    4.30
   1   9   0   50.39    5.70
  -1   9   0   47.70    3.70
  -1   9   0   49.30    2.60
  -1   9   0   54.99    5.00
   1   9   0   49.10    4.40
   1   9   0   53.39    3.70
   1   9   0   51.49    5.20
  -1   9   0   46.20    5.90
  -1   9   0   46.00    3.60
  -1   9   0   50.99    4.40
   1   9   0   44.20    2.60
   1   9   0   48.00    4.90
   1   9   0   52.39    2.90
   1   9   0   50.79    3.40
   1   9   0   47.40    3.70
   1   9   0   48.00    4.50
  -1   9   0   44.60    3.10
  -1   9   0   53.19    4.20
   1   9   0   48.20    3.90
  -1   9   0   52.99    3.80
  -2  -9   0   80.29    5.20
  -2  -9   0   83.09    5.60
  -2  -9   0   77.29    3.80
  -2  -9   0   76.79    7.40
   2  -9   0   85.19    8.30
  -2  -9   0   79.69    5.50
  -2  -9   0   83.49    4.70
   2  -9   0   81.29    4.40
  -2  -9   0   85.89    5.60
  -2  -9   0   84.29    5.10
  -2  -9   0   79.49    4.80
  -2  -9   0   81.59    5.50
  -2  -9   0   91.29    5.30
   2  -9   0   87.79    6.10
   2  -9   0   88.69    6.20
  -2  -9   0   82.69    5.00
   2  -9   0   79.39    4.90
  -2  -9   0   93.69    6.50
   2  -9   0   82.39    5.50
  -2  -9   0   78.59    4.40
   2  -9   0   75.39    4.90
  -2  -9   0   85.39    5.80
  -2  -9   0   83.59    5.10
  -2  -9   0   85.99    5.70
   2  -9   0   79.59    5.40
  -2   9   0   80.69    5.40
  -2   9   0   78.19    3.40
  -2   9   0   87.99    5.80
  -2   9   0   76.89    5.30
   2   9   0   75.29    5.10
   2   9   0   74.99    6.30
   2   9   0   79.49    3.50
  -2   9   0   90.89    6.40
  -2   9   0   85.49    5.40
  -2   9   0   89.19    5.40
  -2   9   0   78.09    4.20
   2   9   0   90.89    8.00
   2   9   0   84.79    5.70
  -2   9   0   88.79    8.10
   2   9   0   84.19    5.70
  -2   9   0   70.69    5.60
   2   9   0   84.79    4.90
   2   9   0   79.39    5.00
  -2   9   0   80.29    5.10
  -2   9   0   77.69    3.90
  -2   9   0   82.79    5.30
  -2   9   0   83.49    5.40
  -2   9   0   80.09    4.10
   2   9   0   80.59    6.20
  -2   9   0   92.69    5.60
  -3  -9   0  171.88    9.00
  -3  -9   0  171.48    8.30
  -3  -9   0  141.39    7.10
   3  -9   0  184.98   13.00
   3  -9   0  160.48    8.70
  -3  -9   0  173.88    9.20
   3  -9   0  183.48    9.70
   3  -9   0  162.28    8.40
   3  -9   0  172.88    9.40
  -3  -9   0  176.68    9.00
  -3  -9   0  156.78    8.40
  -3  -9   0  185.48    8.90
  -3  -9   0  149.88    7.60
   3  -9   0  157.18    8.10
  -3  -9   0  155.18    7.80
   3  -9   0  154.08    8.10
  -3  -9   0  153.58    8.50
  -3  -9   0  164.48    9.10
  -3  -9   0  171.08    9.40
  -3  -9   0  166.88    8.50
   3  -9   0  160.68    7.00
  -3  -9   0  181.28    9.30
  -3  -9   0  172.18    9.40
   3  -9   0  168.58    9.10
  -3  -9   0  159.88    8.60
  -3   9   0  166.88    8.00
   3   9   0  178.58   12.40
  -3   9   0  149.99    8.20
   3   9   0  155.28    7.80
   3   9   0  179.38    9.30
  -3   9   0  174.58    9.10
  -3   9   0  158.58    7.50
  -3   9   0  156.48    8.80
   3   9   0  177.18    6.90
   3   9   0  165.38    8.80
   3   9   0  163.38    9.90
   3   9   0  162.98    9.00
  -3   9   0  153.48    6.50
   3   9   0  150.38    8.30
  -3   9   0  160.48    8.90
  -3   9   0  172.28    9.10
  -3   9   0  153.68    7.20
  -3   9   0  163.18    8.20
  -3   9   0  197.78   10.30
   3   9   0  181.68    9.20
  -3   9   0  175.98   10.40
  -3   9   0  133.59    8.80
  -3   9   0  169.78    8.80
   3   9   0  150.98    8.30
  -3   9   0  156.88    6.80
  -3   9   0  164.68    8.10
  -4  -9   0  297.27   14.50
  -4  -9   0  290.17   14.60
   4  -9   0  299.57   14.30
  -4  -9   0  265.77   13.00
  -4  -9   0  279.77   12.30
  -4  -9   0  301.97   14.20
   4  -9   0  270.37   12.90
  -4  -9   0  288.77   13.40
   4  -9   0  291.37   14.40
  -4  -9   0  282.57   13.90
   4  -9   0  295.27   13.00
   4  -9   0  258.67   11.20
   4  -9   0  314.77   14.30
   4  -9   0  281.77   11.50
   4  -9   0  301.67   19.00
  -4  -9   0  295.07   13.70
  -4  -9   0  283.97   13.60
  -4  -9   0  286.57   13.70
  -4  -9   0  310.57   13.90
  -4  -9   0  291.97   14.20
   4  -9   0  281.77   12.80
  -4   9   0  282.77   13.70
  -4   9   0  269.47   12.10
  -4   9   0  275.47   13.70
   4   9   0  309.47   18.20
  -4   9   0  271.37   11.60
   4   9   0  272.37   14.70
  -4   9   0  280.17   11.60
  -4   9   0  286.47   14.10
  -4   9   0  276.87   13.80
  -4   9   0  282.77   14.10
  -4   9   0  294.57   18.40
   4   9   0  292.87   13.60
  -4   9   0  294.57   12.50
   4   9   0  271.07   13.00
   4   9   0  277.27   13.30
  -4   9   0  309.17   14.30
   4   9   0  311.57   13.90
   4   9   0  312.27   13.80
  -4   9   0  295.57   15.60
  -4   9   0  298.27   12.90
  -4   9   0  275.37   13.30
  -4   9   0  285.37   12.70
   5  -9   0 1407.36   55.49
  -5  -9   0 1409.06   56.19
  -5  -9   0 1394.36   56.19
  -5  -9   0 1343.57   54.29
   5  -9   0 1413.96   56.59
  -5  -9   0 1483.75   57.49
  -5  -9   0 1373.76   54.59
  -5  -9   0 1467.25   56.69
  -5  -9   0 1512.55   57.39
   5  -9   0 1462.95   56.19
   5  -9   0 1456.65   57.19
  -5  -9   0 1353.66   53.19
  -5  -9   0 1489.25   56.49
  -5  -9   0 1417.16   55.99
   5  -9   0 1304.17   53.39
   5  -9   0 1468.55   63.29
  -5  -9   0 1443.16   56.39
  -5  -9   0 1425.26   55.69
  -5  -9   0 1425.86   55.89
   5  -9   0 1446.96   54.99
   5  -9   0 1388.06   54.89
  -5  -9   0 1423.86   56.49
   5  -9   0 1391.46   55.19
  -5   9   0 1443.46   56.69
  -5   9   0 1381.56   55.69
  -5   9   0 1476.75   55.09
  -5   9   0 1412.46   54.09
   5   9   0 1374.26   55.69
  -5   9   0 1444.56   54.89
   5   9   0 1488.65   55.79
  -5   9   0 1434.16   57.49
  -5   9   0 1450.65   56.79
  -5   9   0 1408.66   55.59
   5   9   0 1490.35   62.59
  -5   9   0 1383.46   56.29
  -5   9   0 1407.26   56.89
   5   9   0 1455.25   55.69
   5   9   0 1392.96   55.69
  -5   9   0 1419.36   54.79
   5   9   0 1364.26   54.59
  -5   9   0 1390.56   54.49
   5   9   0 1417.76   55.19
   5   9   0 1439.16   55.79
  -5   9   0 1486.95   56.89
  -5   9   0 1438.36   54.19
   5   9   0 1425.06   57.49
   6  -9   0  561.24   22.80
  -6  -9   0  543.15   24.20
   6  -9   0  547.15   23.00
   6  -9   0  528.25   22.70
  -6  -9   0  532.65   24.30
  -6  -9   0  563.04   25.20
   6  -9   0  564.74   23.80
   6  -9   0  480.35   21.30
  -6  -9   0  556.64   24.70
  -6  -9   0  543.15   24.30
   6  -9   0  609.94   31.60
  -6  -9   0  548.25   24.30
   6  -9   0  561.44   25.30
  -6  -9   0  529.05   24.30
  -6  -9   0  552.24   24.00
  -6  -9   0  541.45   24.30
   6  -9   0  525.45   23.10
  -6  -9   0  519.55   21.20
  -6  -9   0  557.94   25.40
  -6   9   0  555.34   22.30
   6   9   0  523.35   22.50
   6   9   0  570.14   23.30
  -6   9   0  534.85   24.60
   6   9   0  527.05   21.90
  -6   9   0  535.95   22.60
  -6   9   0  548.75   24.20
  -6   9   0  558.54   25.10
   6   9   0  555.94   23.40
  -6   9   0  584.34   25.10
  -6   9   0  552.04   24.70
  -6   9   0  561.14   22.20
   6   9   0  561.84   30.10
   6   9   0  546.15   23.70
   6   9   0  547.85   25.40
   6   9   0  530.25   22.80
  -6   9   0  525.45   26.00
  -6   9   0  532.65   23.10
   6   9   0  582.04   23.60
   7  -9   0 1096.69   43.20
  -7  -9   0 1066.49   44.30
  -7  -9   0 1067.99   44.10
  -7  -9   0 1035.50   41.00
   7  -9   0 1093.99   42.30
   7  -9   0 1036.30   42.20
   7  -9   0  950.00   41.10
   7  -9   0 1051.29   48.00
  -7  -9   0 1060.39   44.20
  -7  -9   0 1024.20   44.10
   7  -9   0 1083.49   43.00
  -7  -9   0 1074.49   44.40
  -7  -9   0 1079.19   44.70
  -7  -9   0 1096.59   45.50
  -7  -9   0 1065.59   45.10
  -7  -9   0 1051.09   44.10
   7  -9   0 1127.99   52.39
   7  -9   0 1087.59   42.40
   7   9   0 1031.60   42.40
   7   9   0 1020.10   42.10
  -7   9   0 1051.09   44.00
  -7   9   0 1051.99   42.00
  -7   9   0 1063.09   43.00
  -7   9   0 1049.99   45.00
   7   9   0 1106.69   43.30
   7   9   0 1084.89   42.80
  -7   9   0 1070.29   44.80
  -7   9   0 1076.19   44.80
   7   9   0 1145.49   51.99
  -7   9   0 1094.59   42.10
  -7   9   0 1066.49   42.20
   7   9   0 1086.79   43.60
  -7   9   0 1084.19   44.70
  -7   9   0 1051.29   46.10
   7   9   0 1078.19   45.30
   7   9   0 1122.99   42.70
  -8  -9   0  813.62   32.50
  -8  -9   0  799.52   35.70
  -8  -9   0  820.52   35.90
   8  -9   0  833.32   33.60
   8  -9   0  838.12   37.50
   8  -9   0  829.42   34.50
  -8  -9   0  858.51   36.50
   8  -9   0  797.42   31.80
  -8  -9   0  860.41   37.00
   8  -9   0  824.72   33.50
  -8  -9   0  790.82   35.90
  -8  -9   0  862.71   37.30
  -8  -9   0  823.62   35.90
   8  -9   0  856.81   34.40
   8  -9   0  853.61   33.70
  -8  -9   0  804.82   35.70
   8  -9   0  778.72   33.40
   8  -9   0  840.72   43.80
  -8  -9   0  826.22   35.80
  -8   9   0  824.82   33.50
  -8   9   0  810.22   35.40
   8   9   0  847.92   34.80
   8   9   0  861.11   37.00
  -8   9   0  806.72   33.40
  -8   9   0  804.62   44.60
  -8   9   0  814.02   33.50
   8   9   0  817.72   33.60
   8   9   0  847.82   35.30
  -8   9   0  793.42   38.30
  -8   9   0  830.42   34.70
  -8   9   0  816.12   36.40
  -8   9   0  824.72   36.50
   8   9   0  794.22   32.20
   8   9   0  809.52   33.90
   8   9   0  892.81   44.00
   8   9   0  803.42   33.60
   8   9   0  846.62   33.80
  -9  -9   0  530.35   27.30
   9  -9   0  567.94   25.30
  -9  -9   0  569.94   23.20
  -9  -9   0  545.85   26.80
   9  -9   0  588.64   24.30
  -9  -9   0  551.34   26.90
   9  -9   0  511.15   23.30
  -9  -9   0  585.94   28.20
   9  -9   0  573.04   24.80
   9  -9   0  562.34   28.40
   9  -9   0  593.24   34.70
   9  -9   0  527.55   22.30
   9  -9   0  566.54   24.10
  -9  -9   0  565.64   26.60
  -9  -9   0  549.35   26.60
  -9  -9   0  541.25   26.50
   9  -9   0  586.34   26.90
   9  -9   0  548.25   23.80
  -9  -9   0  547.15   26.20
  -9  -9   0  547.15   27.10
   9   9   0  604.94   28.00
  -9   9   0  543.85   25.30
   9   9   0  583.04   26.10
   9   9   0  592.64   27.20
  -9   9   0  557.34   27.30
  -9   9   0  573.14   27.80
   9   9   0  599.64   24.30
   9   9   0  587.64   34.50
  -9   9   0  455.65   35.60
   9   9   0  559.44   24.10
  -9   9   0  561.44   24.30
   9   9   0  553.84   23.10
  -9   9   0  580.94   24.30
   9   9   0  572.64   25.50
   9   9   0  531.85   24.20
   9   9   0  552.24   24.20
  -9   9   0  551.84   24.00
  -9   9   0  565.14   27.30
  -9   9   0  581.14   27.00
  -9   9   0  554.94   26.80
  10  -9   0  445.56   21.20
 -10  -9   0  485.35   25.30
  10  -9   0  493.95   26.60
 -10  -9   0  497.85   25.70
 -10  -9   0  490.95   24.70
 -10  -9   0  505.75   24.90
  10  -9   0  517.35   22.20
  10  -9   0  509.65   23.30
 -10  -9   0  544.25   21.40
 -10  -9   0  508.55   24.40
  10  -9   0  478.75   21.70
 -10  -9   0  468.05   24.70
  10  -9   0  493.65   23.80
 -10  -9   0  498.45   25.90
  10  -9   0  488.85   24.70
 -10  -9   0  477.75   24.90
 -10  -9   0  472.65   27.20
  10  -9   0  470.95   20.90
 -10  -9   0  522.95   24.70
  10  -9   0  505.35   22.50
  10  -9   0  523.25   33.00
  10   9   0  454.65   21.60
  10   9   0  487.55   23.30
 -10   9   0  464.85   25.20
 -10   9   0  507.45   23.60
  10   9   0  531.45   25.40
 -10   9   0  519.25   25.50
 -10   9   0  488.65   22.10
  10   9   0  516.95   25.70
  10   9   0  450.95   20.60
 -10   9   0  477.45   23.90
 -10   9   0  496.25   26.00
 -10   9   0  480.75   24.90
 -10   9   0  501.65   21.90
  10   9   0  487.55   22.30
  10   9   0  507.25   32.50
 -10   9   0  483.05   22.20
  10   9   0  503.85   24.10
 -10   9   0  503.85   29.40
  10   9   0  538.35   22.10
 -11  -9   0  161.88   12.10
 -11  -9   0  176.68   12.40
 -11  -9   0  154.18   12.70
  11  -9   0  196.78   19.20
 -11  -9   0  186.18   14.40
  11  -9   0  148.09    8.20
  11  -9   0  163.38   12.40
  11  -9   0  143.39    9.10
 -11  -9   0  175.58   14.90
  11  -9   0  177.18   10.20
  11  -9   0  153.08    9.20
 -11  -9   0  177.38   13.10
 -11  -9   0  160.38    9.30
  11  -9   0  149.39   13.50
  11  -9   0  153.38   11.10
  11  -9   0  172.28    9.90
 -11  -9   0  170.18   12.60
  11  -9   0  166.88   10.50
 -11  -9   0  158.18   13.20
 -11  -9   0  174.18   13.80
 -11   9   0  157.38   11.50
  11   9   0  157.58   12.40
 -11   9   0  174.48   13.80
  11   9   0  176.88   12.80
 -11   9   0  165.88   13.20
 -11   9   0  168.88   11.70
  11   9   0  138.69    8.60
 -11   9   0  150.08   11.00
 -11   9   0  183.38   13.10
  11   9   0  156.68    9.50
  11   9   0  169.28   18.50
 -11   9   0  153.48   10.20
  11   9   0  167.18   12.10
  11   9   0  161.78   13.40
  11   9   0  170.18   10.60
  11   9   0  173.68   10.00
 -11   9   0  180.38   18.70
  11   9   0  176.98   10.00
 -11   9   0  179.08   14.20
 -11   9   0  163.08    9.80
 -12  -9   0   90.59    9.60
  12  -9   0   88.39    9.90
 -12  -9   0   85.39   11.00
  12  -9   0   72.79   10.60
 -12  -9   0  102.09   11.00
  12  -9   0   85.49    6.50
  12  -9   0   89.09   14.00
  12  -9   0   86.89    7.00
 -12  -9   0   82.09    7.00
 -12  -9   0   87.89    9.10
 -12  -9   0   98.29   11.60
  12  -9   0   92.79    8.00
  12  -9   0   96.19    7.60
  12  -9   0   79.79    5.50
 -12  -9   0  100.39   12.90
  12  -9   0   91.19    9.00
 -12  -9   0   89.09   11.70
 -12  -9   0   75.39   10.70
 -12  -9   0   94.49    9.90
  12  -9   0   81.09    7.00
  12   9   0   94.19    9.40
 -12   9   0   98.39   11.70
 -12   9   0   85.29    8.90
  12   9   0   98.69   13.40
 -12   9   0   84.59   11.20
  12   9   0   75.79    6.30
  12   9   0  105.29   15.40
  12   9   0   92.99    7.40
 -12   9   0   84.89    7.50
  12   9   0   92.79    9.60
 -12   9   0   89.29    8.80
 -12   9   0   91.39   11.30
  12   9   0   97.89    7.70
  12   9   0   94.19    9.30
  12   9   0   97.49    9.70
 -12   9   0   96.19    9.00
 -12   9   0   97.89   11.10
 -12   9   0   98.29   15.20
  12   9   0   92.49    6.90
 -12   9   0   81.09    7.10
  13  -9   0   20.20    7.90
  13  -9   0   12.20    4.60
  13  -9   0    9.70    3.10
  13  -9   0   11.40    3.60
  13  -9   0   15.90    4.00
  13  -9   0    8.20    5.70
 -13  -9   0   13.60    3.80
  13  -9   0    9.70    4.90
 -13  -9   0   11.10    6.00
  13  -9   0   14.80    5.80
 -13  -9   0    9.30    5.10
  13  -9   0    3.70    2.70
 -13  -9   0   12.50    5.70
 -13  -9   0   13.90    6.60
 -13  -9   0   10.50    7.20
 -13  -9   0   14.90    7.70
 -13  -9   0   14.30    6.20
 -13  -9   0   22.10    6.30
 -13  -9   0   24.40    7.40
  13  -9   0   15.50    3.20
 -13   9   0   17.40    5.40
  13   9   0    5.70    3.30
 -13   9   0   20.70    4.90
 -13   9   0   23.60   10.80
 -13   9   0   16.40    7.70
  13   9   0    8.60    4.20
  13   9   0    6.00    3.40
 -13   9   0   15.70    6.20
  13   9   0   12.10    5.10
  13   9   0    6.90    6.00
  13   9   0   14.00    6.00
 -13   9   0   18.40    6.80
  13   9   0   11.20    3.60
 -13   9   0   14.90    6.60
 -13   9   0    7.70    3.60
  13   9   0    8.90    4.00
  13   9   0   16.10    4.30
 -14  -9   0   -2.30    3.80
  14  -9   0   -4.10    2.90
 -14  -9   0   -0.60    4.10
  14  -9   0   -4.80    5.00
  14  -9   0   -4.00    2.60
  14  -9   0    1.60    2.60
  14  -9   0    2.00    4.00
  14  -9   0   -3.70    2.50
  14  -9   0   -2.80    3.10
 -14  -9   0    1.70    5.20
 -14  -9   0    0.10    5.70
 -14  -9   0   -5.90    3.00
  14  -9   0   -2.60    4.60
 -14  -9   0   -1.10    7.40
 -14  -9   0   -1.10    3.80
 -14  -9   0    3.00    5.20
  14  -9   0   -1.70    3.00
  14  -9   0   -6.50    4.80
 -14  -9   0    5.00    6.40
 -14  -9   0   -5.10    5.50
 -14   9   0    0.30    2.80
 -14   9   0    1.20    6.50
  14   9   0    0.10    3.20
 -14   9   0    4.80    3.60
 -14   9   0   -4.70    9.80
 -14   9   0   -1.50    3.20
 -14   9   0   -0.80    5.60
 -14   9   0    8.00    5.80
  14   9   0   -5.20    2.90
 -14   9   0    5.90    8.00
  14   9   0   -2.80    3.40
 -14   9   0    1.20    3.40
 -15  -9   0   16.30    7.10
  15  -9   0   10.00    5.40
 -15  -9   0    7.40    5.50
  15  -9   0    7.00    5.60
  15  -9   0    4.30    3.20
 -15  -9   0    7.70    5.90
 -15  -9   0   21.80    7.30
 -15  -9   0   11.70    8.30
 -15  -9   0   11.00    7.40
  15  -9   0    7.10    4.40
  15  -9   0    9.00    6.20
  15  -9   0   10.50    4.00
 -15  -9   0   17.40    7.10
 -15  -9   0   -0.30    6.60
  15  -9   0    0.90    5.40
  15  -9   0   13.90    4.00
  15   9   0    6.10    3.20
  15   9   0    7.90    5.50
  15   9   0   -2.80    3.90
 -15   9   0   13.30    6.00
  15   9   0   12.60    5.60
  15   9   0    3.30    6.00
  15   9   0    6.60    3.90
 -15   9   0   19.10   12.10
  15   9   0   11.60    4.30
 -15   9   0   16.10    4.50
 -15   9   0   12.00    8.00
 -15   9   0   19.90    7.80
 -15   9   0   10.90    4.00
   0 -10   0  538.35   23.50
   0 -10   0  519.75   21.90
   0 -10   0  526.55   21.60
   0 -10   0  526.35   22.20
   0 -10   0  564.44   21.00
   0 -10   0  555.04   24.80
   0 -10   0  501.75   22.10
   0 -10   0  579.04   21.30
   0 -10   0  562.74   22.20
   0 -10   0  565.94   25.40
   0 -10   0  530.35   21.70
   0 -10   0  528.65   22.20
   0 -10   0  543.35   23.00
   0  10   0  507.15   23.30
   0  10   0  564.14   21.30
   0  10   0  571.04   24.60
   0  10   0  517.65   21.80
   0  10   0  544.95   25.30
   0  10   0  554.74   21.30
   0  10   0  526.45   22.10
   0  10   0  497.45   21.50
   0  10   0  559.74   23.30
   0  10   0  569.04   22.00
   0  10   0  508.55   22.50
   0  10   0  500.25   23.10
   1 -10   0 1334.27   52.79
  -1 -10   0 1442.66   53.99
  -1 -10   0 1420.46   57.19
   1 -10   0 1458.35   58.09
   1 -10   0 1437.26   55.69
  -1 -10   0 1418.76   53.19
  -1 -10   0 1375.16   54.79
  -1 -10   0 1504.75   54.19
   1 -10   0 1369.36   52.69
  -1 -10   0 1433.66   52.99
   1 -10   0 1443.86   55.29
  -1 -10   0 1436.16   53.89
  -1 -10   0 1368.86   54.49
  -1 -10   0 1376.86   54.09
  -1 -10   0 1345.47   53.39
   1 -10   0 1380.66   53.99
  -1 -10   0 1273.77   52.29
  -1 -10   0 1288.47   53.29
   1 -10   0 1421.16   53.89
  -1 -10   0 1356.36   53.89
  -1 -10   0 1428.16   56.09
   1 -10   0 1299.57   53.39
  -1 -10   0 1345.77   53.69
   1 -10   0 1369.66   53.49
  -1  10   0 1272.57   54.19
  -1  10   0 1455.75   57.99
  -1  10   0 1406.26   55.29
   1  10   0 1282.37   54.89
   1  10   0 1368.86   53.99
   1  10   0 1414.56   52.49
   1  10   0 1494.15   57.19
  -1  10   0 1326.27   52.69
   1  10   0 1380.66   53.39
  -1  10   0 1416.06   53.29
  -1  10   0 1324.87   54.19
  -1  10   0 1438.46   53.79
   1  10   0 1414.26   54.79
  -1  10   0 1349.27   52.19
   1  10   0 1323.27   52.09
  -1  10   0 1398.26   53.39
   1  10   0 1408.76   53.79
   1  10   0 1354.16   55.09
  -1  10   0 1314.67   54.59
   1  10   0 1450.55   54.19
  -1  10   0 1414.26   54.29
  -1  10   0 1423.06   53.89
  -1  10   0 1453.55   53.59
  -1  10   0 1407.36   53.39
   1  10   0 1361.96   54.19
   1  10   0 1414.16   56.19
  -2 -10   0  808.32   37.30
  -2 -10   0  841.52   34.10
  -2 -10   0  798.12   32.50
  -2 -10   0  827.72   33.90
  -2 -10   0  870.81   34.20
   2 -10   0  872.61   34.10
   2 -10   0  870.91   35.00
   2 -10   0  859.41   33.30
  -2 -10   0  884.71   33.20
  -2 -10   0  872.21   34.00
   2 -10   0  849.61   34.80
   2 -10   0  837.82   33.20
  -2 -10   0  860.21   33.50
  -2 -10   0  794.92   32.00
  -2 -10   0  861.01   33.20
  -2 -10   0  906.71   33.90
  -2 -10   0  822.32   32.70
   2 -10   0  811.82   33.80
   2 -10   0  881.61   38.60
  -2 -10   0  800.62   33.30
  -2 -10   0  879.71   35.00
  -2 -10   0  818.32   33.50
  -2 -10   0  824.52   33.80
  -2  10   0  828.52   33.80
  -2  10   0  775.72   33.80
   2  10   0  890.71   37.80
  -2  10   0  845.12   33.70
  -2  10   0  853.21   33.80
  -2  10   0  783.12   32.00
  -2  10   0  811.82   31.40
   2  10   0  786.12   34.90
   2  10   0  844.72   32.90
   2  10   0  839.72   32.50
   2  10   0  842.72   35.10
   2  10   0  797.82   31.50
  -2  10   0  814.82   33.80
   2  10   0  959.70   34.20
  -2  10   0  870.61   33.60
  -2  10   0  866.61   34.90
  -2  10   0  843.22   33.50
   2  10   0  806.72   34.30
   2  10   0  789.82   33.50
   2  10   0  830.02   33.30
  -2  10   0  785.92   37.70
  -2  10   0  823.52   32.20
  -2  10   0  807.42   34.20
  -2  10   0  831.82   33.10
  -2  10   0  870.51   33.70
  -3 -10   0  644.44   27.00
  -3 -10   0  673.63   26.80
  -3 -10   0  622.44   25.70
  -3 -10   0  670.93   27.20
  -3 -10   0  651.43   26.80
  -3 -10   0  619.14   25.30
  -3 -10   0  667.53   27.10
   3 -10   0  637.34   26.40
  -3 -10   0  687.73   27.00
  -3 -10   0  645.24   26.70
  -3 -10   0  684.23   28.00
   3 -10   0  651.33   25.30
   3 -10   0  639.14   27.30
   3 -10   0  701.53   32.80
   3 -10   0  638.44   26.40
  -3 -10   0  664.73   27.50
   3 -10   0  678.43   28.00
  -3 -10   0  635.44   31.30
  -3 -10   0  677.13   27.70
  -3 -10   0  667.43   27.00
   3 -10   0  662.93   26.90
   3 -10   0  638.54   27.50
   3 -10   0  696.73   28.30
  -3 -10   0  682.23   27.60
  -3 -10   0  659.53   27.20
  -3  10   0  607.64   24.90
  -3  10   0  688.03   27.50
   3  10   0  693.83   27.70
  -3  10   0  639.64   26.30
  -3  10   0  622.34   25.40
   3  10   0  619.94   26.60
   3  10   0  660.03   24.90
   3  10   0  604.14   26.60
  -3  10   0  639.24   26.60
  -3  10   0  643.24   26.50
  -3  10   0  673.23   27.30
  -3  10   0  670.33   28.30
  -3  10   0  610.04   27.20
  -3  10   0  651.23   27.40
  -3  10   0  646.54   25.60
   3  10   0  621.34   28.30
  -3  10   0  653.03   27.90
  -3  10   0  625.04   31.80
   3  10   0  670.83   31.60
  -3  10   0  659.73   27.20
  -3  10   0  619.24   24.90
   3  10   0  650.83   27.00
   3  10   0  646.94   27.70
   3  10   0  678.93   27.90
  -3  10   0  675.13   26.60
  -3  10   0  676.03   27.30
   4 -10   0  363.06   15.80
  -4 -10   0  350.96   16.80
   4 -10   0  384.46   17.20
   4 -10   0  361.46   21.80
  -4 -10   0  374.86   17.50
  -4 -10   0  366.46   16.30
  -4 -10   0  359.06   17.00
  -4 -10   0  336.57   14.80
  -4 -10   0  336.17   16.40
   4 -10   0  347.77   16.20
   4 -10   0  370.06   17.20
  -4 -10   0  358.86   16.40
  -4 -10   0  358.56   14.80
  -4 -10   0  374.86   16.40
  -4 -10   0  350.56   17.00
   4 -10   0  324.87   13.80
   4 -10   0  350.36   16.90
  -4 -10   0  333.07   16.10
   4 -10   0  319.97   14.40
  -4 -10   0  357.86   16.10
   4 -10   0  363.96   15.70
  -4 -10   0  353.06   16.40
  -4 -10   0  349.77   15.20
   4 -10   0  338.67   15.40
  -4  10   0  351.56   14.80
  -4  10   0  350.26   14.00
   4  10   0  377.56   21.40
  -4  10   0  355.46   18.00
  -4  10   0  339.37   15.90
   4  10   0  374.96   16.30
  -4  10   0  354.36   16.80
  -4  10   0  373.36   16.60
   4  10   0  354.06   17.80
   4  10   0  368.26   16.70
  -4  10   0  353.36   16.70
  -4  10   0  355.06   16.60
   4  10   0  339.17   15.10
  -4  10   0  362.26   15.50
  -4  10   0  349.57   14.00
   4  10   0  339.37   15.80
   4  10   0  385.96   16.80
   4  10   0  379.16   16.70
  -4  10   0  362.26   21.50
  -4  10   0  354.16   16.70
  -4  10   0  362.56   15.50
  -4  10   0  358.06   14.70
   4  10   0  353.16   16.00
  -4  10   0  366.96   16.70
   5 -10   0  306.97   14.10
   5 -10   0  307.97   14.70
  -5 -10   0  293.97   13.40
   5 -10   0  341.57   15.70
  -5 -10   0  330.77   16.30
  -5 -10   0  287.97   15.00
  -5 -10   0  323.57   16.30
   5 -10   0  282.27   12.30
  -5 -10   0  316.17   15.20
   5 -10   0  324.97   16.00
  -5 -10   0  312.77   16.00
  -5 -10   0  323.87   15.30
   5 -10   0  307.97   14.10
  -5 -10   0  333.67   15.40
   5 -10   0  296.37   14.30
  -5 -10   0  320.07   15.70
  -5 -10   0  312.77   14.80
   5 -10   0  315.57   15.80
  -5 -10   0  327.57   15.70
  -5 -10   0  312.57   13.80
   5 -10   0  327.67   21.10
  -5  10   0  315.97   14.00
  -5  10   0  328.07   15.90
  -5  10   0  314.47   14.00
   5  10   0  357.66   15.40
   5  10   0  308.47   14.90
  -5  10   0  316.77   14.90
  -5  10   0  310.17   14.10
   5  10   0  315.87   16.50
  -5  10   0  308.67   15.70
   5  10   0  347.47   15.30
   5  10   0  302.27   14.30
  -5  10   0  304.27   12.90
  -5  10   0  309.57   15.60
  -5  10   0  298.07   15.10
  -5  10   0  311.47   13.00
   5  10   0  327.47   15.00
   5  10   0  317.17   13.90
   5  10   0  329.07   20.40
   5  10   0  312.37   14.90
  -5  10   0  329.47   20.80
  -5  10   0  297.37   13.40
  -5  10   0  326.67   15.50
  -5  10   0  321.17   17.30
  -6 -10   0   38.80    5.80
  -6 -10   0   34.90    5.40
  -6 -10   0   45.70    6.10
  -6 -10   0   36.40    5.00
  -6 -10   0   37.50    5.20
  -6 -10   0   34.70    5.30
   6 -10   0   27.60    2.30
  -6 -10   0   28.10    2.00
  -6 -10   0   35.00    5.40
   6 -10   0   43.60    5.90
  -6 -10   0   44.00    6.40
   6 -10   0   35.30    4.10
   6 -10   0   33.90    3.70
   6 -10   0   36.50    5.60
   6 -10   0   39.20    4.90
   6 -10   0   36.60    3.90
   6 -10   0   35.40    3.80
   6 -10   0   31.60    7.10
  -6 -10   0   38.80    5.20
  -6 -10   0   47.10    6.20
  -6  10   0   37.10    3.90
   6  10   0   32.60    4.00
  -6  10   0   32.70    4.70
   6  10   0   40.70    4.60
   6  10   0   33.30    4.40
  -6  10   0   42.70    6.00
  -6  10   0   33.90    4.60
   6  10   0   29.10    4.30
  -6  10   0   32.70    2.80
  -6  10   0   26.40    4.70
   6  10   0   33.30    4.00
   6  10   0   40.60    6.30
  -6  10   0   35.10    3.80
  -6  10   0   35.80    6.00
  -6  10   0   33.30    5.20
   6  10   0   35.40    4.90
  -6  10   0   34.30    3.00
   6  10   0   29.30    3.50
  -6  10   0   30.90    3.50
  -7 -10   0   48.10    6.80
  -7 -10   0   46.70    5.40
   7 -10   0   47.40    5.10
   7 -10   0   46.50    5.50
   7 -10   0   42.70    3.20
  -7 -10   0   43.00    6.40
  -7 -10   0   53.09    7.00
   7 -10   0   41.80    6.20
   7 -10   0   49.10    7.80
   7 -10   0   46.10    4.60
  -7 -10   0   52.39    5.90
  -7 -10   0   45.30    6.80
  -7 -10   0   59.09    6.90
  -7 -10   0   49.20    6.10
  -7 -10   0   50.09    6.80
   7 -10   0   42.30    4.40
  -7 -10   0   48.10    6.30
   7 -10   0   44.10    4.50
   7  10   0   45.90    6.70
  -7  10   0   49.20    4.90
  -7  10   0   55.59    6.30
  -7  10   0   47.20    5.60
   7  10   0   45.40    4.80
   7  10   0   46.60    5.20
   7  10   0   56.19    9.60
  -7  10   0   53.49    4.10
  -7  10   0   44.70    3.70
  -7  10   0   49.80    4.70
  -7  10   0   52.29    8.60
  -7  10   0   60.19    8.10
   7  10   0   42.60    4.60
  -7  10   0   43.00    6.60
   7  10   0   56.09    6.10
   7  10   0   44.40    4.40
  -7  10   0   53.09    6.60
   8 -10   0    7.50    4.00
   8 -10   0    0.20    2.60
   8 -10   0    5.40    2.20
   8 -10   0    3.30    2.10
  -8 -10   0    1.90    2.00
  -8 -10   0    4.70    4.70
   8 -10   0    5.50    3.10
   8 -10   0    3.50    3.60
  -8 -10   0    7.50    3.80
  -8 -10   0   -0.10    4.80
  -8 -10   0    2.40    4.00
   8 -10   0    3.10    2.10
   8 -10   0    2.20    1.50
  -8 -10   0    2.70    3.80
   8 -10   0    1.40    2.60
  -8 -10   0    6.80    4.70
  -8 -10   0    4.70    2.90
  -8  10   0    3.30    6.30
  -8  10   0    4.20    2.70
  -8  10   0    5.90    4.70
   8  10   0    2.10    3.60
   8  10   0    0.60    1.90
  -8  10   0    3.50    3.90
   8  10   0    3.50    2.10
  -8  10   0    4.50    1.90
   8  10   0    3.30    2.70
  -8  10   0    3.40    2.40
  -8  10   0    7.20    3.80
   8  10   0    5.00    4.10
   8  10   0    2.80    2.40
   8  10   0    5.40    3.00
  -8  10   0    4.60    2.30
   8  10   0    6.60    3.00
  -9 -10   0    3.20    4.50
   9 -10   0   -0.30    1.80
   9 -10   0    1.60    1.50
  -9 -10   0    0.10    1.70
  -9 -10   0    5.60    3.60
   9 -10   0    0.70    4.30
  -9 -10   0   -0.50    2.90
   9 -10   0    0.30    2.90
  -9 -10   0    3.60    6.10
  -9 -10   0    0.80    3.40
   9 -10   0    0.90    3.20
  -9 -10   0    5.70    5.10
   9 -10   0    3.90    2.60
   9 -10   0    0.70    3.10
   9 -10   0    1.50    2.00
  -9 -10   0    5.20    4.80
  -9 -10   0    2.60    3.90
  -9 -10   0    0.50    3.80
   9  10   0    3.30    2.80
   9  10   0   -3.50    3.10
  -9  10   0   -3.40    1.70
   9  10   0   -0.90    2.10
   9  10   0    2.10    1.90
  -9  10   0   -0.20    1.80
  -9  10   0   -0.40    3.80
  -9  10   0    3.30    4.80
  -9  10   0   12.20    7.60
  -9  10   0    2.50    2.20
   9  10   0    3.80    3.10
  -9  10   0    2.30    4.30
   9  10   0    0.90    2.10
  -9  10   0    2.00    4.10
  -9  10   0   -2.50    2.30
   9  10   0   -3.10    1.50
   9  10   0   -1.40    1.60
   9  10   0   -1.80    3.50
  -9  10   0   -1.20    2.40
  10 -10   0  155.78    8.90
 -10 -10   0  194.48   13.20
  10 -10   0  176.18   14.00
 -10 -10   0  172.78   13.20
  10 -10   0  191.78   10.40
  10 -10   0  175.98   12.80
  10 -10   0  193.68   11.50
  10 -10   0  153.48    7.90
 -10 -10   0  194.08   12.90
 -10 -10   0  181.68   13.80
 -10 -10   0  198.88   14.50
  10 -10   0  177.08   10.10
 -10 -10   0  194.58   12.90
  10 -10   0  184.08   10.30
 -10 -10   0  188.58   16.20
  10 -10   0  166.68   11.20
  10 -10   0  200.08   19.40
 -10 -10   0  173.48   12.90
 -10 -10   0  170.78    8.90
 -10 -10   0  169.78   12.30
 -10  10   0  170.08   10.00
 -10  10   0  184.68   11.60
 -10  10   0  193.98   13.70
  10  10   0  167.38   10.40
 -10  10   0  191.58   10.50
  10  10   0  189.38   10.70
 -10  10   0  189.68   14.20
 -10  10   0  174.18   12.00
  10  10   0  171.58   11.00
  10  10   0  185.48   13.80
 -10  10   0  179.88   10.30
  10  10   0  157.38   10.30
  10  10   0  161.78    9.80
  10  10   0  180.88   18.20
 -10  10   0  166.88   13.40
  10  10   0  159.48    9.30
  10  10   0  180.28   12.30
 -10  10   0  187.08   17.40
 -10  10   0  178.18   13.30
  10  10   0  186.78   12.50
 -11 -10   0  181.38    9.90
 -11 -10   0  198.88   15.40
  11 -10   0  192.38   13.90
  11 -10   0  175.28   15.00
 -11 -10   0  208.78   14.80
 -11 -10   0  209.58   14.10
 -11 -10   0  203.68   14.80
  11 -10   0  204.48   11.30
  11 -10   0  210.18   12.80
  11 -10   0  214.78   20.40
 -11 -10   0  200.18   14.20
 -11 -10   0  183.38   13.40
  11 -10   0  208.88   12.30
  11 -10   0  181.58   10.10
 -11 -10   0  201.28   14.90
  11 -10   0  208.48   11.20
 -11 -10   0  193.28   13.50
  11  10   0  191.08   12.00
  11  10   0  207.68   18.10
 -11  10   0  198.88   11.30
 -11  10   0  191.88   11.30
 -11  10   0  210.18   12.90
 -11  10   0  202.18   15.80
 -11  10   0  197.78   11.00
  11  10   0  163.68    9.50
  11  10   0  196.38   11.70
 -11  10   0  201.18   14.70
  11  10   0  195.98   13.20
  11  10   0  207.78   11.70
  11  10   0  190.38   10.90
 -11  10   0  208.88   15.30
 -11  10   0  209.18   14.70
  11  10   0  186.98   11.60
 -11  10   0  191.68   19.70
 -11  10   0  188.58   12.90
  11  10   0  217.58   13.80
  11  10   0  230.98   21.00
  12 -10   0   60.79    6.00
  12 -10   0   35.90    8.40
  12 -10   0   56.49    5.60
  12 -10   0   54.49    5.80
 -12 -10   0   59.59    9.10
  12 -10   0   67.49    7.30
 -12 -10   0   52.49    8.30
 -12 -10   0   55.69   10.10
  12 -10   0   51.39    8.50
  12 -10   0   39.50    7.20
 -12 -10   0   64.19    9.80
 -12 -10   0   41.30    5.20
 -12 -10   0   61.29   10.30
 -12 -10   0   58.19    9.00
 -12 -10   0   56.39    8.20
 -12 -10   0   59.39   10.10
 -12 -10   0   62.49   10.60
  12 -10   0   49.90    7.20
  12  10   0   47.30    7.10
 -12  10   0   56.49    6.30
 -12  10   0   60.39    9.60
 -12  10   0   66.89   10.20
  12  10   0   52.39    7.90
 -12  10   0   52.69    5.70
  12  10   0   61.79    6.20
 -12  10   0   81.29    9.80
 -12  10   0   68.59   10.90
  12  10   0   69.79   13.10
 -12  10   0   68.79   10.60
  12  10   0   54.69    7.60
 -12  10   0   69.69   13.70
  12  10   0   75.69   10.80
  12  10   0   62.39    6.60
 -12  10   0   62.39    7.80
 -12  10   0   59.29    6.10
  12  10   0   57.59    5.80
  13 -10   0  186.98   10.90
 -13 -10   0  190.78   15.30
 -13 -10   0  181.68   15.40
  13 -10   0  194.38   11.30
 -13 -10   0  208.18   14.80
  13 -10   0  191.58   11.30
 -13 -10   0  190.88   16.80
  13 -10   0  212.78   15.10
  13 -10   0  200.78   13.10
  13 -10   0  201.08   21.20
 -13 -10   0  201.38   14.70
 -13 -10   0  153.28   10.10
  13 -10   0  187.78   17.10
  13 -10   0  194.88   13.30
  13 -10   0  201.18   11.40
 -13 -10   0  208.78   14.60
 -13 -10   0  195.48   15.80
 -13 -10   0  191.98   16.30
 -13 -10   0  205.48   15.40
 -13  10   0  213.88   13.90
 -13  10   0  190.78   14.90
  13  10   0  171.88   13.70
 -13  10   0  186.88   22.70
  13  10   0  205.68   12.40
 -13  10   0  210.38   16.80
  13  10   0  233.28   17.30
 -13  10   0  189.98   16.60
  13  10   0  190.78   14.00
  13  10   0  193.28   13.50
  13  10   0  198.98   21.90
 -13  10   0  176.78   13.30
 -13  10   0  184.08   11.70
  13  10   0  173.78   11.80
  13  10   0  180.28   12.20
  13  10   0  208.28   11.30
 -13  10   0  186.18   15.60
  13  10   0  158.58    9.80
  14 -10   0   31.30    6.70
  14 -10   0   14.70    3.60
 -14 -10   0   18.80    8.00
 -14 -10   0   17.60    6.80
  14 -10   0   22.00    6.20
  14 -10   0   13.50    5.30
  14 -10   0    9.70    5.50
  14 -10   0   18.80    4.70
  14 -10   0   14.20    5.90
  14 -10   0   25.10    7.40
 -14 -10   0   33.20   10.40
 -14 -10   0   25.00    7.10
 -14 -10   0   18.30    6.50
 -14 -10   0   31.70    7.70
 -14 -10   0   31.70    7.70
  14 -10   0   26.70    4.70
 -14 -10   0   34.00    8.90
 -14 -10   0   24.50    7.40
  14 -10   0   21.00    4.70
 -14  10   0   19.10    4.20
  14  10   0   18.50    4.50
 -14  10   0   24.40    6.40
  14  10   0    8.70    6.30
  14  10   0   24.40    5.30
 -14  10   0   29.60    7.60
  14  10   0   12.60    4.80
 -14  10   0   32.10   14.00
  14  10   0   17.50    4.50
 -14  10   0   14.50    7.20
 -14  10   0   29.10    5.40
  14  10   0   17.00    5.20
  14  10   0   21.70    5.90
 -14  10   0   23.00    8.60
 -14  10   0   25.30    6.00
 -15 -10   0   70.89   10.40
  15 -10   0   79.99   11.00
  15 -10   0   57.09    6.80
 -15 -10   0   69.79   18.00
  15 -10   0   52.69    6.60
  15 -10   0   38.80    9.90
  15 -10   0   56.49    7.00
  15 -10   0   75.19    9.20
 -15 -10   0   65.39   10.90
 -15 -10   0   56.89   10.00
  15 -10   0   70.09    9.50
 -15 -10   0   56.89   11.30
 -15 -10   0   56.39   10.90
 -15 -10   0   62.49   10.00
  15 -10   0   39.60    8.50
 -15 -10   0   65.79   10.20
  15  10   0   42.20    7.50
 -15  10   0   64.69   10.80
 -15  10   0   51.79    6.80
 -15  10   0   86.89   13.10
  15  10   0   60.29    8.10
  15  10   0   72.39    9.40
  15  10   0   74.09    8.00
 -15  10   0   49.99    6.40
 -15  10   0   68.09   11.20
 -15  10   0   41.10    7.20
  15  10   0   40.40   10.90
 -15  10   0   64.19   16.30
  15  10   0   52.19    7.50
 -15  10   0   60.39    8.80
   0 -11   0    2.30    1.50
   0 -11   0    1.90    1.10
   0 -11   0   -0.20    1.90
   0 -11   0    1.50    1.50
   0 -11   0    1.00    2.00
   0 -11   0    0.40    1.10
   0 -11   0   -0.50    1.60
   0 -11   0   -0.80    1.70
   0 -11   0    0.80    1.50
   0 -11   0    0.50    1.60
   0  11   0    0.40    1.70
   0  11   0    1.30    1.20
   0  11   0    1.80    1.20
   0  11   0    1.20    1.70
   0  11   0    1.40    1.00
   0  11   0    0.70    1.60
   0  11   0    0.70    1.40
   0  11   0   -1.50    2.00
   0  11   0    0.60    1.40
   0  11   0    0.30    2.00
  -1 -11   0  352.36   14.60
  -1 -11   0  344.07   14.30
   1 -11   0  339.47   14.20
  -1 -11   0  342.07   16.30
  -1 -11   0  355.76   18.50
  -1 -11   0  317.67   14.80
   1 -11   0  315.37   14.90
   1 -11   0  336.97   15.50
  -1 -11   0  336.97   15.30
  -1 -11   0  343.57   15.40
   1 -11   0  348.27   14.40
  -1 -11   0  309.17   15.50
  -1 -11   0  354.86   17.70
   1 -11   0  357.96   16.90
   1 -11   0  338.77   15.00
  -1 -11   0  324.17   15.00
  -1 -11   0  331.97   15.40
  -1 -11   0  347.17   15.40
  -1 -11   0  362.96   15.00
   1 -11   0  356.16   19.20
   1 -11   0  351.56   17.20
  -1 -11   0  319.57   14.70
   1 -11   0  349.67   15.50
  -1  11   0  365.06   15.10
   1  11   0  332.07   16.60
   1  11   0  357.46   14.00
   1  11   0  345.27   15.00
   1  11   0  316.87   16.40
   1  11   0  350.46   14.60
   1  11   0  345.77   17.60
   1  11   0  351.06   16.00
  -1  11   0  333.27   15.90
  -1  11   0  335.87   18.90
  -1  11   0  338.77   15.70
  -1  11   0  349.17   15.20
  -1  11   0  323.47   13.20
  -1  11   0  333.27   14.30
  -1  11   0  336.17   13.60
  -1  11   0  362.86   17.00
  -1  11   0  331.47   15.80
   1  11   0  339.67   13.60
   1  11   0  339.77   15.50
  -1  11   0  355.06   15.20
  -1  11   0  320.07   16.20
   1  11   0  355.16   18.30
  -1  11   0  350.06   14.90
   1  11   0  336.97   16.20
  -1  11   0  347.87   15.50
  -1  11   0  342.67   14.70
   2 -11   0    2.20    1.70
  -2 -11   0    1.30    1.40
  -2 -11   0    0.90    1.80
  -2 -11   0    2.30    2.00
  -2 -11   0   -0.30    1.90
  -2 -11   0    1.20    2.00
  -2 -11   0   -1.00    2.10
   2 -11   0   -0.10    2.40
  -2 -11   0   -0.60    2.00
  -2 -11   0   -1.70    1.50
  -2 -11   0   -2.10    1.40
  -2 -11   0   -0.10    1.90
  -2 -11   0    4.20    2.20
  -2 -11   0    1.20    0.80
  -2 -11   0    0.30    1.50
  -2 -11   0    1.70    1.70
   2 -11   0   -1.20    1.60
   2 -11   0    1.20    1.50
   2 -11   0    3.60    2.20
   2 -11   0    1.00    2.00
   2 -11   0    0.50    2.10
  -2 -11   0    2.00    2.20
  -2  11   0    1.80    1.20
  -2  11   0    0.80    1.80
   2  11   0    0.90    0.70
  -2  11   0    0.90    1.90
   2  11   0    0.90    1.50
   2  11   0    2.10    2.20
   2  11   0    2.40    2.00
  -2  11   0   -0.80    1.70
  -2  11   0    2.00    2.00
  -2  11   0   -0.50    1.40
   2  11   0   -0.10    1.50
   2  11   0    0.30    1.70
   2  11   0    2.10    2.00
  -2  11   0    0.50    1.60
  -2  11   0    1.30    0.50
  -2  11   0   -1.50    2.00
  -2  11   0    1.50    2.60
  -2  11   0    2.20    1.60
  -2  11   0   -1.10    1.80
  -2  11   0    2.20    1.90
   2  11   0    4.70    2.30
   2  11   0   -3.10    1.80
  -2  11   0   -1.20    1.70
   2  11   0   -0.30    1.90
   3 -11   0 1542.45   63.19
  -3 -11   0 1418.76   55.59
  -3 -11   0 1491.05   56.19
   3 -11   0 1398.66   55.99
   3 -11   0 1448.06   56.09
  -3 -11   0 1533.55   57.69
  -3 -11   0 1479.25   56.59
   3 -11   0 1399.36   56.99
   3 -11   0 1448.26   56.59
  -3 -11   0 1456.45   61.69
  -3 -11   0 1438.56   56.59
  -3 -11   0 1530.05   57.39
   3 -11   0 1450.95   57.69
  -3 -11   0 1536.75   56.49
  -3 -11   0 1431.36   56.29
   3 -11   0 1467.05   57.99
  -3 -11   0 1443.56   57.19
  -3 -11   0 1424.56   54.89
  -3 -11   0 1439.56   56.99
  -3 -11   0 1407.96   56.19
  -3 -11   0 1381.66   56.49
  -3 -11   0 1500.15   56.59
  -3 -11   0 1423.66   57.09
  -3 -11   0 1517.15   56.69
  -3  11   0 1503.65   56.29
  -3  11   0 1435.06   54.89
   3  11   0 1401.66   58.19
  -3  11   0 1417.06   56.79
  -3  11   0 1447.56   56.99
   3  11   0 1414.26   54.09
  -3  11   0 1483.85   56.79
  -3  11   0 1389.36   54.49
  -3  11   0 1443.46   62.39
   3  11   0 1430.96   56.59
  -3  11   0 1499.95   56.79
  -3  11   0 1461.65   55.89
   3  11   0 1448.96   57.39
  -3  11   0 1498.65   57.99
  -3  11   0 1446.36   57.29
   3  11   0 1413.06   56.39
   3  11   0 1381.56   55.49
   3  11   0 1456.95   57.69
   3  11   0 1397.56   56.19
  -3  11   0 1454.35   56.09
   3  11   0 1467.45   61.79
  -3  11   0 1379.76   56.99
  -3  11   0 1358.66   54.29
  -3  11   0 1449.95   57.19
   4 -11   0  173.28    9.30
  -4 -11   0  167.78    8.50
  -4 -11   0  175.28    9.70
  -4 -11   0  187.68   10.40
  -4 -11   0  176.18   10.90
  -4 -11   0  182.18    9.50
  -4 -11   0  178.98   10.70
   4 -11   0  166.08    9.60
   4 -11   0  162.68    8.90
  -4 -11   0  162.38    8.50
   4 -11   0  176.78   10.70
  -4 -11   0  177.08   10.50
  -4 -11   0  185.88    9.70
  -4 -11   0  171.08    9.60
   4 -11   0  177.68   10.50
   4 -11   0  163.78    8.90
   4 -11   0  187.78   10.50
  -4 -11   0  200.58   10.30
  -4 -11   0  177.58    8.60
   4 -11   0  184.08   14.80
  -4 -11   0  181.88    9.70
  -4  11   0  177.58    9.00
  -4  11   0  163.98    7.10
   4  11   0  171.38    9.70
  -4  11   0  169.48    8.40
   4  11   0  195.98   10.40
   4  11   0  167.08    9.20
  -4  11   0  175.28    9.80
  -4  11   0  162.68    9.30
   4  11   0  167.98   11.10
  -4  11   0  168.08   10.00
   4  11   0  181.38   14.00
  -4  11   0  173.08   11.70
   4  11   0  171.88    9.40
   4  11   0  175.58   10.00
  -4  11   0  165.58   10.20
   4  11   0  169.58    8.80
  -4  11   0  171.48   10.20
  -4  11   0  183.58   10.20
  -4  11   0  162.58    7.90
  -4  11   0  165.68    9.70
  -4  11   0  167.98    8.80
   4  11   0  155.98    9.70
   4  11   0  180.48    7.50
  -4  11   0  185.98    9.00
  -4  11   0  171.78    7.10
  -4  11   0  186.18   14.40
  -5 -11   0  117.79    8.30
   5 -11   0  121.09   12.30
  -5 -11   0  107.29    9.10
   5 -11   0  110.79    8.30
  -5 -11   0  120.19    7.60
   5 -11   0  108.59    6.60
  -5 -11   0  123.09    8.30
   5 -11   0  108.79    7.10
  -5 -11   0  120.59    8.20
   5 -11   0  112.29    6.70
  -5 -11   0  111.19    6.30
   5 -11   0  101.09    6.70
  -5 -11   0  101.39    7.80
  -5 -11   0  105.19    7.30
   5 -11   0  108.99    7.80
  -5 -11   0  112.69    7.90
  -5 -11   0  105.19    7.30
  -5 -11   0  109.89    7.50
   5 -11   0  107.19    8.10
  -5 -11   0  117.69    8.50
   5 -11   0   93.19    4.60
  -5  11   0  103.59    7.90
  -5  11   0  108.49    6.40
  -5  11   0  100.19    7.90
  -5  11   0  107.69    7.60
   5  11   0   97.39    6.60
   5  11   0  123.79    7.70
  -5  11   0  111.19    6.40
   5  11   0  111.49   11.80
  -5  11   0  113.69   11.70
  -5  11   0  108.09    6.60
   5  11   0  117.09    7.40
  -5  11   0  104.29    7.40
  -5  11   0  104.39    5.70
  -5  11   0  108.49    5.10
  -5  11   0  107.99    5.20
  -5  11   0  114.29    8.20
   5  11   0   93.79    8.50
   5  11   0  105.59    7.20
   5  11   0  112.89    6.50
  -5  11   0  111.29    8.00
  -5  11   0  102.19    7.40
  -5  11   0  120.09   10.20
   5  11   0  105.59    7.30
   6 -11   0  626.04   27.00
  -6 -11   0  575.84   26.50
  -6 -11   0  611.84   27.00
  -6 -11   0  585.74   25.90
   6 -11   0  635.34   34.50
  -6 -11   0  615.64   27.70
  -6 -11   0  596.14   26.50
   6 -11   0  627.84   25.30
  -6 -11   0  612.04   28.00
  -6 -11   0  605.44   27.10
   6 -11   0  629.94   27.60
   6 -11   0  593.84   25.50
   6 -11   0  594.14   25.20
  -6 -11   0  624.34   26.90
   6 -11   0  596.44   26.00
   6 -11   0  598.34   27.20
   6 -11   0  545.55   23.10
  -6 -11   0  617.84   27.20
  -6 -11   0  568.44   26.50
   6  11   0  585.24   26.20
  -6  11   0  620.54   25.20
   6  11   0  596.34   24.80
  -6  11   0  604.24   25.30
  -6  11   0  602.44   26.10
  -6  11   0  602.24   24.00
  -6  11   0  602.24   28.50
  -6  11   0  621.44   27.00
  -6  11   0  603.94   27.20
  -6  11   0  604.24   27.20
   6  11   0  597.44   26.10
   6  11   0  629.74   33.30
  -6  11   0  604.64   27.30
   6  11   0  627.04   26.30
   6  11   0  606.44   26.20
   6  11   0  598.44   25.60
  -6  11   0  603.14   24.90
   6  11   0  631.54   26.00
   6  11   0  596.24   28.20
  -6  11   0  600.14   26.10
  -7 -11   0  757.72   31.80
  -7 -11   0  737.83   33.20
  -7 -11   0  723.03   32.30
   7 -11   0  718.63   30.70
   7 -11   0  772.32   40.40
  -7 -11   0  756.02   32.20
  -7 -11   0  723.33   32.00
   7 -11   0  781.02   32.00
  -7 -11   0  733.83   32.50
  -7 -11   0  744.03   33.50
   7 -11   0  755.42   32.60
   7 -11   0  713.63   30.80
  -7 -11   0  725.83   32.00
  -7 -11   0  707.53   32.00
  -7 -11   0  726.23   32.40
   7 -11   0  741.43   30.20
   7 -11   0  713.23   30.10
   7 -11   0  637.14   28.10
  -7  11   0  723.83   30.00
  -7  11   0  708.63   32.50
   7  11   0  778.22   31.40
   7  11   0  731.03   31.40
  -7  11   0  703.03   29.20
  -7  11   0  778.62   32.90
  -7  11   0  746.93   34.60
  -7  11   0  751.42   32.80
   7  11   0  729.03   30.50
   7  11   0  731.43   33.60
  -7  11   0  729.43   29.30
   7  11   0  734.63   30.00
   7  11   0  751.12   39.30
  -7  11   0  740.73   32.10
   7  11   0  711.13   31.20
   7  11   0  754.02   30.90
  -7  11   0  749.33   30.70
   7  11   0  731.23   31.30
   8 -11   0  446.16   19.40
   8 -11   0  373.96   17.30
  -8 -11   0  416.46   21.20
   8 -11   0  420.66   19.90
  -8 -11   0  425.66   21.60
   8 -11   0  439.06   22.40
  -8 -11   0  450.55   24.40
   8 -11   0  439.66   19.10
  -8 -11   0  401.66   17.20
  -8 -11   0  459.75   22.80
   8 -11   0  466.35   29.70
  -8 -11   0  423.86   21.80
  -8 -11   0  449.26   21.50
  -8 -11   0  413.16   22.20
  -8 -11   0  427.96   21.80
  -8 -11   0  405.86   21.10
   8 -11   0  463.75   21.00
   8 -11   0  432.66   19.80
   8 -11   0  447.26   22.00
  -8  11   0  420.86   19.00
   8  11   0  440.46   28.50
  -8  11   0  442.46   22.30
   8  11   0  416.86   19.30
   8  11   0  421.26   19.10
  -8  11   0  424.36   18.50
  -8  11   0  467.15   25.10
   8  11   0  431.46   20.20
  -8  11   0  425.06   18.60
  -8  11   0  428.86   21.90
   8  11   0  458.45   23.10
   8  11   0  438.16   20.70
  -8  11   0  422.76   21.80
   8  11   0  428.06   20.60
   8  11   0  442.66   20.20
   8  11   0  432.26   19.80
  -8  11   0  441.86   20.00
  -9 -11   0   73.39   10.20
   9 -11   0   61.59    5.70
   9 -11   0   68.79    7.10
  -9 -11   0   72.79    8.50
   9 -11   0   56.49    8.50
  -9 -11   0   73.69    8.90
   9 -11   0   60.99    5.80
  -9 -11   0   69.49    7.50
   9 -11   0   64.79    6.80
  -9 -11   0   68.69    8.30
  -9 -11   0   74.89    8.90
   9 -11   0   55.89    5.60
  -9 -11   0   58.49    7.70
   9 -11   0   49.30    9.80
   9 -11   0   51.99    5.10
  -9 -11   0   48.00    5.00
  -9 -11   0   67.19    8.80
   9 -11   0   50.89    9.40
  -9 -11   0   64.09    9.00
  -9  11   0   54.29   10.60
  -9  11   0   54.59    7.50
   9  11   0   56.09    8.40
   9  11   0   70.19   12.00
  -9  11   0   72.19    6.80
  -9  11   0   62.59    8.50
   9  11   0   69.89    7.40
   9  11   0   60.29    5.70
  -9  11   0   75.89    9.80
   9  11   0   68.99    6.30
  -9  11   0   61.89    5.30
  -9  11   0   58.29    5.00
  -9  11   0   72.79    9.50
  -9  11   0   54.79    5.50
   9  11   0   61.69    6.20
   9  11   0   68.99    6.50
  -9  11   0   72.59    9.90
   9  11   0   61.69    6.20
   9  11   0   59.59    6.90
 -10 -11   0  241.18   20.80
  10 -11   0  206.08   15.20
 -10 -11   0  217.68   15.40
  10 -11   0  176.68    9.70
 -10 -11   0  212.78   13.80
  10 -11   0  217.58   12.80
 -10 -11   0  214.28   14.50
 -10 -11   0  222.38   15.90
  10 -11   0  219.88   14.60
  10 -11   0  218.78   20.70
 -10 -11   0  210.28   14.40
 -10 -11   0  185.08    9.60
 -10 -11   0  207.38   13.80
  10 -11   0  193.88   11.60
 -10 -11   0  203.78   14.50
  10 -11   0  210.88   11.50
  10 -11   0  223.48   13.10
  10 -11   0  215.48   11.40
 -10 -11   0  200.48   13.60
  10  11   0  235.18   20.70
  10  11   0  200.08   12.00
 -10  11   0  208.88   11.20
 -10  11   0  203.28   14.40
 -10  11   0  224.68   11.40
  10  11   0  212.78   15.30
  10  11   0  192.18   11.40
  10  11   0  218.58   13.50
  10  11   0  226.88   12.50
  10  11   0  205.48   12.20
 -10  11   0  211.98   13.50
 -10  11   0  196.48   12.40
 -10  11   0  227.28   18.70
  10  11   0  213.48   11.90
  10  11   0  211.08   13.20
 -10  11   0  197.88   15.00
 -10  11   0  225.98   15.80
 -10  11   0  203.68   14.50
  10  11   0  202.98   12.90
 -10  11   0  200.48   11.40
  11 -11   0  108.29    7.20
  11 -11   0  139.79   10.40
 -11 -11   0  129.89   12.00
  11 -11   0  119.49   12.20
 -11 -11   0  127.49   12.00
 -11 -11   0  131.59   12.00
  11 -11   0  133.19    8.80
 -11 -11   0  127.59   11.00
  11 -11   0  130.09    8.80
  11 -11   0  139.69   10.20
 -11 -11   0  118.49   10.90
  11 -11   0  138.09    8.60
 -11 -11   0  125.59   12.80
 -11 -11   0  116.49   10.50
 -11 -11   0  147.39   12.50
  11 -11   0  129.19   16.70
  11 -11   0  139.49   11.80
 -11 -11   0  130.99    7.30
 -11  11   0  122.99   10.00
  11  11   0  150.58   17.40
 -11  11   0  148.49   12.70
 -11  11   0  136.59   17.90
 -11  11   0  132.29    8.80
  11  11   0  126.59    9.10
 -11  11   0  123.99   12.70
  11  11   0  111.69    9.00
  11  11   0  138.19   10.30
 -11  11   0  134.29    8.70
  11  11   0  138.19   13.10
 -11  11   0  124.89    8.50
 -11  11   0  129.89   12.20
  11  11   0  135.59   11.00
  11  11   0  133.59    9.40
 -11  11   0  120.59   10.60
  11  11   0  125.59    8.70
  11  11   0  138.89   10.60
  11  11   0  132.19    9.60
 -11  11   0  115.89   11.70
 -12 -11   0   -0.10    6.60
  12 -11   0    3.80    2.90
 -12 -11   0    7.30    5.20
  12 -11   0   -3.70    4.50
 -12 -11   0    7.90    6.20
 -12 -11   0    3.60    5.30
  12 -11   0   -1.70    2.20
  12 -11   0    0.90    4.00
  12 -11   0    1.20    4.10
  12 -11   0   -1.00    3.80
 -12 -11   0    8.00    5.20
  12 -11   0    1.60    2.30
 -12 -11   0    6.00    5.40
 -12 -11   0    7.50    5.20
 -12 -11   0    1.80    4.40
 -12 -11   0   -1.90    4.20
  12 -11   0    4.10    2.30
  12  11   0    3.70    4.00
  12  11   0    0.20    2.70
 -12  11   0   -1.50    3.10
 -12  11   0    8.00    4.30
 -12  11   0    4.00    6.30
 -12  11   0    2.60    2.50
  12  11   0   -2.10    4.40
 -12  11   0    5.10    5.40
 -12  11   0    4.10    2.80
  12  11   0    1.90    3.40
 -12  11   0    8.90   10.20
  12  11   0    6.90    5.70
 -12  11   0   -3.00    5.10
  12  11   0   -0.50    2.60
  12  11   0   -0.80    2.10
  12  11   0    5.00    3.50
 -13 -11   0    3.90    4.80
 -13 -11   0    3.20    4.90
  13 -11   0    7.70    5.20
 -13 -11   0    5.70    6.10
  13 -11   0   -4.50    1.90
  13 -11   0   -3.50    2.30
 -13 -11   0   -2.50    4.10
  13 -11   0    2.00    4.40
  13 -11   0    3.70    2.60
  13 -11   0   -3.10    3.90
 -13 -11   0    1.60    6.00
 -13 -11   0    9.60    6.80
 -13 -11   0    0.10    4.60
  13 -11   0    1.40    4.50
 -13 -11   0   -1.00    5.30
 -13 -11   0    1.20    5.30
  13  11   0    2.60    3.20
 -13  11   0   -0.70    3.50
 -13  11   0    1.90    3.50
 -13  11   0   11.30    6.60
 -13  11   0    0.80    2.80
  13  11   0    4.00    5.50
 -13  11   0    9.30    9.70
 -13  11   0    3.40    5.40
  13  11   0    0.90    3.70
 -13  11   0    1.40    6.00
  13  11   0    3.40    4.30
  13  11   0    0.30    3.20
  13  11   0   -7.30    2.60
  13  11   0   -0.10    4.40
  13  11   0   -2.90    3.40
 -14 -11   0    0.50    5.80
  14 -11   0   -4.80    2.70
  14 -11   0   -1.70    4.20
 -14 -11   0    2.00    4.50
 -14 -11   0   -5.00    5.80
  14 -11   0    6.70    5.60
  14 -11   0   -2.20    3.90
 -14 -11   0  -11.40    7.50
 -14 -11   0    1.80    5.50
 -14 -11   0    6.90    7.50
 -14 -11   0    1.40    5.50
  14 -11   0   -1.20    4.40
 -14 -11   0   -8.40    3.60
  14 -11   0   -4.50    3.40
 -14  11   0    4.90    6.00
  14  11   0   -5.90    3.60
  14  11   0    2.80    4.20
  14  11   0   -0.60    4.20
 -14  11   0    1.40    3.70
  14  11   0   -6.40    3.70
 -14  11   0   -3.60    3.80
 -14  11   0  -10.00   10.30
  14  11   0   -7.30    3.10
  14  11   0   -2.60    2.90
 -14  11   0   -6.40    2.70
  14  11   0   -3.80    3.10
 -14  11   0   -8.70    6.60
 -14  11   0   -5.20    2.60
 -14  11   0   -3.00    5.20
 -15 -11   0    1.10    4.40
  15 -11   0   -5.70    3.00
 -15 -11   0    2.80    4.80
 -15 -11   0    0.40    8.10
 -15 -11   0    4.10    6.70
  15 -11   0   -0.30    4.90
  15 -11   0    2.30    5.00
 -15 -11   0    5.70    6.30
 -15 -11   0   -4.70    4.70
  15 -11   0    4.10    5.90
  15 -11   0    0.00    4.30
 -15 -11   0    3.40    8.00
  15 -11   0   -1.70    3.20
  15 -11   0    0.60    4.90
 -15 -11   0   -1.50    5.90
 -15 -11   0    2.60    6.30
 -15  11   0    1.10    3.40
 -15  11   0   -4.20    3.70
  15  11   0   -1.10    5.70
 -15  11   0    0.60    3.30
  15  11   0    1.80    4.50
  15  11   0   -1.00    4.50
  15  11   0   -3.20    3.90
 -15  11   0    1.10    6.60
  15  11   0   -5.20    3.50
 -15  11   0   -7.50   18.10
 -15  11   0    2.20    4.00
 -15  11   0    3.70    7.70
 -15  11   0   -2.00    5.90
   0 -12   0    8.70    2.80
   0 -12   0    7.20    2.40
   0 -12   0   20.10    3.80
   0 -12   0   15.20    2.30
   0 -12   0   10.50    3.30
   0 -12   0   16.60    2.10
   0 -12   0   22.00    3.40
   0 -12   0   16.80    3.20
   0 -12   0   11.50    3.00
   0 -12   0    9.70    2.40
   0 -12   0   17.40    3.00
   0  12   0   10.50    3.00
   0  12   0   13.50    2.50
   0  12   0   17.10    3.20
   0  12   0    7.90    2.40
   0  12   0   13.30    3.50
   0  12   0   16.30    2.20
   0  12   0   12.10    3.40
   0  12   0   10.30    2.10
   0  12   0   15.60    3.30
   0  12   0   11.30    3.00
  -1 -12   0  570.24   23.20
   1 -12   0  568.24   27.70
   1 -12   0  533.45   24.80
   1 -12   0  544.45   23.60
  -1 -12   0  527.05   22.90
  -1 -12   0  574.74   27.20
  -1 -12   0  586.54   23.00
  -1 -12   0  512.05   23.10
   1 -12   0  531.65   22.10
  -1 -12   0  529.45   22.80
  -1 -12   0  585.24   26.20
  -1 -12   0  552.24   23.80
  -1 -12   0  569.54   24.70
   1 -12   0  524.75   23.10
  -1 -12   0  524.75   23.30
  -1 -12   0  519.85   23.30
   1 -12   0  528.55   23.30
   1 -12   0  546.65   23.10
   1 -12   0  542.85   22.30
   1 -12   0  572.34   25.60
  -1 -12   0  544.75   23.40
  -1  12   0  549.35   23.50
  -1  12   0  520.55   21.10
  -1  12   0  569.94   22.90
   1  12   0  549.85   24.40
   1  12   0  582.04   21.90
   1  12   0  583.44   22.70
  -1  12   0  612.64   23.70
  -1  12   0  541.75   22.20
  -1  12   0  581.24   25.40
   1  12   0  600.04   27.00
   1  12   0  523.05   22.80
  -1  12   0  557.94   23.00
   1  12   0  534.25   24.80
   1  12   0  569.14   26.20
  -1  12   0  552.74   24.00
   1  12   0  537.05   21.50
  -1  12   0  486.45   23.50
  -1  12   0  556.24   24.60
  -1  12   0  573.14   28.20
   1  12   0  540.35   22.90
  -1  12   0  529.55   24.00
   1  12   0  523.05   23.50
  -1  12   0  576.94   23.30
  -1  12   0  577.94   23.00
  -2 -12   0   47.70    3.00
  -2 -12   0   57.49    4.70
  -2 -12   0   56.09    5.10
  -2 -12   0   47.90    4.10
  -2 -12   0   67.89    4.90
  -2 -12   0   53.49    5.30
  -2 -12   0   61.39    5.80
  -2 -12   0   57.49    7.40
  -2 -12   0   65.09    5.90
  -2 -12   0   56.09    5.20
   2 -12   0   50.89    4.60
   2 -12   0   56.39    5.50
  -2 -12   0   57.79    5.70
   2 -12   0   60.99    8.20
  -2 -12   0   67.09    6.80
   2 -12   0   60.19    5.00
   2 -12   0   56.89    6.20
  -2 -12   0   62.59    4.80
  -2 -12   0   68.99    4.50
   2 -12   0   59.49    5.60
  -2 -12   0   65.69    5.40
   2 -12   0   63.19    6.20
  -2 -12   0   60.49    4.60
  -2  12   0   57.39    2.80
  -2  12   0   60.89    6.30
   2  12   0   50.19    4.70
  -2  12   0   50.59    5.10
  -2  12   0   52.79    5.30
   2  12   0   52.89    6.20
   2  12   0   52.69    4.50
  -2  12   0   61.39    5.30
  -2  12   0   41.00    5.60
   2  12   0   70.39    7.90
  -2  12   0   66.99    8.10
   2  12   0   64.99    4.20
   2  12   0   51.19    5.00
  -2  12   0   56.49    3.80
   2  12   0   49.10    5.50
  -2  12   0   57.49    4.80
   2  12   0   67.59    6.00
  -2  12   0   61.09    5.00
  -2  12   0   64.69    5.10
  -2  12   0   55.49    4.80
  -2  12   0   58.09    5.10
  -2  12   0   55.29    6.10
   2  12   0   59.39    3.00
   2  12   0   59.09    2.90
   2  12   0   66.99    6.50
  -3 -12   0  744.23   31.60
  -3 -12   0  738.93   30.80
   3 -12   0  726.63   31.20
  -3 -12   0  787.82   31.90
   3 -12   0  761.62   32.10
  -3 -12   0  729.93   30.30
  -3 -12   0  746.43   31.20
   3 -12   0  726.93   30.20
  -3 -12   0  753.12   31.00
  -3 -12   0  729.83   29.50
   3 -12   0  814.42   37.40
   3 -12   0  776.72   32.50
  -3 -12   0  788.52   31.00
  -3 -12   0  722.03   30.30
  -3 -12   0  726.53   29.10
  -3 -12   0  748.33   31.40
  -3 -12   0  724.63   29.70
   3 -12   0  714.13   30.20
  -3 -12   0  738.73   30.70
   3 -12   0  725.93   30.90
  -3 -12   0  743.63   30.60
  -3 -12   0  762.52   36.00
  -3 -12   0  767.42   30.80
  -3 -12   0  688.03   31.10
   3  12   0  769.02   32.20
  -3  12   0  723.03   31.00
   3  12   0  757.42   31.00
  -3  12   0  723.43   31.30
   3  12   0  709.53   30.40
  -3  12   0  715.83   29.00
   3  12   0  726.93   32.50
   3  12   0  724.63   28.00
  -3  12   0  768.42   30.90
   3  12   0  762.02   31.80
  -3  12   0  770.52   31.80
   3  12   0  740.83   28.10
  -3  12   0  782.52   32.40
   3  12   0  740.33   29.80
   3  12   0  690.43   30.50
  -3  12   0  752.52   31.00
  -3  12   0  712.73   31.30
  -3  12   0  756.82   31.00
   3  12   0  762.42   35.80
  -3  12   0  758.82   30.40
  -3  12   0  787.52   30.70
  -3  12   0  716.13   36.20
  -4 -12   0 1294.77   51.09
  -4 -12   0 1273.07   50.69
  -4 -12   0 1298.97   52.09
  -4 -12   0 1292.07   50.69
   4 -12   0 1266.87   50.49
  -4 -12   0 1275.17   50.69
   4 -12   0 1254.97   57.89
  -4 -12   0 1281.37   51.39
  -4 -12   0 1283.27   49.60
  -4 -12   0 1229.08   51.59
   4 -12   0 1301.47   51.59
  -4 -12   0 1248.68   49.80
  -4 -12   0 1297.77   49.30
  -4 -12   0 1373.96   51.39
  -4 -12   0 1327.77   51.19
  -4 -12   0 1216.88   48.40
  -4 -12   0 1289.07   50.99
  -4 -12   0 1325.87   50.89
   4 -12   0 1259.77   52.19
   4 -12   0 1307.77   51.99
   4 -12   0 1266.57   50.09
   4 -12   0 1263.47   50.19
  -4 -12   0 1264.27   50.69
   4  12   0 1298.97   50.69
  -4  12   0 1292.67   51.29
   4  12   0 1206.98   49.50
  -4  12   0 1291.97   50.39
   4  12   0 1331.27   57.19
   4  12   0 1273.47   52.89
  -4  12   0 1241.28   49.80
  -4  12   0 1220.58   51.09
  -4  12   0 1281.37   51.49
   4  12   0 1297.97   50.79
   4  12   0 1322.87   51.69
  -4  12   0 1324.67   49.40
  -4  12   0 1315.57   50.09
  -4  12   0 1334.97   50.19
  -4  12   0 1285.87   51.49
  -4  12   0 1365.76   58.59
  -4  12   0 1250.77   51.19
  -4  12   0 1282.97   51.89
  -4  12   0 1125.09   48.00
  -4  12   0 1284.27   48.90
  -4  12   0 1332.47   52.59
   4  12   0 1247.28   48.20
  -4  12   0 1187.78   48.00
   4  12   0 1311.37   51.79
  -4  12   0 1319.77   51.39
   4  12   0 1236.68   50.49
  -5 -12   0  144.29    8.90
  -5 -12   0  143.69    8.90
  -5 -12   0  136.49    7.40
   5 -12   0  136.39    7.90
  -5 -12   0  144.19    7.70
  -5 -12   0  138.29    9.00
  -5 -12   0  150.58    8.90
  -5 -12   0  155.38   10.50
   5 -12   0  137.49    9.50
  -5 -12   0  145.29    9.20
   5 -12   0  136.39    8.60
   5 -12   0  135.29    8.00
  -5 -12   0  142.59    9.50
  -5 -12   0  144.09    8.70
   5 -12   0  137.09    9.50
  -5 -12   0  137.49    9.30
   5 -12   0  131.39    6.80
   5 -12   0  139.29    9.50
   5 -12   0  142.09    8.20
  -5 -12   0  144.79   10.00
   5 -12   0  137.99   13.80
  -5 -12   0  153.58    9.90
  -5  12   0  138.79    9.10
  -5  12   0  147.99    7.10
   5  12   0  137.99    8.20
  -5  12   0  147.59    9.60
  -5  12   0  125.69    9.10
  -5  12   0  145.59    9.40
   5  12   0  146.99    8.90
   5  12   0  145.49    9.30
  -5  12   0  146.29    8.10
  -5  12   0  144.79    9.30
   5  12   0  128.89    8.40
  -5  12   0  135.89   11.30
  -5  12   0  138.69    7.50
   5  12   0  140.89    7.70
  -5  12   0  140.59    9.10
  -5  12   0  137.79    8.70
   5  12   0  143.89   10.50
   5  12   0  132.29    8.90
   5  12   0  144.59    8.90
  -5  12   0  133.19    6.10
  -5  12   0  138.99    7.80
   5  12   0  142.59   13.20
  -5  12   0  139.99    6.10
   6 -12   0   11.00    4.10
   6 -12   0   22.50    5.20
  -6 -12   0   16.50    3.90
  -6 -12   0   21.30    4.30
  -6 -12   0   15.50    3.70
  -6 -12   0   18.50    5.40
   6 -12   0   17.60    2.90
  -6 -12   0   17.60    4.40
   6 -12   0   23.50    3.70
  -6 -12   0   18.90    3.80
  -6 -12   0   21.10    4.50
  -6 -12   0   25.10    5.30
  -6 -12   0   16.60    3.50
  -6 -12   0   20.60    3.20
  -6 -12   0   15.80    4.20
   6 -12   0   13.40    3.20
   6 -12   0   15.10    3.10
   6 -12   0   22.80    4.00
  -6 -12   0   23.60    3.30
   6 -12   0   19.00    4.40
  -6 -12   0   23.10    4.90
   6  12   0   15.10    4.90
   6  12   0   18.40    4.10
  -6  12   0   17.50    4.90
  -6  12   0   19.10    4.20
   6  12   0   22.40    3.90
  -6  12   0   19.90    4.10
  -6  12   0   19.00    4.60
   6  12   0   17.60    4.60
  -6  12   0   20.50    3.00
  -6  12   0   17.30    2.00
  -6  12   0   17.80    3.00
   6  12   0   20.20    3.40
  -6  12   0   18.50    2.10
   6  12   0   19.60    3.70
  -6  12   0   20.80    4.60
  -6  12   0   25.90    3.80
  -6  12   0   17.70    3.60
   6  12   0   17.00    3.40
   6  12   0   18.20    3.40
  -6  12   0   27.90    6.70
   7 -12   0    3.50    3.50
  -7 -12   0    2.50    3.80
   7 -12   0    1.80    1.00
  -7 -12   0    1.30    3.10
   7 -12   0    4.00    2.00
  -7 -12   0    3.60    3.80
   7 -12   0    1.20    2.10
  -7 -12   0    3.00    3.80
   7 -12   0    2.70    3.10
   7 -12   0   -0.40    3.20
  -7 -12   0    1.70    3.30
   7 -12   0    2.80    3.50
  -7 -12   0    0.60    3.90
  -7 -12   0    3.50    3.10
   7 -12   0    2.80    1.80
   7 -12   0    5.50    2.90
  -7 -12   0   -0.50    4.80
  -7 -12   0    2.60    2.80
  -7 -12   0    2.10    3.10
  -7  12   0   -2.80    5.60
   7  12   0    2.40    2.40
  -7  12   0    0.60    3.60
   7  12   0    5.80    3.20
  -7  12   0    4.70    3.20
   7  12   0    1.80    2.00
   7  12   0    0.00    2.60
   7  12   0    3.30    3.90
   7  12   0    3.30    2.70
   7  12   0    2.80    2.20
   7  12   0    3.90    3.00
  -7  12   0    1.50    2.10
  -7  12   0    3.70    3.90
  -7  12   0    2.10    1.30
   7  12   0    3.40    3.40
  -7  12   0    1.90    1.80
  -7  12   0    3.10    2.40
  -8 -12   0   10.70    4.90
  -8 -12   0    9.80    4.40
   8 -12   0    5.40    3.00
  -8 -12   0    9.60    3.90
   8 -12   0   11.20    3.00
  -8 -12   0    5.20    3.40
  -8 -12   0    6.80    6.50
   8 -12   0   14.80    4.90
   8 -12   0    7.90    1.60
   8 -12   0    2.70    4.20
  -8 -12   0   11.70    5.00
  -8 -12   0    6.10    3.90
   8 -12   0    7.60    2.30
  -8 -12   0   19.40    6.50
  -8 -12   0   11.20    5.20
  -8 -12   0    3.60    3.30
   8 -12   0    5.30    3.20
   8 -12   0    7.10    2.80
   8  12   0   15.00    3.70
  -8  12   0   11.60    3.40
  -8  12   0   10.50    4.90
  -8  12   0    6.20    4.20
  -8  12   0   12.90    6.90
   8  12   0   12.30    3.80
   8  12   0    9.50    3.30
   8  12   0   11.30    6.10
   8  12   0    8.60    4.40
  -8  12   0    6.70    2.80
  -8  12   0    6.10    2.20
   8  12   0    2.80    4.10
  -8  12   0    8.00    3.50
  -8  12   0    3.70    1.80
   8  12   0   13.80    3.80
   8  12   0    8.50    3.10
   8  12   0    6.40    2.40
  -8  12   0    6.20    4.60
   9 -12   0   10.10    4.80
  -9 -12   0    0.10    3.90
   9 -12   0    7.30    3.40
   9 -12   0    6.50    3.60
   9 -12   0    9.60    3.20
   9 -12   0    7.30    2.70
  -9 -12   0    4.80    6.00
  -9 -12   0    4.20    3.80
  -9 -12   0    4.60    3.40
   9 -12   0    7.80    5.10
  -9 -12   0   10.50    4.50
   9 -12   0    5.60    2.50
  -9 -12   0    6.90    4.40
  -9 -12   0    5.90    4.30
   9 -12   0    4.80    1.70
   9 -12   0    6.50    3.60
  -9 -12   0   11.40    6.10
  -9 -12   0    9.80    5.70
  -9  12   0    6.90    2.40
   9  12   0    4.60    3.30
  -9  12   0    9.80    3.30
  -9  12   0    7.90    4.50
   9  12   0    7.10    4.20
  -9  12   0    6.70    4.50
   9  12   0    9.40    3.40
  -9  12   0    3.30    3.80
   9  12   0    5.30    3.70
   9  12   0    3.80    4.40
  -9  12   0    2.50    5.10
   9  12   0   10.90    3.50
  -9  12   0    6.30    2.80
   9  12   0    8.60    3.30
   9  12   0    9.30    3.50
   9  12   0    2.50    2.20
  -9  12   0    4.20    7.30
  -9  12   0    7.10    2.20
 -10 -12   0  152.88   12.90
 -10 -12   0  203.08   13.80
 -10 -12   0  175.98   14.10
 -10 -12   0  172.58   12.60
  10 -12   0  166.88   12.00
  10 -12   0  192.28   19.70
  10 -12   0  192.18   10.20
 -10 -12   0  169.98   14.80
  10 -12   0  183.18   11.70
 -10 -12   0  204.68   13.30
  10 -12   0  168.58   10.70
 -10 -12   0  188.68   13.50
  10 -12   0  178.68   10.50
 -10 -12   0  175.28   12.70
  10 -12   0  179.98   13.50
  10 -12   0  157.18    9.60
 -10 -12   0  182.18   14.70
 -10  12   0  194.48   18.20
 -10  12   0  177.88   12.50
  10  12   0  199.38   12.50
 -10  12   0  168.78   10.10
  10  12   0  177.58   10.60
 -10  12   0  164.88    9.60
  10  12   0  185.38   12.30
  10  12   0  177.78   11.50
  10  12   0  191.88   11.60
 -10  12   0  177.48   14.10
  10  12   0  169.38   10.40
  10  12   0  167.58   10.50
 -10  12   0  171.58   11.30
 -10  12   0  172.58    9.80
 -10  12   0  171.48   13.50
 -10  12   0  167.08   13.50
  10  12   0  195.38   15.20
  10  12   0  160.68   10.90
  10  12   0  183.28   19.00
 -11 -12   0   64.39   10.50
  11 -12   0   55.79    6.00
  11 -12   0   65.19    9.60
 -11 -12   0   84.39   11.10
  11 -12   0   62.29    7.70
 -11 -12   0   61.99    9.50
 -11 -12   0   59.99    8.60
 -11 -12   0   66.59   10.20
  11 -12   0   60.19    6.20
  11 -12   0   63.69    6.00
 -11 -12   0   57.69    9.20
  11 -12   0   69.39   13.00
  11 -12   0   68.29    8.10
 -11 -12   0   68.89    9.30
 -11 -12   0   55.79    8.30
 -11 -12   0   76.19   11.10
  11  12   0   52.59    5.90
  11  12   0   60.79    6.80
  11  12   0   45.70    5.90
  11  12   0   72.19    8.10
  11  12   0   82.19   11.70
 -11  12   0   61.69    6.70
 -11  12   0   74.59   13.60
 -11  12   0   70.29    9.80
 -11  12   0   83.09   11.20
 -11  12   0   63.49   10.30
 -11  12   0   61.19    5.90
  11  12   0   66.79    7.30
 -11  12   0   60.69    8.70
  11  12   0   66.69    8.00
 -11  12   0   64.29    5.80
  11  12   0   51.99   10.90
  11  12   0   64.99    6.60
  11  12   0   61.09    6.50
 -12 -12   0   65.09   10.00
 -12 -12   0   56.89    9.20
 -12 -12   0   81.59    9.40
  12 -12   0   63.29    6.40
 -12 -12   0   75.39   10.70
 -12 -12   0   60.69    8.60
  12 -12   0   69.19    9.60
  12 -12   0   56.59    7.50
  12 -12   0   48.60    7.80
  12 -12   0   57.29    5.80
  12 -12   0   47.80   10.40
  12 -12   0   67.09    6.80
 -12 -12   0   74.59   11.00
 -12 -12   0   88.49   11.60
 -12 -12   0   73.99   11.30
  12 -12   0   69.79    8.90
 -12 -12   0   78.19   11.30
 -12  12   0   99.09   16.20
 -12  12   0   69.09    6.40
 -12  12   0   89.19    8.10
  12  12   0   60.69    8.20
  12  12   0   62.19    7.40
  12  12   0   72.39    8.10
  12  12   0   74.99    8.80
 -12  12   0   68.39   10.30
 -12  12   0   73.69   11.20
 -12  12   0   67.79    9.00
  12  12   0   62.39   17.90
  12  12   0   78.19   11.40
 -12  12   0   64.39    9.80
 -12  12   0   65.39    6.50
  12  12   0   64.99    6.40
 -13 -12   0   85.09   12.50
 -13 -12   0   91.99   11.60
  13 -12   0   74.79   14.50
  13 -12   0   79.09   11.30
 -13 -12   0   76.99   10.60
  13 -12   0   79.69    7.10
  13 -12   0   77.79    7.20
 -13 -12   0   82.69   11.80
  13 -12   0   86.29    9.90
 -13 -12   0   85.89   10.00
 -13 -12   0   80.39   10.70
 -13 -12   0   91.49   12.80
  13 -12   0   77.49    9.00
 -13 -12   0   86.49   10.30
 -13 -12   0   83.59   11.20
  13  12   0  100.19   12.50
 -13  12   0   72.89    9.40
  13  12   0   79.29    8.70
  13  12   0   83.19   15.30
 -13  12   0   80.59   11.70
 -13  12   0   96.69   16.70
  13  12   0   71.19    8.10
  13  12   0   88.39    8.10
  13  12   0   88.49   10.20
 -13  12   0  102.39   13.10
 -13  12   0  103.39   12.40
 -13  12   0   87.49   11.30
  13  12   0   69.79    9.50
 -13  12   0   81.09    8.80
 -13  12   0   77.29    8.60
  13  12   0   89.49    7.60
  14 -12   0   14.30    7.20
 -14 -12   0   40.80    8.80
 -14 -12   0   30.10    7.90
  14 -12   0   32.90    5.40
 -14 -12   0   45.40   10.00
 -14 -12   0   35.20    9.00
  14 -12   0   51.79    8.50
 -14 -12   0   23.20    6.20
  14 -12   0   25.20    6.40
 -14 -12   0   36.80    8.00
 -14 -12   0   36.90   10.10
 -14 -12   0   37.80   11.10
  14 -12   0   26.80    6.50
  14 -12   0   21.80    6.00
  14 -12   0   41.20    8.50
 -14 -12   0   38.70    8.20
 -14  12   0   21.60    7.90
  14  12   0   32.80    6.50
 -14  12   0   24.80    5.00
 -14  12   0   41.90   10.90
  14  12   0   31.50    5.90
  14  12   0   24.80    5.10
 -14  12   0   41.10    7.80
  14  12   0   33.10    7.40
  14  12   0   21.00    5.40
 -14  12   0   39.50    8.90
 -14  12   0   30.80   14.10
  14  12   0   16.90    8.40
 -14  12   0   29.40    4.90
  14  12   0   26.70    5.90
 -14  12   0   21.70    5.30
 -15 -12   0   80.69   11.80
 -15 -12   0   69.29   11.40
 -15 -12   0   88.49   14.30
  15 -12   0   43.60   12.10
  15 -12   0   90.39   12.20
  15 -12   0   48.00    9.00
 -15 -12   0   94.79   13.40
 -15 -12   0   72.49   11.80
 -15 -12   0   73.19   10.80
 -15 -12   0   76.79   11.80
  15 -12   0   69.89    9.10
  15 -12   0   55.29    6.80
 -15 -12   0   91.59   13.10
  15 -12   0   40.30    8.20
 -15 -12   0   80.49   11.10
 -15  12   0   61.09    6.90
 -15  12   0   64.09    7.70
 -15  12   0   67.29    9.40
  15  12   0   48.80   11.70
  15  12   0   49.60    8.40
  15  12   0   75.29    9.70
  15  12   0   68.59    8.30
 -15  12   0   85.39   23.70
 -15  12   0   97.09   14.90
  15  12   0  110.69   17.30
 -15  12   0   62.69    9.00
 -15  12   0   70.29   11.60
 -15  12   0   70.99   11.10
   0 -13   0    1.40    1.90
   0 -13   0    1.40    2.00
   0 -13   0    1.90    2.10
   0 -13   0    0.60    2.00
   0 -13   0    1.60    2.30
   0 -13   0    1.20    2.00
   0 -13   0    1.90    1.50
   0 -13   0    2.10    2.50
   0 -13   0    1.90    1.40
   0  13   0    6.50    2.60
   0  13   0    1.90    1.60
   0  13   0    3.40    2.50
   0  13   0    2.30    1.70
   0  13   0    3.10    2.10
   0  13   0    3.80    2.50
   0  13   0    0.80    1.50
   0  13   0    0.30    1.90
   0  13   0   -0.30    2.60
   0  13   0   -1.40    1.70
  -1 -13   0   43.20    3.80
   1 -13   0   39.00    3.50
  -1 -13   0   39.80    5.70
  -1 -13   0   42.00    3.30
   1 -13   0   37.30    5.80
  -1 -13   0   43.40    4.70
   1 -13   0   39.60    3.60
   1 -13   0   47.00    5.00
  -1 -13   0   41.10    4.30
  -1 -13   0   37.80    4.50
   1 -13   0   47.70    5.90
   1 -13   0   36.80    4.70
  -1 -13   0   45.40    4.00
  -1 -13   0   50.99    6.70
  -1 -13   0   45.60    4.60
  -1 -13   0   40.00    4.80
   1 -13   0   44.90    5.10
  -1 -13   0   45.70    6.50
   1 -13   0   43.70    7.20
  -1 -13   0   30.10    4.10
   1 -13   0   41.60    6.00
  -1 -13   0   41.00    5.00
   1 -13   0   45.20    4.40
  -1 -13   0   43.00    5.50
   1  13   0   30.50    4.20
  -1  13   0   40.40    4.30
   1  13   0   42.00    6.00
  -1  13   0   47.10    6.10
   1  13   0   45.60    3.90
  -1  13   0   44.50    5.40
   1  13   0   37.60    5.30
   1  13   0   38.40    6.00
   1  13   0   43.10    3.30
  -1  13   0   50.39    6.40
  -1  13   0   41.20    4.90
  -1  13   0   42.00    2.50
  -1  13   0   42.00    4.20
   1  13   0   38.60    4.40
  -1  13   0   34.40    6.40
  -1  13   0   37.70    3.50
   1  13   0   46.40    6.70
  -1  13   0   44.70    5.10
   1  13   0   39.60    4.20
   1  13   0   50.49    5.60
  -1  13   0   40.10    3.90
  -1  13   0   44.10    4.30
   1  13   0   33.10    2.80
  -1  13   0   43.50    4.40
  -2 -13   0  208.48   14.50
   2 -13   0  217.78   12.70
   2 -13   0  214.18   10.90
  -2 -13   0  217.28   10.40
   2 -13   0  225.68   10.00
  -2 -13   0  214.08   12.00
   2 -13   0  203.48   11.50
  -2 -13   0  211.58   10.60
   2 -13   0  227.48   12.90
  -2 -13   0  188.78    9.00
  -2 -13   0  214.88   11.60
  -2 -13   0  218.98   11.60
  -2 -13   0  211.58   11.50
   2 -13   0  216.28   10.80
   2 -13   0  212.88    9.60
  -2 -13   0  211.38   10.30
  -2 -13   0  223.78   10.40
  -2 -13   0  231.98   11.80
   2 -13   0  204.28   11.50
  -2 -13   0  237.08   11.50
  -2 -13   0  218.88   11.40
  -2 -13   0  217.78   13.10
   2 -13   0  215.38   15.40
  -2 -13   0  214.28   10.80
  -2 -13   0  201.78   10.50
  -2  13   0  232.18   13.00
  -2  13   0  225.38   11.20
  -2  13   0  208.08   11.10
  -2  13   0  215.08   11.70
  -2  13   0  197.38   12.00
  -2  13   0  217.88    9.70
  -2  13   0  217.28   11.60
  -2  13   0  215.88   11.40
   2  13   0  218.98   10.60
   2  13   0  199.08    8.70
   2  13   0  211.18   12.80
  -2  13   0  223.08   12.00
   2  13   0  213.58   11.70
   2  13   0  217.38   11.30
   2  13   0  212.48   10.00
   2  13   0  224.68   13.20
   2  13   0  231.48   12.40
  -2  13   0  217.28   10.80
   2  13   0  222.98   14.80
  -2  13   0  208.78   10.70
  -2  13   0  204.58    8.60
  -2  13   0  205.18   14.90
   2  13   0  215.98    8.90
   2  13   0  204.98   10.70
  -2  13   0  224.78   11.30
  -3 -13   0    8.80    2.50
  -3 -13   0    6.30    3.30
  -3 -13   0   11.30    2.80
   3 -13   0    9.10    3.20
  -3 -13   0   12.10    3.20
  -3 -13   0    9.90    2.40
   3 -13   0   11.60    2.80
   3 -13   0   12.50    3.50
  -3 -13   0   10.90    3.40
  -3 -13   0    5.60    2.90
  -3 -13   0    7.50    2.70
  -3 -13   0   14.30    3.20
  -3 -13   0    9.60    3.30
  -3 -13   0    9.10    3.00
  -3 -13   0   13.20    2.30
  -3 -13   0    7.20    3.00
   3 -13   0    8.30    2.50
   3 -13   0    8.50    2.40
   3 -13   0    9.80    2.60
  -3 -13   0   14.60    2.90
   3 -13   0    3.90    2.80
  -3 -13   0    7.20    2.30
   3  13   0    8.90    1.00
   3  13   0    8.00    3.40
  -3  13   0   12.20    3.60
  -3  13   0    4.30    2.50
   3  13   0    9.80    3.10
   3  13   0   10.40    2.00
   3  13   0    8.20    0.90
  -3  13   0   11.30    3.10
   3  13   0   17.30    3.50
   3  13   0   12.20    2.80
  -3  13   0    8.30    3.80
   3  13   0   14.50    3.50
  -3  13   0   11.00    3.00
  -3  13   0   10.50    2.00
   3  13   0    9.90    3.90
   3  13   0   13.50    3.00
  -3  13   0   10.00    2.70
  -3  13   0   10.10    2.60
  -3  13   0    2.20    2.80
  -3  13   0    8.90    2.80
  -3  13   0    8.40    1.60
  -3  13   0    8.80    2.70
  -3  13   0    8.90    2.60
   3  13   0    9.30    2.70
  -4 -13   0   77.59    5.90
   4 -13   0   81.19    7.30
  -4 -13   0   78.39    7.90
   4 -13   0   80.59   10.50
  -4 -13   0   66.69    5.70
  -4 -13   0   72.99    5.20
  -4 -13   0   68.79    4.20
  -4 -13   0   79.09    7.00
  -4 -13   0   70.89    5.30
   4 -13   0   63.99    5.40
  -4 -13   0   82.99    6.90
   4 -13   0   70.79    5.50
  -4 -13   0   78.49    6.00
  -4 -13   0   77.49    6.90
  -4 -13   0   69.89    6.70
   4 -13   0   74.09    5.90
  -4 -13   0   78.89    6.10
   4 -13   0   74.49    6.80
  -4 -13   0   76.09    6.70
  -4 -13   0   68.69    6.00
  -4 -13   0   76.89    6.70
   4 -13   0   73.79    6.60
  -4  13   0   72.39    6.20
  -4  13   0   69.29    3.50
   4  13   0   75.49    5.50
  -4  13   0   83.39    7.70
  -4  13   0   72.99    8.30
   4  13   0   73.79    3.50
  -4  13   0   73.99    6.70
  -4  13   0   77.79    5.60
   4  13   0   72.79    5.80
   4  13   0   69.79    5.80
  -4  13   0   69.89    4.40
   4  13   0   74.99    6.70
  -4  13   0   70.59    6.30
  -4  13   0   78.29    5.70
  -4  13   0   62.59    5.90
  -4  13   0   83.49   10.20
   4  13   0   72.59    6.40
  -4  13   0   71.29    4.70
  -4  13   0   70.59    5.90
   4  13   0   77.79    6.70
  -4  13   0   58.79    6.60
  -4  13   0   72.89    6.30
  -4  13   0   73.19    5.40
  -4  13   0   68.59    3.60
   4  13   0   82.29    9.60
   4  13   0   74.39    7.70
  -5 -13   0  132.49    7.40
   5 -13   0  122.99    9.20
  -5 -13   0  132.09    8.60
  -5 -13   0  123.79    9.60
   5 -13   0  133.79    8.10
  -5 -13   0  135.49   10.20
  -5 -13   0  118.99    8.40
  -5 -13   0  131.39    8.50
  -5 -13   0  131.49    7.20
   5 -13   0  128.89    7.80
  -5 -13   0  133.89    9.40
  -5 -13   0  125.29    9.10
  -5 -13   0  141.09    9.10
  -5 -13   0  150.38    9.30
   5 -13   0  123.89   13.50
  -5 -13   0  139.09    8.70
   5 -13   0  137.79    9.40
   5 -13   0  117.99    9.30
   5 -13   0  128.59    9.60
   5 -13   0  131.49    8.00
  -5  13   0  130.99   13.10
   5  13   0  138.59    9.20
  -5  13   0  111.29    8.50
   5  13   0  126.69    7.50
   5  13   0  136.59    8.40
  -5  13   0  124.79   11.20
   5  13   0  131.89    8.10
  -5  13   0  130.39    6.70
  -5  13   0  141.69    9.40
   5  13   0  129.19    8.80
  -5  13   0  137.09    8.60
  -5  13   0  134.49    7.70
   5  13   0  124.89   12.70
  -5  13   0  134.59    9.00
  -5  13   0  129.29    9.00
   5  13   0  135.19    8.80
  -5  13   0  128.89    9.10
  -5  13   0  123.79    9.00
  -5  13   0  135.89    7.80
   5  13   0  119.49   10.00
  -5  13   0  130.89    7.10
  -5  13   0  119.59    5.50
   5  13   0  123.99    8.70
  -6 -13   0  354.16   17.90
  -6 -13   0  318.17   17.00
   6 -13   0  334.47   23.60
  -6 -13   0  316.97   14.70
  -6 -13   0  342.77   17.70
  -6 -13   0  322.27   16.40
   6 -13   0  310.17   16.10
  -6 -13   0  329.27   17.00
  -6 -13   0  309.97   14.40
  -6 -13   0  341.57   18.10
   6 -13   0  367.36   18.10
   6 -13   0  336.17   15.40
   6 -13   0  319.47   17.20
  -6 -13   0  330.07   16.70
   6 -13   0  323.47   15.50
  -6 -13   0  328.97   16.60
   6 -13   0  336.27   17.40
  -6 -13   0  340.37   16.60
  -6 -13   0  335.27   16.20
  -6 -13   0  333.97   16.30
   6 -13   0  319.77   15.30
  -6  13   0  325.57   14.90
  -6  13   0  332.07   14.90
   6  13   0  316.57   15.60
   6  13   0  316.87   18.20
  -6  13   0  327.17   14.20
  -6  13   0  317.27   16.10
  -6  13   0  332.47   15.30
   6  13   0  334.07   16.10
   6  13   0  330.37   16.20
  -6  13   0  304.07   13.20
   6  13   0  309.67   14.70
   6  13   0  344.07   22.90
  -6  13   0  320.27   16.50
  -6  13   0  347.37   17.40
   6  13   0  326.87   16.70
  -6  13   0  317.97   19.10
  -6  13   0  328.67   17.20
  -6  13   0  308.37   17.00
   6  13   0  311.67   16.00
   6  13   0  298.17   16.40
  -6  13   0  308.27   16.60
   7 -13   0  323.17   23.80
  -7 -13   0  327.47   17.90
  -7 -13   0  298.77   16.20
  -7 -13   0  322.27   16.90
  -7 -13   0  312.37   17.00
  -7 -13   0  319.47   17.00
   7 -13   0  308.97   14.60
   7 -13   0  291.77   16.90
   7 -13   0  297.17   14.60
  -7 -13   0  293.67   16.30
  -7 -13   0  287.27   17.40
   7 -13   0  313.87   16.90
  -7 -13   0  301.77   16.00
   7 -13   0  293.17   15.00
   7 -13   0  309.97   17.20
  -7 -13   0  306.17   17.30
  -7 -13   0  319.17   16.30
  -7  13   0  325.67   17.20
  -7  13   0  311.57   14.70
  -7  13   0  276.37   16.50
  -7  13   0  303.47   14.60
  -7  13   0  298.67   17.20
   7  13   0  312.47   15.90
   7  13   0  320.57   18.40
  -7  13   0  281.17   15.60
  -7  13   0  301.67   13.00
   7  13   0  304.07   14.40
  -7  13   0  304.27   19.30
   7  13   0  303.77   15.00
   7  13   0  308.77   15.90
  -7  13   0  292.17   12.90
   7  13   0  304.57   22.60
  -7  13   0  293.27   14.00
   7  13   0  321.87   15.30
   7  13   0  272.77   17.50
   7  13   0  319.67   16.30
   8 -13   0  110.69    8.40
  -8 -13   0  104.69    9.10
   8 -13   0  110.89    7.50
  -8 -13   0  108.19    9.00
   8 -13   0  100.19   14.70
  -8 -13   0  118.29   10.40
  -8 -13   0  118.19   10.90
  -8 -13   0  123.79   10.60
   8 -13   0  111.49    7.70
  -8 -13   0  108.29   10.00
  -8 -13   0  112.29    9.40
   8 -13   0  108.79    8.00
  -8 -13   0  100.59   10.10
  -8 -13   0  118.79    9.30
   8 -13   0  118.49   10.10
   8 -13   0  120.99    9.90
  -8 -13   0  127.19   12.90
  -8  13   0  115.79    6.50
  -8  13   0  107.59   10.30
   8  13   0  115.69    8.10
  -8  13   0  121.99   10.90
  -8  13   0  118.59    8.10
   8  13   0  119.39   14.70
   8  13   0  106.09    8.80
  -8  13   0  105.69   10.00
   8  13   0  122.69    7.90
   8  13   0  106.29   10.80
   8  13   0  112.69    8.60
   8  13   0  127.59    9.40
  -8  13   0  113.09    6.30
  -8  13   0  104.69    9.30
  -8  13   0  116.49    7.90
   8  13   0  111.99    8.00
  -8  13   0  100.29   17.00
   9 -13   0   89.39    7.70
   9 -13   0   81.29    7.00
  -9 -13   0   85.29   10.40
  -9 -13   0   90.79   10.10
   9 -13   0   85.59    6.70
   9 -13   0   97.69    7.20
  -9 -13   0   84.29   11.70
  -9 -13   0   84.39    8.80
  -9 -13   0   89.89    8.60
   9 -13   0   82.49   13.80
  -9 -13   0   81.39    8.70
   9 -13   0   87.99    9.30
   9 -13   0   89.69    8.90
  -9 -13   0   95.69   10.10
  -9 -13   0   91.89    9.30
   9 -13   0   77.59    9.20
  -9 -13   0   67.79   10.90
   9  13   0  107.59   14.20
   9  13   0   96.59    8.30
  -9  13   0   89.89    7.50
  -9  13   0   79.79    5.60
  -9  13   0   70.69    8.30
  -9  13   0   78.99    9.50
  -9  13   0   87.39    5.80
  -9  13   0   82.99   10.20
   9  13   0   80.69    7.30
   9  13   0  100.79    8.80
   9  13   0   98.79    8.30
   9  13   0   92.69    7.30
   9  13   0   99.39    7.30
   9  13   0   78.99    6.90
  -9  13   0   88.69    6.90
  -9  13   0   81.59    9.40
  -9  13   0   88.09   12.80
  10 -13   0   52.29    8.80
 -10 -13   0   54.79    8.20
 -10 -13   0   39.30    7.90
  10 -13   0   57.09    7.70
 -10 -13   0   58.79    8.70
 -10 -13   0   59.19    8.80
 -10 -13   0   47.90    7.60
 -10 -13   0   57.59    8.30
 -10 -13   0   57.49   10.20
 -10 -13   0   38.70    6.50
 -10 -13   0   55.59    9.60
  10 -13   0   38.50    5.50
  10 -13   0   50.09    5.80
  10 -13   0   46.20    5.10
  10 -13   0   51.99    8.00
  10 -13   0   44.90   10.00
 -10  13   0   48.20    5.70
 -10  13   0   37.90    8.00
  10  13   0   37.30    5.70
 -10  13   0   48.00    8.30
  10  13   0   58.39    6.30
  10  13   0   59.19    7.70
  10  13   0   46.20    6.80
 -10  13   0   47.70   10.70
  10  13   0   48.50    5.60
  10  13   0   42.90    5.50
 -10  13   0   51.19    5.90
 -10  13   0   47.20    4.90
  10  13   0   41.30    6.60
  10  13   0   44.10    8.40
  10  13   0   38.70    9.10
 -10  13   0   45.00    6.80
 -10  13   0   49.00    8.60
  11 -13   0   76.49    7.20
 -11 -13   0  101.19    9.90
 -11 -13   0   79.49   10.40
 -11 -13   0   80.89   10.40
 -11 -13   0   87.29    9.70
 -11 -13   0   95.29   11.10
  11 -13   0   94.89    7.00
  11 -13   0   89.49    7.40
 -11 -13   0   93.09    9.40
 -11 -13   0  110.69   13.80
  11 -13   0   93.19    8.70
 -11 -13   0  103.29   10.80
 -11 -13   0   93.79   13.00
  11 -13   0   99.59   10.60
  11 -13   0   89.69    9.60
  11 -13   0   84.79   14.70
 -11  13   0   88.79    6.70
 -11  13   0  118.79   16.00
 -11  13   0   93.49    7.50
  11  13   0  107.19    9.60
  11  13   0   76.79    7.80
 -11  13   0   85.89    9.60
  11  13   0   99.29   12.30
 -11  13   0   93.19   11.80
 -11  13   0   79.79   10.90
 -11  13   0   92.59    8.40
  11  13   0  100.09    8.10
  11  13   0   95.29    8.80
  11  13   0   96.39    9.30
  11  13   0   90.59   14.60
 -11  13   0   86.19   11.30
  11  13   0   86.59    7.40
 -12 -13   0    1.30    5.90
 -12 -13   0    2.90    5.90
  12 -13   0   -2.40    2.60
 -12 -13   0    5.00    6.20
 -12 -13   0    6.70    5.30
  12 -13   0    0.50    2.60
 -12 -13   0   -4.70    7.00
 -12 -13   0    1.40    4.50
  12 -13   0    2.60    4.50
  12 -13   0   -2.30    3.30
  12 -13   0    3.40    4.50
  12 -13   0    2.70    5.90
  12 -13   0   -2.80    1.80
 -12 -13   0   -3.00    3.50
 -12 -13   0   -5.00    3.10
 -12 -13   0   -1.80    3.70
 -12  13   0   -1.50    3.20
 -12  13   0    1.60    6.80
  12  13   0   -3.30    2.60
  12  13   0   -1.00    4.70
 -12  13   0    0.30    2.40
  12  13   0    0.10    3.80
  12  13   0    2.50    3.70
  12  13   0   -1.20    3.40
  12  13   0    0.60    3.10
 -12  13   0  -12.30    8.70
 -12  13   0   -2.80    3.00
 -12  13   0    3.60    3.30
  12  13   0   -3.70    4.00
 -12  13   0   -1.70    5.00
 -12  13   0   -1.10    5.40
  13 -13   0   -0.90    4.30
  13 -13   0   -4.60    3.70
 -13 -13   0   -5.70    6.10
 -13 -13   0    3.60    4.50
  13 -13   0    2.40    2.80
 -13 -13   0   -1.70    4.10
 -13 -13   0    2.30    5.20
  13 -13   0   -0.90    5.20
 -13 -13   0   10.40    6.60
 -13 -13   0   -2.50    5.80
  13 -13   0   -3.40    2.70
 -13 -13   0    6.40    5.40
 -13 -13   0   -2.30    4.60
 -13 -13   0   16.30    8.30
  13 -13   0    0.10    4.00
 -13  13   0   -1.50    3.40
 -13  13   0   -5.40    2.40
  13  13   0    9.20    5.20
 -13  13   0   -2.10    5.20
  13  13   0   -3.00    3.20
 -13  13   0    5.60    6.10
 -13  13   0  -10.90    9.70
 -13  13   0   -3.80    3.10
  13  13   0    0.00    3.50
  13  13   0    3.00    3.70
  13  13   0   -4.30    4.10
 -13  13   0   -2.00    6.40
  13  13   0    5.60    4.30
  13  13   0   -0.40    4.00
 -13  13   0   -0.90    3.20
 -14 -13   0    8.40    9.10
 -14 -13   0   -3.70    6.00
 -14 -13   0   10.00    7.10
  14 -13   0   -8.80    4.70
  14 -13   0   -5.50    2.90
 -14 -13   0    2.70    8.40
 -14 -13   0    1.80    5.00
 -14 -13   0    3.80    5.60
 -14 -13   0   -1.30    6.00
 -14 -13   0   -0.60    6.10
  14 -13   0    0.60    4.50
 -14 -13   0    5.70    6.10
  14 -13   0    4.80    6.30
  14 -13   0    0.20    4.40
 -14  13   0    6.60    4.80
 -14  13   0    2.80    9.40
 -14  13   0   -5.60    2.70
  14  13   0    2.60    4.10
 -14  13   0   -4.80    2.90
 -14  13   0   12.50   10.60
 -14  13   0    6.90    4.00
  14  13   0    9.90    4.10
  14  13   0    0.50    5.00
  14  13   0    0.50    3.80
  14  13   0   -3.00    5.20
  14  13   0   -9.10    3.20
 -15 -13   0    1.50    6.70
 -15 -13   0   -1.50    7.90
 -15 -13   0    8.80    5.60
  15 -13   0   -0.30    5.10
 -15 -13   0    1.40    5.80
 -15 -13   0   -7.70    4.40
 -15 -13   0    3.30    6.30
 -15 -13   0    5.20    6.20
  15 -13   0    1.80    6.90
  15 -13   0    6.70    6.30
 -15 -13   0    1.40    6.30
 -15 -13   0   -6.00    5.40
  15 -13   0   -7.20    4.20
  15  13   0    8.10    5.20
 -15  13   0    8.40   11.60
 -15  13   0    0.20    5.70
  15  13   0   -3.50    3.80
 -15  13   0   -7.50    5.00
  15  13   0   -7.60    3.40
 -15  13   0   -0.90    4.10
 -15  13   0    1.00    6.70
 -15  13   0   -2.20    3.10
 -15  13   0    4.80    8.40
 -15  13   0   -9.80    3.40
  15  13   0   -7.50    5.40
  15  13   0    3.70    4.70
   0 -14   0  669.43   27.80
   0 -14   0  664.33   28.10
   0 -14   0  681.83   28.00
   0 -14   0  667.23   28.10
   0 -14   0  709.03   30.10
   0 -14   0  693.33   32.40
   0 -14   0  671.33   27.40
   0 -14   0  623.94   28.80
   0 -14   0  666.23   27.50
   0 -14   0  682.13   28.20
   0 -14   0  692.83   32.00
   0 -14   0  701.93   26.50
   0  14   0  637.04   28.60
   0  14   0  686.33   27.70
   0  14   0  664.63   27.60
   0  14   0  612.44   26.50
   0  14   0  676.03   28.00
   0  14   0  649.04   29.30
   0  14   0  660.83   32.70
   0  14   0  651.13   29.70
   0  14   0  633.14   27.30
   0  14   0  718.23   27.30
   0  14   0  709.43   31.30
   0  14   0  661.93   29.30
   1 -14   0  399.56   18.90
  -1 -14   0  464.45   21.90
   1 -14   0  417.46   18.30
   1 -14   0  408.86   20.90
   1 -14   0  420.26   18.10
  -1 -14   0  441.26   17.80
  -1 -14   0  420.26   18.70
  -1 -14   0  385.06   25.30
  -1 -14   0  441.26   19.30
  -1 -14   0  411.76   19.10
  -1 -14   0  443.86   23.20
  -1 -14   0  440.96   18.40
   1 -14   0  418.56   18.90
   1 -14   0  444.36   23.90
   1 -14   0  426.76   21.70
  -1 -14   0  420.76   19.40
  -1 -14   0  408.56   18.80
   1 -14   0  433.26   19.30
   1 -14   0  397.76   20.10
   1 -14   0  412.86   19.30
  -1 -14   0  446.66   22.40
  -1 -14   0  398.16   18.80
  -1 -14   0  464.15   19.60
  -1 -14   0  427.86   18.70
  -1  14   0  432.36   23.70
  -1  14   0  449.26   19.10
  -1  14   0  435.26   18.00
   1  14   0  446.66   22.70
   1  14   0  423.86   20.50
   1  14   0  438.96   18.50
  -1  14   0  496.45   21.20
  -1  14   0  430.56   20.70
   1  14   0  438.26   19.70
   1  14   0  437.66   22.50
   1  14   0  439.96   17.70
   1  14   0  415.06   21.00
   1  14   0  396.36   17.10
   1  14   0  435.86   18.80
  -1  14   0  419.46   19.40
  -1  14   0  418.96   19.70
  -1  14   0  435.06   18.80
  -1  14   0  426.76   18.70
   1  14   0  405.96   18.80
   1  14   0  401.26   20.50
  -1  14   0  438.46   18.80
  -1  14   0  443.06   21.50
  -1  14   0  406.06   18.20
  -2 -14   0  571.54   24.60
   2 -14   0  583.54   26.30
   2 -14   0  603.74   30.20
   2 -14   0  552.24   23.80
  -2 -14   0  531.65   22.10
   2 -14   0  586.24   24.70
  -2 -14   0  562.64   25.20
  -2 -14   0  554.94   23.50
  -2 -14   0  591.84   26.70
  -2 -14   0  539.45   25.60
  -2 -14   0  531.95   23.80
   2 -14   0  545.05   22.50
  -2 -14   0  550.54   23.50
   2 -14   0  522.35   24.60
  -2 -14   0  537.55   24.50
  -2 -14   0  584.94   24.40
  -2 -14   0  589.04   23.40
  -2 -14   0  534.95   28.40
   2 -14   0  550.24   22.80
  -2 -14   0  532.95   24.20
  -2 -14   0  548.25   23.20
   2 -14   0  562.94   26.30
  -2 -14   0  568.64   24.80
   2 -14   0  578.94   24.00
   2  14   0  519.55   25.90
  -2  14   0  567.44   24.20
  -2  14   0  559.84   24.50
  -2  14   0  555.94   25.40
   2  14   0  570.54   21.80
   2  14   0  589.84   28.80
  -2  14   0  577.54   23.80
  -2  14   0  589.24   24.10
   2  14   0  556.04   23.80
  -2  14   0  570.94   24.40
   2  14   0  540.65   24.60
   2  14   0  568.74   23.50
  -2  14   0  581.24   23.90
  -2  14   0  516.25   21.50
  -2  14   0  582.94   25.10
   2  14   0  582.64   23.10
  -2  14   0  539.25   24.60
  -2  14   0  543.15   24.70
  -2  14   0  598.24   26.30
   2  14   0  541.55   25.50
   2  14   0  556.44   26.70
  -2  14   0  592.24   29.90
   2  14   0  567.54   24.50
   2  14   0  536.75   26.00
  -3 -14   0  230.58   10.20
  -3 -14   0  216.88   11.00
   3 -14   0  192.98   12.40
  -3 -14   0  198.88   10.90
   3 -14   0  193.28   11.30
   3 -14   0  200.78   11.20
  -3 -14   0  182.68   10.90
  -3 -14   0  213.18   10.80
   3 -14   0  198.58   12.10
   3 -14   0  183.28   10.30
  -3 -14   0  205.38   11.80
  -3 -14   0  207.58   15.30
  -3 -14   0  197.78   11.60
  -3 -14   0  198.88    9.40
   3 -14   0  200.98   10.40
  -3 -14   0  177.18   10.90
  -3 -14   0  207.38   10.40
  -3 -14   0  207.38   10.20
  -3 -14   0  204.58   11.50
  -3 -14   0  210.78   12.20
   3 -14   0  193.38   15.70
  -3 -14   0  182.18   11.10
   3  14   0  200.18   10.20
  -3  14   0  206.38   11.00
  -3  14   0  194.08   10.50
   3  14   0  201.48   12.80
   3  14   0  196.18   11.90
  -3  14   0  190.68   10.90
   3  14   0  209.08   10.80
   3  14   0  213.88   15.30
  -3  14   0  209.28   11.60
  -3  14   0  219.28   12.70
  -3  14   0  202.68   10.90
   3  14   0  198.88   12.40
   3  14   0  179.38    7.80
   3  14   0  198.08   10.90
  -3  14   0  199.18   12.50
  -3  14   0  208.68    9.20
  -3  14   0  207.38   10.90
  -3  14   0  184.98   11.00
   3  14   0  182.88    7.80
   3  14   0  210.98    9.50
  -3  14   0  181.08   15.10
  -3  14   0  213.88   11.20
   3  14   0  194.98   11.30
  -3  14   0  177.38   11.40
  -4 -14   0   23.30    5.10
  -4 -14   0   16.50    3.70
  -4 -14   0   20.40    3.40
  -4 -14   0   26.80    4.90
  -4 -14   0   23.80    4.60
  -4 -14   0   13.60    3.20
   4 -14   0   24.80    4.60
  -4 -14   0   17.80    3.30
   4 -14   0   18.30    5.30
  -4 -14   0   22.30    3.20
   4 -14   0   14.40    3.10
  -4 -14   0   18.30    3.30
  -4 -14   0   20.80    2.70
  -4 -14   0   20.50    4.00
   4 -14   0   18.40    3.40
   4 -14   0   28.70    5.60
  -4 -14   0   20.30    4.60
  -4 -14   0   31.40    5.20
  -4 -14   0   21.30    3.30
  -4 -14   0   16.20    3.60
   4 -14   0   18.20    3.50
   4 -14   0   14.30    4.20
   4  14   0   17.60    3.90
  -4  14   0   22.50    3.50
  -4  14   0   14.80    1.80
   4  14   0   17.00    4.90
  -4  14   0   22.50    4.30
   4  14   0   28.80    3.80
  -4  14   0   24.00    3.80
  -4  14   0   25.90    4.50
  -4  14   0   23.00    4.90
   4  14   0   18.00    4.80
   4  14   0   21.40    3.60
  -4  14   0   21.70    2.30
  -4  14   0   18.90    5.20
   4  14   0   18.90    1.40
  -4  14   0   29.20    4.90
  -4  14   0   23.30    4.10
  -4  14   0   18.40    4.20
  -4  14   0   24.80    4.60
  -4  14   0   18.50    4.30
   4  14   0   15.60    3.30
  -4  14   0   19.70    3.90
  -4  14   0   18.80    2.60
   4  14   0   16.20    3.30
   4  14   0   24.90    2.60
   4  14   0   21.90    4.20
  -4  14   0   20.10    3.20
  -4  14   0   22.40    2.80
   4  14   0   18.20    1.20
   5 -14   0  241.58   13.80
  -5 -14   0  237.08   11.50
  -5 -14   0  225.58   12.90
   5 -14   0  238.38   12.40
   5 -14   0  240.18   12.30
   5 -14   0  238.48   12.10
  -5 -14   0  231.68   11.20
   5 -14   0  246.28   14.40
  -5 -14   0  228.68   13.40
  -5 -14   0  244.48   13.40
   5 -14   0  244.58   13.80
  -5 -14   0  247.18   14.00
  -5 -14   0  242.08   13.40
  -5 -14   0  242.58   14.10
  -5 -14   0  230.48   12.60
  -5 -14   0  246.58   13.00
   5 -14   0  246.58   19.30
  -5 -14   0  241.58   13.00
  -5 -14   0  246.88   14.30
  -5 -14   0  255.37   13.10
  -5  14   0  261.67   13.70
  -5  14   0  231.58   18.40
  -5  14   0  234.48   11.20
  -5  14   0  223.28   13.00
  -5  14   0  232.18   13.30
  -5  14   0  249.88   13.60
   5  14   0  223.28   10.10
   5  14   0  237.38   12.60
  -5  14   0  232.48   15.10
  -5  14   0  227.28   13.40
  -5  14   0  232.28   10.70
   5  14   0  254.17   13.80
  -5  14   0  243.18   12.00
  -5  14   0  245.48   12.10
  -5  14   0  233.48   12.60
  -5  14   0  255.07   13.60
   5  14   0  229.08   12.80
   5  14   0  239.28   15.10
   5  14   0  234.38   12.70
   5  14   0  240.08   13.20
   5  14   0  251.37   18.50
   5  14   0  232.98   11.60
  -6 -14   0   11.00    4.20
   6 -14   0    9.10    3.00
  -6 -14   0    8.80    3.50
  -6 -14   0    9.80    3.90
  -6 -14   0    3.20    3.30
   6 -14   0    6.50    4.20
  -6 -14   0    4.10    2.80
   6 -14   0    5.40    2.60
  -6 -14   0    5.30    3.50
   6 -14   0    5.40    3.50
  -6 -14   0    5.90    4.30
   6 -14   0    7.60    2.80
   6 -14   0    4.60    3.60
  -6 -14   0    6.30    4.90
  -6 -14   0    5.90    3.40
   6 -14   0    3.80    2.30
   6 -14   0    3.80    2.40
  -6 -14   0    5.70    2.70
  -6 -14   0    5.00    4.20
  -6 -14   0    1.30    3.20
  -6 -14   0    7.50    2.90
   6  14   0    6.60    2.90
   6  14   0    9.60    4.50
   6  14   0   10.70    3.60
  -6  14   0    4.80    5.40
  -6  14   0    6.00    1.90
  -6  14   0    3.30    3.50
  -6  14   0    7.70    2.80
  -6  14   0    6.50    1.10
   6  14   0    8.60    2.90
  -6  14   0    7.00    3.50
  -6  14   0    7.00    3.30
  -6  14   0    6.70    2.30
  -6  14   0    8.20    3.70
  -6  14   0    6.40    2.40
   6  14   0    4.40    3.80
   6  14   0    7.40    3.40
  -6  14   0    5.00    3.60
   6  14   0    4.80    2.40
  -6  14   0    7.20    3.30
   6  14   0    4.40    1.90
   6  14   0    7.80    3.00
   7 -14   0   92.79    6.80
   7 -14   0   84.29    9.20
  -7 -14   0   90.49    9.00
  -7 -14   0   91.19    8.10
  -7 -14   0   97.49    8.20
  -7 -14   0   77.49    8.80
   7 -14   0   97.39    7.50
   7 -14   0   95.49    7.00
  -7 -14   0   87.99   10.10
   7 -14   0   91.19   13.20
  -7 -14   0   93.59    9.70
   7 -14   0   77.59    7.00
  -7 -14   0   73.29    7.40
   7 -14   0   73.69    8.00
  -7 -14   0   95.79    9.10
  -7 -14   0   80.79    9.90
   7  14   0   67.19    7.00
  -7  14   0   86.09    8.30
   7  14   0   88.79   10.00
   7  14   0  106.69    7.60
  -7  14   0   85.29   10.00
  -7  14   0   94.39    8.70
   7  14   0   80.79   12.10
   7  14   0   88.79    8.10
  -7  14   0   91.89    6.50
  -7  14   0   74.69    7.90
   7  14   0   92.39    7.80
  -7  14   0   85.09    4.70
   7  14   0   83.19    6.80
   7  14   0   93.79    9.80
   7  14   0   94.09    6.80
  -7  14   0   87.99    6.20
  -7  14   0   66.19   10.00
  -7  14   0   88.39    8.90
  -7  14   0   93.89    7.10
  -8 -14   0   66.39    8.00
   8 -14   0   67.59   12.80
   8 -14   0   66.89    7.90
  -8 -14   0   69.29    9.10
  -8 -14   0   64.69    7.30
  -8 -14   0   61.79    7.80
  -8 -14   0   73.29    8.70
   8 -14   0   80.09    7.10
  -8 -14   0   48.50    8.00
  -8 -14   0   58.39    7.30
   8 -14   0   63.99    7.90
   8 -14   0   52.79    8.00
   8 -14   0   75.99    6.10
  -8 -14   0   48.20    8.30
   8 -14   0   69.79    6.20
  -8 -14   0   64.29    8.80
  -8 -14   0   62.69    9.40
   8 -14   0   66.89    9.00
   8  14   0   68.39    7.50
   8  14   0   70.69    7.40
   8  14   0   51.29    9.90
   8  14   0   57.49    5.80
  -8  14   0   55.29    8.10
  -8  14   0   63.09    6.00
  -8  14   0   52.39    5.70
  -8  14   0   60.89    6.00
  -8  14   0   63.79    7.60
  -8  14   0   51.79    7.90
   8  14   0   71.69    6.50
   8  14   0   44.70    5.70
  -8  14   0   61.89    8.60
   8  14   0   69.79    6.30
   8  14   0   56.19    7.40
  -8  14   0   57.79   10.50
   8  14   0   56.49    8.70
  -9 -14   0    3.30    7.90
  -9 -14   0    5.90    3.90
   9 -14   0    5.40    3.60
   9 -14   0    6.20    2.40
   9 -14   0    0.70    3.70
   9 -14   0    7.70    5.20
  -9 -14   0    8.50    4.50
   9 -14   0    4.90    3.00
  -9 -14   0    0.20    4.20
   9 -14   0    5.10    3.20
   9 -14   0    3.60    3.00
  -9 -14   0   -0.80    4.10
  -9 -14   0   -8.20    4.30
  -9 -14   0    6.50    4.00
  -9 -14   0   16.70    7.30
  -9 -14   0    5.60    4.20
   9 -14   0    5.90    4.50
   9  14   0    5.20    4.90
   9  14   0   10.10    3.60
  -9  14   0    7.10    2.80
  -9  14   0    9.90    5.50
   9  14   0    3.50    2.10
  -9  14   0    2.60    4.30
   9  14   0    5.60    3.30
  -9  14   0   11.60    7.70
   9  14   0    6.90    2.60
  -9  14   0    2.80    3.70
   9  14   0   10.10    4.00
  -9  14   0    7.30    1.90
  -9  14   0    4.50    4.90
  -9  14   0    5.40    3.30
   9  14   0    9.10    4.20
   9  14   0    6.80    4.50
   9  14   0   13.30    3.70
 -10 -14   0   75.99   10.70
  10 -14   0   70.89    5.90
 -10 -14   0   76.29    8.10
 -10 -14   0   65.29   10.10
 -10 -14   0   66.59    9.00
 -10 -14   0   55.89    8.50
  10 -14   0   59.49    8.60
 -10 -14   0   60.59    8.20
  10 -14   0   60.99    6.40
  10 -14   0   63.99    8.60
  10 -14   0   53.39   11.80
 -10 -14   0   73.89   10.20
 -10 -14   0   64.39    9.00
 -10 -14   0   81.29   10.30
  10 -14   0   56.89    6.10
  10 -14   0   66.09    8.40
  10 -14   0   61.39    9.00
  10  14   0   75.39    7.00
  10  14   0   64.39    7.60
  10  14   0   67.19    6.50
 -10  14   0   65.19    9.20
 -10  14   0   54.79    4.90
  10  14   0   77.79    8.30
 -10  14   0   70.69    8.30
  10  14   0   51.09    6.30
  10  14   0   65.79    7.80
 -10  14   0   58.59    6.20
 -10  14   0   65.09   11.80
 -10  14   0   73.59   10.10
  10  14   0   43.50    9.60
  10  14   0   48.80    9.30
 -10  14   0   72.99    6.90
  11 -14   0  199.98   11.60
 -11 -14   0  211.28   15.20
  11 -14   0  194.08   10.50
 -11 -14   0  195.78   14.00
  11 -14   0  174.08   20.50
 -11 -14   0  214.48   15.90
  11 -14   0  190.88   12.60
 -11 -14   0  206.38   14.30
  11 -14   0  164.68   14.10
  11 -14   0  176.28   12.10
 -11 -14   0  177.58   14.20
  11 -14   0  176.08   14.20
  11 -14   0  198.28   14.10
 -11 -14   0  217.78   17.50
 -11 -14   0  193.88   14.20
 -11 -14   0  179.38   14.50
 -11 -14   0  204.08   16.40
 -11  14   0  210.08   14.20
 -11  14   0  190.28   11.10
  11  14   0  196.48   11.70
 -11  14   0  198.88   14.20
  11  14   0  176.58   12.70
 -11  14   0  174.08   14.40
  11  14   0  204.48   11.90
  11  14   0  189.38   13.20
  11  14   0  194.18   13.30
 -11  14   0  192.48   15.50
 -11  14   0  189.98   10.30
  11  14   0  214.08   16.70
 -11  14   0  176.18   20.20
  11  14   0  205.38   21.40
  11  14   0  207.38   13.70
 -11  14   0  207.98   15.40
  12 -14   0   48.10    8.90
 -12 -14   0   29.80    7.50
  12 -14   0   40.70    5.70
 -12 -14   0   37.80    7.60
 -12 -14   0   48.60    9.90
  12 -14   0   41.30    6.90
  12 -14   0   43.70    6.20
 -12 -14   0   44.00    8.10
 -12 -14   0   37.60    9.80
 -12 -14   0   35.30    7.70
 -12 -14   0   50.69    8.90
 -12 -14   0   43.90    9.10
  12 -14   0   42.00    7.80
 -12 -14   0   42.40    8.50
  12  14   0   65.59   10.80
 -12  14   0   46.90    8.70
 -12  14   0   34.20    8.80
 -12  14   0   34.40    5.50
  12  14   0   43.70    7.40
  12  14   0   41.10    8.30
 -12  14   0   37.30   12.10
 -12  14   0   36.10    4.80
  12  14   0   39.20    9.70
 -12  14   0   57.19    7.30
  12  14   0   44.20    7.00
 -12  14   0   48.70   10.10
  12  14   0   31.00    5.50
  12  14   0   45.00    7.30
 -12  14   0   38.90    8.30
  12  14   0   30.10    6.10
 -13 -14   0   47.50   10.00
  13 -14   0   30.90    9.50
 -13 -14   0   62.29   10.50
  13 -14   0   52.99    9.60
 -13 -14   0   41.10   10.50
 -13 -14   0   52.09   10.80
 -13 -14   0   52.19    8.80
 -13 -14   0   48.00    8.90
  13 -14   0   35.40    9.40
 -13 -14   0   41.30    8.90
  13 -14   0   62.19    9.50
 -13 -14   0   44.40    9.00
  13 -14   0   51.69    7.50
 -13 -14   0   49.70    9.70
  13 -14   0   29.80    6.60
  13  14   0   59.59    9.00
 -13  14   0   47.90    7.60
  13  14   0   59.29    8.40
 -13  14   0   28.80    8.10
  13  14   0   36.10    7.20
  13  14   0   63.09    7.30
 -13  14   0   64.79    8.20
  13  14   0   62.19   11.50
  13  14   0   40.40    7.40
  13  14   0   53.59    7.20
 -13  14   0   50.29   10.30
 -13  14   0   36.90    8.90
  13  14   0   31.30    8.70
 -13  14   0   45.30    6.00
 -13  14   0   45.10   14.10
 -13  14   0   46.90    5.70
 -14 -14   0  114.29   11.90
 -14 -14   0  131.59   23.90
 -14 -14   0  129.99   20.20
  14 -14   0  106.49    8.90
  14 -14   0   98.09   17.50
 -14 -14   0  127.59   16.60
  14 -14   0  128.19   11.20
 -14 -14   0  148.39   15.30
 -14 -14   0  101.39   13.50
  14 -14   0  145.09   13.90
 -14 -14   0  133.69   15.70
  14 -14   0  136.39   12.60
 -14 -14   0  121.09   13.60
 -14 -14   0  130.29   14.60
 -14  14   0  113.79   13.10
 -14  14   0  111.29    8.60
 -14  14   0  145.29   11.20
  14  14   0  123.59    9.40
 -14  14   0   96.79   11.60
 -14  14   0   98.19   19.00
  14  14   0  153.78   12.90
  14  14   0  111.79   11.30
 -14  14   0  128.59   15.10
  14  14   0  123.19    9.90
 -14  14   0  129.59   23.40
  14  14   0  139.89   12.10
 -14  14   0   99.49    8.20
  14  14   0  109.59   18.50
  15 -14   0   58.69    8.90
  15 -14   0   57.19    7.10
 -15 -14   0   62.09   12.40
 -15 -14   0   55.79    9.30
 -15 -14   0   60.99   10.60
  15 -14   0   52.59   11.40
 -15 -14   0   67.69   12.50
 -15 -14   0   73.39   10.30
  15 -14   0   30.50   10.40
  15 -14   0   70.79   10.60
  15 -14   0   40.70    7.80
 -15 -14   0   58.79   10.90
  15 -14   0   71.29   11.70
 -15  14   0   64.89    9.80
  15  14   0   56.69    7.40
 -15  14   0   51.19   10.60
 -15  14   0   52.29    6.70
 -15  14   0   67.49   11.90
  15  14   0   35.40   10.10
 -15  14   0   51.59    6.20
 -15  14   0   67.39   12.40
  15  14   0   73.29   13.40
  15  14   0   56.09    9.20
 -15  14   0   68.29    9.10
  15  14   0   72.59   10.20
 -15  14   0   59.29   15.20
   0 -15   0    1.90    1.50
   0 -15   0   -0.20    1.90
   0 -15   0    0.90    2.50
   0 -15   0    0.00    2.00
   0 -15   0    1.80    2.30
   0 -15   0    2.70    3.20
   0 -15   0    0.20    1.90
   0 -15   0   -0.60    1.90
   0 -15   0    1.90    2.70
   0 -15   0    1.00    2.10
   0 -15   0    2.50    1.50
   0 -15   0    2.70    2.40
   0  15   0   -0.30    2.10
   0  15   0    2.30    2.40
   0  15   0   -4.70    2.50
   0  15   0   -0.20    1.60
   0  15   0    1.30    1.60
   0  15   0    0.30    2.20
   0  15   0    1.30    2.20
   0  15   0    0.80    2.00
   0  15   0    0.90    1.70
   0  15   0   -2.20    2.60
   0  15   0    0.70    1.50
   0  15   0    1.70    1.70
   0  15   0    1.60    2.20
  -1 -15   0   10.70    3.60
  -1 -15   0   21.50    4.30
  -1 -15   0   15.00    2.30
  -1 -15   0    9.00    3.40
   1 -15   0   24.30    4.20
  -1 -15   0   11.10    3.20
  -1 -15   0   13.80    3.20
   1 -15   0    8.70    3.10
   1 -15   0   21.30    3.50
   1 -15   0   17.90    4.50
   1 -15   0   11.60    3.90
  -1 -15   0    9.70    2.80
  -1 -15   0   17.10    3.70
  -1 -15   0    7.90    3.10
  -1 -15   0   12.30    3.90
   1 -15   0   12.70    3.60
   1 -15   0   13.90    2.60
   1 -15   0   14.40    2.90
  -1 -15   0   14.30    2.70
   1 -15   0   13.90    2.50
  -1 -15   0   12.50    3.30
   1 -15   0   12.70    3.40
  -1 -15   0   13.10    3.00
   1 -15   0   13.70    3.70
  -1 -15   0   19.60    3.60
  -1  15   0   10.10    2.60
   1  15   0   21.80    3.40
  -1  15   0   18.80    3.20
  -1  15   0   13.50    4.20
  -1  15   0    8.30    2.90
   1  15   0   14.00    2.00
  -1  15   0   14.40    4.20
  -1  15   0    8.40    3.50
  -1  15   0   18.00    3.90
  -1  15   0   15.60    3.20
   1  15   0   14.70    2.80
   1  15   0    9.80    3.30
   1  15   0   13.30    3.50
   1  15   0   14.00    3.50
   1  15   0   13.40    4.50
   1  15   0   15.30    3.10
  -1  15   0   12.30    3.10
   1  15   0   18.50    3.80
   1  15   0    9.10    3.10
  -1  15   0   14.40    3.30
  -1  15   0   14.40    1.60
  -1  15   0   12.90    2.40
  -1  15   0    9.30    3.20
   2 -15   0    6.10    3.20
  -2 -15   0    2.80    2.60
  -2 -15   0    5.50    1.90
  -2 -15   0    2.70    2.70
   2 -15   0    6.10    2.70
  -2 -15   0    6.00    2.80
   2 -15   0    6.10    2.60
  -2 -15   0    9.40    3.60
  -2 -15   0    3.00    2.90
  -2 -15   0    5.30    2.20
   2 -15   0    4.10    1.70
   2 -15   0    2.40    3.00
  -2 -15   0    5.20    2.90
   2 -15   0    3.80    3.00
   2 -15   0    4.90    2.90
  -2 -15   0   10.50    3.20
  -2 -15   0    5.80    3.10
   2 -15   0    5.60    1.80
  -2 -15   0    6.00    2.10
  -2 -15   0    8.00    2.60
  -2 -15   0    6.30    2.20
  -2 -15   0    4.40    2.20
   2 -15   0    6.50    2.60
  -2 -15   0    5.30    2.80
  -2  15   0    2.50    3.30
  -2  15   0   11.40    2.80
   2  15   0    5.60    2.90
  -2  15   0    5.10    2.50
  -2  15   0    5.30    0.90
  -2  15   0    1.70    1.90
   2  15   0    4.50    2.40
   2  15   0    9.10    1.60
   2  15   0    9.30    3.20
  -2  15   0    7.10    3.00
   2  15   0    2.70    2.00
  -2  15   0   10.30    4.10
  -2  15   0    6.30    2.50
   2  15   0    5.20    3.20
  -2  15   0   10.40    2.80
   2  15   0    8.80    2.00
   2  15   0    3.80    2.30
  -2  15   0    6.20    2.10
   2  15   0    5.00    3.00
   2  15   0    6.20    1.20
   2  15   0    8.60    3.50
   2  15   0    3.60    2.60
  -2  15   0    4.20    2.60
  -2  15   0    4.50    2.80
  -3 -15   0   36.00    5.30
  -3 -15   0   43.40    5.80
  -3 -15   0   40.40    5.00
  -3 -15   0   38.00    3.70
  -3 -15   0   35.80    4.00
   3 -15   0   37.20    4.30
  -3 -15   0   44.60    2.70
   3 -15   0   36.70    5.50
   3 -15   0   32.50    5.40
  -3 -15   0   42.30    4.50
  -3 -15   0   41.90    4.50
  -3 -15   0   40.40    4.40
   3 -15   0   47.10    4.90
  -3 -15   0   41.80    5.20
  -3 -15   0   43.00    5.90
  -3 -15   0   43.10    5.90
  -3 -15   0   31.60    6.40
   3 -15   0   39.50    5.50
  -3 -15   0   46.30    6.40
  -3 -15   0   39.60    4.90
  -3 -15   0   38.20    5.40
   3 -15   0   33.30    7.20
  -3  15   0   36.90    4.80
  -3  15   0   41.40    5.10
  -3  15   0   43.70    5.90
  -3  15   0   40.00    5.30
   3  15   0   40.10    7.70
  -3  15   0   27.30    6.10
   3  15   0   39.90    3.50
   3  15   0   43.00    4.70
   3  15   0   35.90    5.60
   3  15   0   37.00    5.40
  -3  15   0   43.70    5.40
  -3  15   0   39.70    5.40
   3  15   0   38.30    5.60
  -3  15   0   45.70    6.30
  -3  15   0   39.40    5.40
   3  15   0   35.10    4.60
  -3  15   0   38.70    5.10
   3  15   0   29.80    5.60
  -3  15   0   41.30    4.80
   3  15   0   37.90    4.50
  -3  15   0   47.20    6.60
  -4 -15   0   84.69    7.50
   4 -15   0   85.79    8.30
  -4 -15   0   86.19    7.90
   4 -15   0   81.59   11.00
  -4 -15   0   90.09    8.90
  -4 -15   0   89.59    7.90
  -4 -15   0   81.19    6.10
  -4 -15   0   79.59    6.60
  -4 -15   0   85.49    5.00
  -4 -15   0   79.89    6.30
  -4 -15   0   79.09    6.30
  -4 -15   0   88.89    7.60
   4 -15   0   75.29    7.30
  -4 -15   0   84.79    7.00
   4 -15   0   81.99    6.70
  -4 -15   0   76.29    7.30
  -4 -15   0   80.69    5.80
   4 -15   0   79.39    7.50
   4 -15   0   86.19    6.40
   4 -15   0   89.59    6.50
  -4 -15   0   88.69    7.90
  -4 -15   0   70.59    6.40
  -4  15   0   86.19    5.10
  -4  15   0   88.29    7.40
  -4  15   0   92.39    6.60
  -4  15   0   76.59    9.20
  -4  15   0   77.99    7.00
  -4  15   0   80.49   10.40
   4  15   0   79.69    7.50
   4  15   0   82.99    7.30
   4  15   0   77.19    5.90
  -4  15   0   78.79    6.60
   4  15   0   84.99    6.40
  -4  15   0   73.99    7.30
  -4  15   0   74.99    6.70
   4  15   0   69.29    6.50
   4  15   0   82.49    5.10
  -4  15   0   91.89    8.60
  -4  15   0   89.29    5.20
  -4  15   0   86.79    7.40
   4  15   0   92.59   11.20
  -4  15   0   88.79    7.10
   4  15   0   80.29    7.50
  -4  15   0   79.19    6.00
  -4  15   0   85.99    6.40
   4  15   0   70.59    8.30
  -5 -15   0    1.00    2.70
  -5 -15   0    2.70    4.20
   5 -15   0    3.10    2.20
  -5 -15   0    1.10    2.20
  -5 -15   0   -0.70    2.40
  -5 -15   0    2.30    2.70
   5 -15   0    4.40    3.10
  -5 -15   0    2.70    2.80
   5 -15   0    1.00    3.30
  -5 -15   0    3.30    3.60
  -5 -15   0   -1.60    3.20
   5 -15   0    5.50    2.70
   5 -15   0    3.20    2.50
   5 -15   0    2.10    2.30
  -5 -15   0    3.80    3.60
  -5 -15   0    4.90    4.10
  -5 -15   0    2.70    3.20
   5 -15   0    2.20    3.60
  -5 -15   0    0.80    2.20
  -5 -15   0   -0.40    3.50
   5  15   0    2.70    2.70
  -5  15   0    2.90    1.80
   5  15   0    2.40    0.80
  -5  15   0    2.80    2.10
  -5  15   0    4.30    4.80
  -5  15   0    2.70    2.70
  -5  15   0    2.50    2.70
  -5  15   0    1.70    2.90
   5  15   0    1.60    2.60
  -5  15   0    3.60    3.20
  -5  15   0    0.00    2.30
  -5  15   0    3.80    3.20
  -5  15   0    5.40    1.60
  -5  15   0   -1.00    2.80
   5  15   0    1.60    1.50
  -5  15   0    0.70    3.20
   5  15   0    4.20    2.60
   5  15   0   -2.50    3.70
  -5  15   0    6.80    3.40
   5  15   0    3.70    2.00
  -5  15   0    4.00    1.90
   5  15   0    2.60    3.50
   5  15   0    5.00    3.00
   5  15   0    4.20    2.60
  -6 -15   0  283.77   15.50
   6 -15   0  283.87   16.50
  -6 -15   0  269.87   14.70
  -6 -15   0  283.17   13.40
   6 -15   0  281.07   15.90
  -6 -15   0  230.88   16.00
  -6 -15   0  290.37   16.60
   6 -15   0  273.57   14.00
   6 -15   0  250.07   13.70
  -6 -15   0  273.97   13.10
  -6 -15   0  265.27   16.10
  -6 -15   0  286.77   15.10
  -6 -15   0  295.97   16.30
  -6 -15   0  255.77   16.50
  -6 -15   0  271.07   14.80
  -6 -15   0  268.07   15.20
   6 -15   0  298.17   14.30
   6 -15   0  276.47   22.30
   6 -15   0  306.97   17.70
  -6 -15   0  299.57   15.30
   6  15   0  284.57   14.80
   6  15   0  272.47   17.10
  -6  15   0  264.07   15.40
  -6  15   0  269.57   12.30
   6  15   0  271.87   13.50
  -6  15   0  312.17   16.20
   6  15   0  270.97   14.40
  -6  15   0  266.07   13.10
   6  15   0  284.07   14.80
  -6  15   0  258.17   18.40
  -6  15   0  291.07   14.10
   6  15   0  285.97   15.90
   6  15   0  282.57   15.10
   6  15   0  289.27   21.50
  -6  15   0  288.77   13.60
  -6  15   0  273.57   15.80
  -6  15   0  265.47   14.70
  -6  15   0  270.87   15.30
   7 -15   0  493.95   24.50
   7 -15   0  481.25   23.80
  -7 -15   0  474.75   20.60
  -7 -15   0  475.65   22.70
  -7 -15   0  486.05   24.10
   7 -15   0  509.85   21.70
   7 -15   0  469.95   31.40
  -7 -15   0  455.85   22.40
   7 -15   0  425.26   22.60
  -7 -15   0  485.95   23.70
  -7 -15   0  445.86   24.20
  -7 -15   0  505.25   25.20
   7 -15   0  507.35   22.30
  -7 -15   0  478.95   24.60
   7 -15   0  486.35   21.70
  -7 -15   0  500.85   23.50
  -7 -15   0  497.55   23.20
  -7 -15   0  492.15   23.20
  -7 -15   0  478.45   20.90
  -7 -15   0  490.25   23.50
   7 -15   0  453.75   25.80
   7  15   0  491.75   23.70
   7  15   0  468.35   21.00
   7  15   0  463.75   24.60
  -7  15   0  516.25   21.60
  -7  15   0  489.65   23.60
   7  15   0  490.65   25.70
   7  15   0  522.45   31.50
  -7  15   0  474.05   23.00
   7  15   0  498.85   22.30
  -7  15   0  491.25   24.10
   7  15   0  439.66   23.20
  -7  15   0  485.75   20.90
  -7  15   0  459.75   22.60
  -7  15   0  472.75   24.10
  -7  15   0  479.65   21.20
   7  15   0  472.35   22.00
  -7  15   0  444.06   18.80
   7  15   0  494.15   22.80
  -7  15   0  440.36   26.20
  -7  15   0  503.15   24.10
   8 -15   0    3.70    2.40
  -8 -15   0    3.90    4.10
  -8 -15   0    1.30    4.90
   8 -15   0    6.30    3.80
  -8 -15   0    2.70    3.60
  -8 -15   0   -1.20    5.80
   8 -15   0    2.00    2.80
  -8 -15   0    7.90    4.10
   8 -15   0    5.50    4.60
   8 -15   0   -2.00    3.90
  -8 -15   0    4.70    4.80
   8 -15   0   -0.30    2.90
  -8 -15   0    1.20    3.40
   8 -15   0    5.90    3.30
   8 -15   0    1.40    2.30
  -8 -15   0    2.20    4.70
  -8 -15   0   -0.70    3.60
  -8 -15   0    3.20    3.90
  -8  15   0   -5.10    3.50
   8  15   0    0.90    1.80
   8  15   0    7.50    3.20
   8  15   0    0.10    2.50
  -8  15   0   -0.40    3.80
  -8  15   0    3.40    2.80
   8  15   0    0.90    2.60
   8  15   0   -1.20    3.50
   8  15   0    1.80    3.10
  -8  15   0    3.90    2.90
  -8  15   0    2.10    1.30
   8  15   0    3.50    3.10
  -8  15   0   -1.00    2.20
  -8  15   0   -9.10    6.30
  -8  15   0   -2.80    4.40
   8  15   0   -0.20    4.40
   8  15   0   -1.10    3.00
  -9 -15   0   99.99    9.80
  -9 -15   0   89.19    9.40
  -9 -15   0   75.29   10.10
  -9 -15   0   86.29    9.00
   9 -15   0   95.39   10.20
   9 -15   0  101.89    7.10
  -9 -15   0   83.99    8.80
   9 -15   0   83.79    8.80
   9 -15   0   90.19    8.00
  -9 -15   0   89.69   11.00
   9 -15   0   85.69   14.20
  -9 -15   0  101.79   10.80
  -9 -15   0   89.99   10.50
   9 -15   0  101.99   10.40
  -9 -15   0   96.59   10.50
   9 -15   0   74.79    9.00
   9 -15   0   80.39    7.10
  -9  15   0   89.89   12.90
   9  15   0  107.59   10.60
   9  15   0   80.59    7.80
  -9  15   0   82.19    9.90
  -9  15   0   80.99    7.20
  -9  15   0   95.29    7.40
  -9  15   0   83.29   10.20
   9  15   0  100.29   14.60
  -9  15   0   80.99    9.20
  -9  15   0   80.09   10.00
  -9  15   0   82.29    5.30
   9  15   0   91.39    8.50
   9  15   0   87.29    7.30
   9  15   0   90.99    7.80
   9  15   0   91.79    9.00
   9  15   0   85.89   11.10
  10 -15   0    8.40    3.70
  10 -15   0    7.50    2.90
 -10 -15   0    7.50    4.00
 -10 -15   0    3.70    4.50
 -10 -15   0   18.40    6.40
 -10 -15   0    4.80    5.50
  10 -15   0    9.10    5.80
 -10 -15   0    6.50    4.20
 -10 -15   0    7.80    5.60
  10 -15   0    7.10    2.40
 -10 -15   0    7.80    4.60
 -10 -15   0    4.80    5.70
 -10 -15   0   13.10    7.10
  10 -15   0    3.30    4.60
  10 -15   0    1.70    3.20
  10 -15   0   10.30    5.90
  10 -15   0    6.60    4.10
 -10  15   0   -0.80    8.80
  10  15   0    9.30    4.10
 -10  15   0    9.80    4.50
  10  15   0    2.90    3.90
 -10  15   0    7.50    5.50
  10  15   0    5.00    5.10
 -10  15   0    6.00    2.30
 -10  15   0    8.60    3.50
 -10  15   0   10.30    3.60
  10  15   0    2.70    2.90
  10  15   0    6.10    4.10
 -10  15   0   10.50    6.00
  10  15   0    6.70    5.90
 -10  15   0    6.90    5.10
  10  15   0    8.00    3.40
  11 -15   0   28.20    6.70
  11 -15   0   26.50    5.80
  11 -15   0   22.20    4.60
  11 -15   0   15.90    4.50
 -11 -15   0   37.90    9.50
 -11 -15   0   17.70    5.90
  11 -15   0   19.90    6.90
  11 -15   0   13.60    6.20
 -11 -15   0   22.70    6.90
 -11 -15   0   23.70    7.80
 -11 -15   0   31.00    8.50
 -11 -15   0   15.50    5.70
 -11 -15   0   22.90    6.40
 -11 -15   0   21.90    6.30
 -11 -15   0   24.70    7.50
  11  15   0   13.00    4.70
  11  15   0   29.40    4.80
  11  15   0   19.50    6.90
 -11  15   0   25.40    8.00
 -11  15   0   19.20    5.50
  11  15   0   18.60    7.70
 -11  15   0   24.10    6.30
  11  15   0   17.50    5.50
  11  15   0   14.50    4.40
  11  15   0   21.90    4.90
 -11  15   0   17.70    3.20
  11  15   0   17.60    5.10
 -11  15   0   25.30    6.90
 -11  15   0   18.40    4.20
 -11  15   0   19.60    6.20
 -11  15   0    8.20    9.70
 -12 -15   0   16.60    6.00
 -12 -15   0   18.30    6.60
  12 -15   0   15.90    4.80
  12 -15   0   14.60    6.70
  12 -15   0   14.20    5.20
 -12 -15   0   21.90    6.90
 -12 -15   0   12.00    7.10
  12 -15   0   11.60    6.90
 -12 -15   0   18.70    6.40
 -12 -15   0   16.80    6.60
 -12 -15   0   19.00    8.80
  12 -15   0   12.60    4.00
 -12 -15   0   15.70    6.90
 -12 -15   0   19.10    8.20
  12 -15   0   18.70    6.20
  12  15   0   10.30    5.80
 -12  15   0   12.80    3.20
 -12  15   0   16.30    6.20
 -12  15   0   14.60    6.10
  12  15   0   20.40    5.70
  12  15   0   16.10    5.10
 -12  15   0   13.80    4.50
  12  15   0   14.20    3.80
 -12  15   0   20.70    7.40
 -12  15   0   24.20   11.30
  12  15   0   18.20    4.90
  12  15   0   11.40    4.40
 -12  15   0   17.50    7.10
  12  15   0   11.30    6.80
  12  15   0   23.10    5.70
 -13 -15   0    4.90    5.50
 -13 -15   0   -5.60    6.40
  13 -15   0    0.60    4.80
  13 -15   0    6.20    6.20
 -13 -15   0    4.90    5.10
 -13 -15   0   -0.50    6.00
 -13 -15   0   -1.50    8.10
 -13 -15   0   -6.10    5.80
 -13 -15   0    4.10    6.20
  13 -15   0   -0.60    4.90
 -13 -15   0    5.70    4.90
  13 -15   0    0.30    3.30
  13 -15   0    5.30    4.70
 -13 -15   0    7.10    5.50
 -13  15   0    8.60    6.40
 -13  15   0    5.40    6.00
  13  15   0    0.00    3.90
 -13  15   0   -1.80   11.30
  13  15   0    1.40    3.80
 -13  15   0   -1.30    2.20
  13  15   0   -1.30    4.60
 -13  15   0   -0.90    7.10
 -13  15   0    1.80    3.60
  13  15   0    3.70    6.40
  13  15   0    4.90    4.20
 -13  15   0    3.80    4.20
  13  15   0    6.90    4.10
  13  15   0    6.10    4.70
 -13  15   0    7.10    3.40
 -14 -15   0   10.60    6.10
  14 -15   0    1.10    5.80
  14 -15   0   -8.40    2.80
 -14 -15   0    3.40    6.10
  14 -15   0    0.90    4.50
 -14 -15   0    7.70    5.30
 -14 -15   0  -11.90    9.20
 -14 -15   0    7.90    5.30
 -14 -15   0    1.60    6.80
  14 -15   0    6.40    5.40
 -14 -15   0    4.90    6.40
  14 -15   0    3.90    6.20
 -14 -15   0    5.70    8.60
 -14 -15   0    1.10    6.00
  14  15   0   -2.20    3.40
  14  15   0    2.10    6.00
 -14  15   0   10.40    4.70
 -14  15   0    3.00    3.40
 -14  15   0   -1.00    3.00
  14  15   0    6.10    5.10
  14  15   0   12.00    5.30
 -14  15   0    8.90    5.50
 -14  15   0    0.90   10.50
  14  15   0    2.30    3.80
 -14  15   0   -2.10    7.80
  14  15   0   -8.60    3.60
 -14  15   0   14.90    7.70
 -14  15   0   10.90    6.70
   0 -16   0  387.46   21.90
   0 -16   0  406.76   18.50
   0 -16   0  385.66   22.40
   0 -16   0  414.76   18.20
   0 -16   0  383.96   17.60
   0 -16   0  342.27   17.50
   0 -16   0  376.86   18.30
   0 -16   0  402.76   18.60
   0 -16   0  385.46   18.20
   0 -16   0  394.46   20.30
   0 -16   0  381.06   17.60
   0 -16   0  385.06   18.40
   0 -16   0  396.96   19.40
   0  16   0  408.16   17.70
   0  16   0  393.76   19.70
   0  16   0  396.16   19.10
   0  16   0  428.16   21.70
   0  16   0  401.26   18.00
   0  16   0  392.36   19.70
   0  16   0  380.66   20.20
   0  16   0  435.76   18.80
   0  16   0  407.16   18.10
   0  16   0  424.96   17.50
   0  16   0  412.06   17.80
   0  16   0  400.86   22.80
   0  16   0  408.26   17.70
   1 -16   0  373.86   16.50
   1 -16   0  359.26   17.50
  -1 -16   0  406.56   18.10
  -1 -16   0  379.36   17.30
  -1 -16   0  382.66   18.50
   1 -16   0  383.06   16.50
  -1 -16   0  354.96   21.30
  -1 -16   0  397.56   19.50
   1 -16   0  397.46   22.70
   1 -16   0  369.16   18.80
  -1 -16   0  367.06   16.20
   1 -16   0  364.76   17.50
   1 -16   0  362.56   17.80
  -1 -16   0  366.26   17.10
  -1 -16   0  391.56   21.30
   1 -16   0  370.86   20.50
   1 -16   0  369.16   16.80
  -1 -16   0  363.36   17.20
   1 -16   0  377.16   19.60
  -1 -16   0  381.66   18.00
   1 -16   0  374.46   17.50
  -1 -16   0  373.06   17.70
  -1 -16   0  401.26   17.90
  -1 -16   0  357.46   16.90
   1  16   0  337.27   15.30
   1  16   0  381.86   16.90
   1  16   0  396.76   17.40
  -1  16   0  382.86   18.00
  -1  16   0  383.26   17.10
   1  16   0  318.57   17.60
  -1  16   0  332.37   17.90
   1  16   0  388.16   21.40
  -1  16   0  377.16   17.10
  -1  16   0  351.36   14.80
  -1  16   0  364.76   17.40
  -1  16   0  345.37   18.40
   1  16   0  406.16   21.60
   1  16   0  361.06   18.90
   1  16   0  391.76   16.00
   1  16   0  378.46   19.40
  -1  16   0  380.76   16.60
  -1  16   0  380.16   22.50
  -1  16   0  367.66   19.30
  -1  16   0  354.96   16.20
   1  16   0  375.66   19.80
  -1  16   0  387.16   18.70
  -1  16   0  393.36   17.20
  -1  16   0  389.46   20.40
   1  16   0  386.36   17.40
  -2 -16   0  315.77   19.60
  -2 -16   0  310.27   14.50
   2 -16   0  312.17   20.40
  -2 -16   0  302.87   15.40
   2 -16   0  315.67   17.30
   2 -16   0  280.17   14.60
  -2 -16   0  286.17   14.10
   2 -16   0  301.37   14.70
  -2 -16   0  318.57   16.30
  -2 -16   0  310.87   15.20
   2 -16   0  294.77   16.40
   2 -16   0  287.67   15.50
   2 -16   0  262.87   13.80
  -2 -16   0  295.07   14.20
  -2 -16   0  298.37   13.80
  -2 -16   0  320.47   17.80
  -2 -16   0  277.37   14.50
  -2 -16   0  297.47   15.40
   2 -16   0  313.87   15.60
  -2 -16   0  295.77   15.50
  -2 -16   0  306.37   14.10
   2 -16   0  284.07   13.60
  -2 -16   0  329.07   15.70
  -2 -16   0  309.97   15.20
   2 -16   0  326.67   17.60
  -2  16   0  325.27   20.50
  -2  16   0  320.37   15.90
   2  16   0  299.77   12.50
  -2  16   0  288.07   14.50
  -2  16   0  262.77   15.20
   2  16   0  334.37   19.70
  -2  16   0  310.77   16.50
   2  16   0  323.57   14.10
   2  16   0  300.47   16.90
   2  16   0  307.97   20.40
  -2  16   0  316.77   14.60
  -2  16   0  289.07   13.30
   2  16   0  287.27   16.30
   2  16   0  276.67   12.10
  -2  16   0  312.77   15.20
   2  16   0  288.17   15.20
  -2  16   0  303.47   14.90
  -2  16   0  281.37   12.10
   2  16   0  290.97   17.10
   2  16   0  312.57   14.60
  -2  16   0  321.77   15.80
  -2  16   0  315.07   14.90
  -2  16   0  320.27   17.30
  -2  16   0  287.27   15.20
   2  16   0  302.47   14.70
  -3 -16   0  271.07   18.80
  -3 -16   0  280.07   14.10
  -3 -16   0  267.57   12.90
   3 -16   0  285.37   17.70
   3 -16   0  250.27   14.70
  -3 -16   0  277.97   14.60
  -3 -16   0  283.87   13.30
   3 -16   0  275.47   14.80
  -3 -16   0  285.97   15.90
   3 -16   0  267.77   13.70
  -3 -16   0  269.67   13.80
  -3 -16   0  273.47   14.60
  -3 -16   0  280.37   14.50
   3 -16   0  268.37   15.90
   3 -16   0  271.67   12.40
   3 -16   0  266.87   13.50
  -3 -16   0  259.77   13.40
   3 -16   0  269.07   11.90
  -3 -16   0  267.47   14.50
  -3 -16   0  289.07   15.10
  -3 -16   0  264.27   13.10
  -3 -16   0  273.37   14.50
   3  16   0  277.27   16.20
  -3  16   0  277.37   14.90
  -3  16   0  272.67   14.20
  -3  16   0  251.07   13.90
   3  16   0  269.57   16.00
  -3  16   0  258.97   15.10
   3  16   0  251.57   16.00
   3  16   0  274.07   13.20
  -3  16   0  278.37   13.70
   3  16   0  267.97   14.40
  -3  16   0  258.37   14.00
   3  16   0  241.18   13.80
  -3  16   0  279.57   15.90
  -3  16   0  281.27   14.20
   3  16   0  289.67   20.80
   3  16   0  273.57   15.40
  -3  16   0  265.17   12.10
   3  16   0  266.97   13.60
  -3  16   0  280.87   14.30
  -3  16   0  270.97   13.90
   3  16   0  276.27   12.60
  -3  16   0  281.37   19.80
  -3  16   0  263.27   14.70
  -4 -16   0  111.79    7.70
  -4 -16   0  134.49    9.50
   4 -16   0  117.29    9.10
  -4 -16   0  124.09    8.40
  -4 -16   0  105.69    7.70
  -4 -16   0  132.19    9.80
   4 -16   0  117.09    7.80
  -4 -16   0  123.19    7.70
  -4 -16   0  116.49    7.40
  -4 -16   0  118.99   10.20
  -4 -16   0  122.89    6.60
  -4 -16   0  110.19    8.90
   4 -16   0  127.19    8.70
  -4 -16   0  119.99    8.60
   4 -16   0  122.09   10.10
   4 -16   0  129.99   13.80
  -4 -16   0  105.39    8.80
  -4 -16   0  136.19    9.30
   4 -16   0  117.79    8.00
  -4 -16   0  115.39    8.30
  -4 -16   0  127.79    9.70
  -4  16   0  128.89   10.60
   4  16   0  131.69    8.50
  -4  16   0  106.99    8.30
   4  16   0  119.39    7.60
  -4  16   0  121.49    6.70
  -4  16   0  107.69    5.70
   4  16   0  121.69   12.70
   4  16   0  127.19    8.60
  -4  16   0  107.89   12.20
  -4  16   0  126.39   10.90
   4  16   0  125.29    8.90
  -4  16   0  127.09    9.20
  -4  16   0  111.39    8.30
  -4  16   0  120.19    8.20
   4  16   0  120.49   10.60
  -4  16   0  117.69    8.80
  -4  16   0  117.59    9.40
   4  16   0  129.09    9.70
  -4  16   0  112.79    8.60
   4  16   0  120.09    6.80
  -4  16   0  117.19    8.30
  -4  16   0  141.59    8.40
   4  16   0  112.89    9.30
  -4  16   0  120.59    7.60
  -5 -16   0  174.68   12.30
  -5 -16   0  191.58   11.40
  -5 -16   0  181.08   10.70
  -5 -16   0  180.68    9.60
  -5 -16   0  169.98   11.70
  -5 -16   0  172.78   12.50
  -5 -16   0  165.18    9.40
  -5 -16   0  174.88   11.90
  -5 -16   0  172.98   10.50
  -5 -16   0  187.18    9.80
   5 -16   0  170.78   10.60
  -5 -16   0  176.28   11.10
   5 -16   0  169.88   13.00
  -5 -16   0  186.38   11.10
  -5 -16   0  177.68   11.00
   5 -16   0  171.88   12.60
   5 -16   0  186.98   17.20
   5 -16   0  177.88   10.30
  -5 -16   0  182.18   12.00
   5 -16   0  178.18   10.40
   5 -16   0  179.48   12.00
   5  16   0  169.38   13.10
  -5  16   0  168.58   10.70
  -5  16   0  167.98    9.00
  -5  16   0  153.48    9.10
   5  16   0  180.78   10.80
  -5  16   0  172.28   11.20
  -5  16   0  175.48   14.20
  -5  16   0  169.88   11.70
  -5  16   0  189.08   11.80
   5  16   0  167.88    8.50
  -5  16   0  180.18   11.70
  -5  16   0  165.08   10.10
  -5  16   0  178.08   16.50
   5  16   0  188.18   11.00
   5  16   0  165.38   11.70
   5  16   0  171.58   11.10
   5  16   0  166.18   11.30
  -5  16   0  184.68   11.70
   5  16   0  185.98   10.00
  -5  16   0  170.98   11.30
   5  16   0  178.68   16.10
  -5  16   0  185.38    8.60
  -5  16   0  188.68   10.30
  -6 -16   0    3.10    3.60
  -6 -16   0    0.60    3.00
  -6 -16   0   -0.10    3.00
  -6 -16   0    0.10    3.20
  -6 -16   0    3.50    3.20
   6 -16   0   -1.60    3.90
   6 -16   0   -0.70    2.00
  -6 -16   0    1.80    2.70
  -6 -16   0    0.20    3.80
   6 -16   0   -0.50    2.60
  -6 -16   0    3.00    3.40
  -6 -16   0   -2.20    3.50
   6 -16   0   -1.50    6.10
  -6 -16   0   -1.70    2.80
  -6 -16   0    3.00    3.60
   6 -16   0   -1.50    2.50
   6 -16   0    0.70    2.20
  -6 -16   0    3.90    4.40
   6 -16   0   -0.30    3.40
  -6 -16   0    3.10    5.40
  -6  16   0    3.60    3.70
   6  16   0    3.50    3.10
  -6  16   0    2.60    2.00
  -6  16   0    5.00    3.50
   6  16   0    3.70    3.10
  -6  16   0    1.10    2.90
   6  16   0    0.70    1.30
   6  16   0    1.30    3.40
   6  16   0    1.20    1.50
  -6  16   0    1.10    2.00
   6  16   0   -3.00    4.90
   6  16   0    4.40    3.10
  -6  16   0   -6.30    6.00
  -6  16   0    0.20    3.70
  -6  16   0    0.20    3.20
  -6  16   0   -1.80    3.30
  -6  16   0    3.10    2.90
   6  16   0   -1.20    3.70
  -6  16   0    2.70    1.60
   6  16   0    0.80    1.90
  -6  16   0   -0.60    3.70
   6  16   0    1.50    2.50
   7 -16   0    2.40    4.20
  -7 -16   0   -1.80    3.00
   7 -16   0    1.30    3.00
  -7 -16   0   -0.80    3.70
   7 -16   0    0.20    4.50
  -7 -16   0    3.90    3.30
  -7 -16   0   -0.10    3.40
  -7 -16   0    2.00    3.20
   7 -16   0    4.10    2.90
  -7 -16   0    0.00    2.80
   7 -16   0   -0.30    2.00
  -7 -16   0   -2.30    2.50
  -7 -16   0    2.60    4.10
  -7 -16   0   -2.00    4.40
   7 -16   0    0.10    2.30
  -7 -16   0    0.10    5.90
   7 -16   0   -1.10    3.10
  -7 -16   0   -2.70    2.90
  -7 -16   0    0.50    4.60
  -7 -16   0   -1.20    3.20
  -7  16   0   -1.60    5.80
  -7  16   0   -0.20    0.70
  -7  16   0    0.40    4.20
   7  16   0    1.00    4.60
  -7  16   0    1.50    4.00
   7  16   0   -0.50    2.90
   7  16   0    1.80    3.90
   7  16   0    5.30    3.00
  -7  16   0   -4.80    2.20
  -7  16   0    3.40    2.30
  -7  16   0    3.40    4.40
  -7  16   0    0.80    2.90
  -7  16   0   -0.80    2.30
   7  16   0    0.50    1.80
   7  16   0    3.90    3.20
  -7  16   0    3.80    4.60
   7  16   0   -1.90    3.10
  -7  16   0   -4.70    3.60
   7  16   0    2.30    3.10
   8 -16   0  180.98   11.20
   8 -16   0  173.28   13.10
  -8 -16   0  163.28   12.20
  -8 -16   0  163.98   11.90
   8 -16   0  157.48   12.10
  -8 -16   0  162.18   11.60
  -8 -16   0  177.98   12.00
   8 -16   0  193.68   10.80
  -8 -16   0  167.78   13.00
   8 -16   0  197.88   19.80
   8 -16   0  181.88   10.30
  -8 -16   0  160.08   11.50
  -8 -16   0  186.18   14.20
  -8 -16   0  155.18   12.90
   8 -16   0  156.28   12.70
  -8 -16   0  150.18   12.50
   8 -16   0  138.19   10.60
  -8  16   0  166.78   16.60
  -8  16   0  174.88   10.20
   8  16   0  180.48   11.70
   8  16   0  145.39   11.70
   8  16   0  180.68   18.10
  -8  16   0  150.48   12.50
  -8  16   0  175.38   12.40
   8  16   0  184.98   10.30
   8  16   0  179.58   14.80
   8  16   0  140.89   11.20
  -8  16   0  174.08   10.30
   8  16   0  165.18   10.00
  -8  16   0  177.38   12.90
  -8  16   0  150.88    7.30
   8  16   0  169.68   11.50
  -8  16   0  177.28   13.20
   8  16   0  180.68   11.00
  -9 -16   0   -3.00    3.60
  -9 -16   0   -1.90    3.20
  -9 -16   0    2.20    4.80
  -9 -16   0    2.90    5.00
  -9 -16   0    0.10    3.90
   9 -16   0   -0.30    4.10
   9 -16   0   -2.20    2.40
   9 -16   0    5.40    5.20
  -9 -16   0   -3.30    5.00
   9 -16   0    0.60    2.60
   9 -16   0    1.00    1.70
   9 -16   0    4.20    4.40
  -9 -16   0   -3.20    2.90
   9 -16   0    4.90    3.00
   9 -16   0    0.60    4.10
  -9 -16   0   -2.80    6.60
  -9 -16   0   -3.90    3.30
  -9 -16   0   -3.70    5.00
   9  16   0   -3.50    4.10
  -9  16   0   -0.30    2.40
  -9  16   0   -2.60    7.40
  -9  16   0    2.20    4.80
   9  16   0    0.10    3.50
  -9  16   0   -3.60    4.40
   9  16   0    5.80    3.30
   9  16   0   -2.20    3.00
  -9  16   0    0.30    4.70
   9  16   0   -2.70    2.70
  -9  16   0   -1.20    3.70
  -9  16   0   -1.00    3.00
   9  16   0   -1.40    3.50
  10 -16   0   49.60    8.50
 -10 -16   0   67.59   10.00
 -10 -16   0   48.40    8.00
 -10 -16   0   49.20    7.80
 -10 -16   0   56.69    8.20
 -10 -16   0   46.40    8.90
 -10 -16   0   45.10    8.40
 -10 -16   0   43.00    7.60
 -10 -16   0   58.49   10.10
  10 -16   0   28.10    7.70
  10 -16   0   47.10    8.30
  10 -16   0   57.99    5.40
  10 -16   0   53.79    7.30
 -10 -16   0   44.60    9.40
  10 -16   0   46.30    8.60
  10 -16   0   53.29    6.40
  10  16   0   37.60    8.30
 -10  16   0   63.89   12.40
  10  16   0   44.70    7.60
 -10  16   0   39.40    7.80
  10  16   0   63.39    6.80
 -10  16   0   63.69   10.20
  10  16   0   37.30    6.60
 -10  16   0   41.00    3.80
  10  16   0   58.39    7.80
  10  16   0   52.09    6.50
 -10  16   0   50.79    9.30
  10  16   0   37.70    9.00
 -10  16   0   56.09    9.10
  10  16   0   57.99    8.10
 -10  16   0   54.29    6.10
 -10  16   0   51.19    5.80
  11 -16   0  112.69    9.80
  11 -16   0   89.39    8.50
 -11 -16   0  103.39   11.20
  11 -16   0  109.39   11.80
 -11 -16   0  107.39   10.40
 -11 -16   0  117.69   11.20
 -11 -16   0  101.89   12.10
 -11 -16   0  106.49   13.20
 -11 -16   0  118.39   12.90
 -11 -16   0  109.69   11.00
  11 -16   0  110.39   17.80
  11 -16   0  108.99    8.60
  11 -16   0  105.29   11.60
 -11 -16   0  101.99   12.30
 -11 -16   0  111.09   14.40
 -11  16   0  105.09    8.20
  11  16   0  105.49    8.60
 -11  16   0   90.69   10.10
 -11  16   0  104.59   10.00
  11  16   0  109.19   13.50
 -11  16   0  103.29   12.40
 -11  16   0   95.89    6.20
  11  16   0  104.29   16.50
  11  16   0   79.89    8.70
  11  16   0  110.79    8.80
 -11  16   0  133.49   17.20
  11  16   0  121.39   10.70
  11  16   0  108.39   10.30
 -11  16   0  102.19   11.70
  11  16   0  108.59   10.60
 -11  16   0   95.09   11.30
  12 -16   0   66.39   10.30
 -12 -16   0   71.19   11.90
 -12 -16   0   74.79   11.50
 -12 -16   0   55.89    9.50
 -12 -16   0   50.09    9.50
 -12 -16   0   58.39    8.90
  12 -16   0   49.30   11.60
 -12 -16   0   68.39   11.40
 -12 -16   0   78.59   10.60
  12 -16   0   66.09    8.50
 -12 -16   0   72.79   10.00
 -12 -16   0   71.59   11.90
  12 -16   0   79.89    7.50
  12 -16   0   62.19   10.50
 -12  16   0   67.79    7.30
  12  16   0   65.59    9.30
  12  16   0   83.29    9.30
 -12  16   0   58.29    9.40
 -12  16   0   57.69    5.00
 -12  16   0   57.29   10.60
 -12  16   0   42.60    8.00
 -12  16   0   65.09   14.80
  12  16   0   75.39   14.40
  12  16   0   70.79    9.50
 -12  16   0   69.79   11.10
  12  16   0   70.09    7.50
  12  16   0   76.49    7.90
 -12  16   0   61.29   10.00
  12  16   0   91.79   13.40
  13 -16   0   47.10    9.10
 -13 -16   0   37.60   13.00
 -13 -16   0   45.00    8.60
  13 -16   0   39.60    7.40
  13 -16   0   27.40    9.50
 -13 -16   0   31.10    8.10
  13 -16   0   41.50    9.40
 -13 -16   0   53.29    9.20
 -13 -16   0   51.49   10.80
  13 -16   0   36.10    6.00
 -13 -16   0   49.60   11.30
 -13 -16   0   31.60    9.90
 -13 -16   0   28.00    8.40
 -13 -16   0   40.70    8.00
 -13  16   0   29.20    5.00
  13  16   0   37.70    8.00
 -13  16   0   33.50    4.20
 -13  16   0   37.60   14.20
  13  16   0   54.69   10.20
 -13  16   0   36.70    6.50
 -13  16   0   27.60    7.90
  13  16   0   21.00    7.60
  13  16   0   33.70    6.60
 -13  16   0   31.80    7.80
  13  16   0   45.80    7.80
 -13  16   0   29.50    6.60
 -13  16   0   35.80   10.00
  13  16   0   41.50    7.90
  13  16   0   47.80    6.90
 -14 -16   0  121.09   12.60
 -14 -16   0  115.89   13.10
 -14 -16   0  100.79   13.80
 -14 -16   0  146.49   16.40
 -14 -16   0  135.89   15.30
  14 -16   0  119.59   10.90
  14 -16   0   88.99    8.40
 -14 -16   0   92.59   12.80
 -14 -16   0  127.09   13.30
 -14 -16   0  143.19   18.20
  14 -16   0  121.09   13.90
 -14 -16   0  109.49   12.20
  14  16   0   93.69   10.70
 -14  16   0  109.79   13.40
 -14  16   0  129.49   10.70
  14  16   0   72.89   14.80
 -14  16   0  132.39   14.70
  14  16   0  110.29   11.60
  14  16   0  116.09    9.60
 -14  16   0   93.99    7.20
  14  16   0  103.79   11.80
 -14  16   0  112.29   15.20
 -14  16   0   95.29   14.80
 -14  16   0   85.59    8.00
 -14  16   0  131.49   21.10
   0 -17   0   -0.10    2.70
   0 -17   0   -0.70    2.50
   0 -17   0    2.00    2.90
   0 -17   0    2.20    2.30
   0 -17   0    2.30    2.30
   0 -17   0   -0.40    1.80
   0 -17   0    5.90    3.20
   0 -17   0    0.30    2.80
   0 -17   0    3.50    1.80
   0 -17   0    2.80    1.40
   0 -17   0    3.20    3.00
   0 -17   0    2.60    2.30
   0 -17   0    3.60    2.60
   0  17   0    3.70    2.20
   0  17   0    0.90    2.00
   0  17   0    0.50    2.00
   0  17   0    1.30    3.00
   0  17   0    1.00    2.20
   0  17   0    3.00    1.80
   0  17   0    1.20    1.60
   0  17   0   -2.60    3.00
   0  17   0    3.20    2.00
   0  17   0    2.50    2.60
   0  17   0    1.20    2.70
   0  17   0   -0.20    2.50
   0  17   0    1.60    2.20
  -1 -17   0  245.18   13.70
  -1 -17   0  224.08   12.70
  -1 -17   0  235.88   12.20
   1 -17   0  230.28   11.60
   1 -17   0  240.78   14.90
   1 -17   0  255.27   11.90
   1 -17   0  257.67   13.00
  -1 -17   0  243.68   12.60
  -1 -17   0  250.37   16.50
   1 -17   0  252.77   17.70
  -1 -17   0  244.88   13.10
  -1 -17   0  241.78   13.10
  -1 -17   0  244.28   14.50
   1 -17   0  252.97   13.20
   1 -17   0  238.58   13.20
   1 -17   0  238.48   12.10
  -1 -17   0  230.78   13.00
   1 -17   0  251.57   14.20
  -1 -17   0  238.18   12.70
   1 -17   0  235.78   15.50
  -1 -17   0  224.78   11.20
   1 -17   0  246.08   12.90
  -1 -17   0  237.48   12.40
  -1 -17   0  247.88   16.70
  -1  17   0  252.37   11.70
  -1  17   0  214.08   11.60
   1  17   0  249.97   16.40
   1  17   0  234.58   14.30
  -1  17   0  235.38   14.40
   1  17   0  258.27   11.20
  -1  17   0  250.47   14.00
   1  17   0  252.07   12.70
  -1  17   0  227.18   12.60
  -1  17   0  239.78   13.30
   1  17   0  228.28   14.80
  -1  17   0  244.48   12.20
  -1  17   0  237.78   15.20
   1  17   0  221.98   10.50
   1  17   0  248.98   12.20
  -1  17   0  240.08   13.60
  -1  17   0  244.28   13.60
  -1  17   0  216.48   16.70
   1  17   0  253.67   14.40
  -1  17   0  253.77   12.50
  -1  17   0  246.58   12.60
   1  17   0  236.88   16.00
   1  17   0  234.38   13.40
   1  17   0  233.08   12.60
  -2 -17   0  163.78   10.40
  -2 -17   0  161.78    9.20
   2 -17   0  166.38    9.90
   2 -17   0  168.48   12.20
   2 -17   0  169.28    8.80
  -2 -17   0  177.08   10.00
  -2 -17   0  159.38   10.50
   2 -17   0  150.48    8.40
  -2 -17   0  170.98   10.80
  -2 -17   0  152.58    9.00
   2 -17   0  170.68   12.30
  -2 -17   0  169.78   10.80
  -2 -17   0  166.68    9.50
  -2 -17   0  161.28    8.80
  -2 -17   0  165.58   10.60
  -2 -17   0  160.28    9.50
   2 -17   0  165.88   10.70
  -2 -17   0  178.18   12.80
   2 -17   0  175.88   11.60
  -2 -17   0  174.18   14.20
  -2 -17   0  170.68   11.90
   2 -17   0  175.78   10.70
  -2 -17   0  167.68   10.10
   2 -17   0  164.48   14.80
   2 -17   0  170.98   10.10
  -2  17   0  158.48   10.30
  -2  17   0  152.28   11.40
  -2  17   0  166.48    9.90
   2  17   0  146.89   10.10
  -2  17   0  182.28   10.20
  -2  17   0  188.68   11.30
  -2  17   0  180.98   12.40
  -2  17   0  160.28   10.10
  -2  17   0  170.08    8.60
   2  17   0  163.68   12.60
  -2  17   0  164.38   14.40
   2  17   0  168.88   11.80
  -2  17   0  175.38   10.10
  -2  17   0  183.78    9.70
   2  17   0  174.48    9.10
   2  17   0  160.18    7.60
   2  17   0  164.18    9.70
   2  17   0  171.58    9.90
   2  17   0  159.68   11.40
   2  17   0  154.28   11.90
  -2  17   0  155.08   10.70
   2  17   0  175.78   13.80
  -3 -17   0  220.38   12.00
  -3 -17   0  204.68   12.40
   3 -17   0  216.68   14.20
  -3 -17   0  223.98   13.00
   3 -17   0  217.58   12.00
  -3 -17   0  219.48   12.80
  -3 -17   0  220.78   12.30
  -3 -17   0  220.98   11.70
  -3 -17   0  218.08   12.90
   3 -17   0  214.78   13.10
  -3 -17   0  188.98    8.60
   3 -17   0  221.18   10.50
   3 -17   0  220.58   17.80
  -3 -17   0  227.68   13.30
  -3 -17   0  228.78   11.50
  -3 -17   0  226.38   11.50
   3 -17   0  218.18   10.70
  -3 -17   0  198.28   16.40
   3 -17   0  236.38   13.00
  -3 -17   0  235.08   11.50
   3 -17   0  216.58   14.00
  -3 -17   0  222.28   10.80
   3 -17   0  223.08   11.90
  -3 -17   0  215.08   12.80
  -3 -17   0  230.58   14.20
  -3  17   0  202.38   12.20
  -3  17   0  212.58   13.40
   3  17   0  221.08   16.80
   3  17   0  222.58   14.90
  -3  17   0  209.88   13.20
   3  17   0  207.08   13.40
   3  17   0  203.58   11.30
   3  17   0  219.18   14.20
   3  17   0  205.18   12.60
  -3  17   0  225.98   10.40
  -3  17   0  232.58   12.10
  -3  17   0  204.58   11.80
   3  17   0  216.58   10.70
  -3  17   0  240.78   12.70
  -3  17   0  215.98   12.40
  -3  17   0  224.28   12.30
   3  17   0  229.58   14.90
  -3  17   0  230.68   14.30
  -3  17   0  215.18   12.30
   3  17   0  219.58   12.00
   3  17   0  216.28   12.30
  -3  17   0  205.38   17.10
  -3  17   0  232.78   13.30
  -4 -17   0   22.50    3.80
  -4 -17   0   27.00    5.00
   4 -17   0   18.40    4.90
  -4 -17   0   23.10    3.30
  -4 -17   0   28.60    5.80
   4 -17   0   15.60    3.60
  -4 -17   0   22.20    4.50
  -4 -17   0   26.10    4.20
  -4 -17   0   23.00    6.10
  -4 -17   0   25.10    4.30
  -4 -17   0   18.90    4.10
   4 -17   0   21.40    3.90
  -4 -17   0   24.60    4.10
   4 -17   0   26.40    5.80
  -4 -17   0   14.30    4.10
   4 -17   0   23.70    4.70
  -4 -17   0   18.50    4.40
  -4 -17   0   26.70    5.80
   4 -17   0   24.20    6.70
   4  17   0   31.60    3.20
  -4  17   0   20.80    4.40
   4  17   0   31.30    6.10
  -4  17   0   23.30    3.20
  -4  17   0   23.20    4.30
  -4  17   0   30.40    5.80
   4  17   0   27.20    4.90
   4  17   0   17.60    5.10
  -4  17   0   24.40    4.80
   4  17   0   17.50    5.40
  -4  17   0   20.10    3.90
   4  17   0   21.60    4.20
   4  17   0   21.80    4.30
   4  17   0   21.60    4.80
  -4  17   0   32.40    6.80
  -4  17   0   23.70    4.80
  -4  17   0   25.20    5.30
  -4  17   0   20.80    4.40
  -4  17   0   14.70    4.90
  -4  17   0   24.70    4.80
  -4  17   0   21.80    3.80
   4  17   0   20.50    4.10
  -5 -17   0  461.15   21.70
  -5 -17   0  450.95   19.60
  -5 -17   0  415.46   19.90
  -5 -17   0  432.96   22.40
   5 -17   0  458.55   21.30
   5 -17   0  475.75   29.90
  -5 -17   0  430.46   25.00
  -5 -17   0  454.75   20.00
   5 -17   0  450.95   23.70
  -5 -17   0  450.45   21.50
   5 -17   0  445.36   22.30
   5 -17   0  450.85   22.80
  -5 -17   0  459.65   21.80
  -5 -17   0  476.75   23.20
  -5 -17   0  463.25   22.90
  -5 -17   0  466.45   21.60
   5 -17   0  449.06   20.80
  -5 -17   0  434.06   22.30
  -5 -17   0  464.45   21.20
   5 -17   0  458.95   20.80
  -5  17   0  432.96   24.30
  -5  17   0  478.05   24.00
  -5  17   0  451.15   22.20
  -5  17   0  443.96   20.40
  -5  17   0  459.55   20.70
   5  17   0  448.06   22.80
   5  17   0  456.85   21.60
  -5  17   0  445.76   22.40
  -5  17   0  453.95   22.20
   5  17   0  449.26   20.10
  -5  17   0  401.36   33.70
   5  17   0  443.46   21.40
   5  17   0  449.46   22.50
  -5  17   0  448.56   21.80
  -5  17   0  417.46   23.30
   5  17   0  450.25   21.20
  -5  17   0  418.06   19.70
   5  17   0  457.85   28.40
  -5  17   0  443.96   21.10
   5  17   0  439.16   24.10
   5  17   0  430.36   18.90
  -5  17   0  507.05   22.70
  -5  17   0  453.75   19.30
   6 -17   0    5.00    3.30
  -6 -17   0   12.10    6.00
   6 -17   0    4.30    4.70
  -6 -17   0    7.70    3.10
  -6 -17   0    5.20    3.40
  -6 -17   0    8.00    5.10
  -6 -17   0    2.40    4.50
  -6 -17   0    3.50    5.50
  -6 -17   0   11.10    4.70
   6 -17   0    9.30    3.10
   6 -17   0    7.60    5.20
   6 -17   0    5.80    3.10
  -6 -17   0    6.20    3.30
   6 -17   0    6.70    4.80
  -6 -17   0    1.70    3.30
  -6 -17   0   11.90    5.00
  -6 -17   0    4.90    3.00
  -6 -17   0    7.70    4.90
  -6 -17   0    0.20    3.90
   6 -17   0    8.20    3.20
   6  17   0    9.10    3.70
  -6  17   0   10.10    3.10
   6  17   0    3.90    4.40
  -6  17   0    1.80    3.70
   6  17   0    3.60    3.30
   6  17   0    3.60    2.40
   6  17   0    5.80    2.10
  -6  17   0    8.10    3.30
   6  17   0    6.50    4.50
  -6  17   0    1.30    4.00
   6  17   0    6.90    3.20
  -6  17   0    7.70    2.00
  -6  17   0    1.90    6.10
  -6  17   0    4.30    3.60
  -6  17   0   10.10    4.30
   6  17   0   10.30    4.20
  -6  17   0    7.50    4.00
  -6  17   0    8.10    4.30
  -6  17   0    1.90    3.70
  -6  17   0    5.80    2.40
  -7 -17   0   22.30    4.20
   7 -17   0   23.10    6.50
  -7 -17   0   18.80    5.20
   7 -17   0   24.00    4.80
  -7 -17   0   23.90    5.10
  -7 -17   0   19.20    4.90
  -7 -17   0   21.40    4.70
  -7 -17   0   18.80    5.80
  -7 -17   0   21.20    4.00
  -7 -17   0   27.00    6.50
  -7 -17   0   23.20    7.80
   7 -17   0   10.90    3.40
  -7 -17   0   20.50    5.30
   7 -17   0   15.30    5.70
  -7 -17   0   19.20    5.90
   7 -17   0   18.60    3.60
  -7 -17   0   22.10    6.20
   7 -17   0   23.30    7.60
  -7 -17   0   25.50    5.30
   7 -17   0   20.10    4.60
  -7  17   0   16.20    5.20
   7  17   0   20.10    4.50
   7  17   0   23.80    4.40
  -7  17   0   17.80    5.40
   7  17   0   18.10    4.20
   7  17   0   21.50    2.90
   7  17   0   18.70    4.70
   7  17   0   15.20    3.30
   7  17   0   13.60    5.70
  -7  17   0   22.50    4.40
  -7  17   0   18.90    5.70
  -7  17   0   18.70    3.50
  -7  17   0   21.40    8.10
  -7  17   0   25.10    5.50
  -7  17   0   21.20    3.50
  -7  17   0   20.60    5.90
  -7  17   0   24.10    6.20
   7  17   0   11.40    5.60
   7  17   0   18.30    5.50
   8 -17   0   23.40    6.60
  -8 -17   0   28.20    6.90
   8 -17   0   18.00    7.10
   8 -17   0   22.70    6.80
  -8 -17   0   16.30    4.90
   8 -17   0   23.50    4.10
   8 -17   0   26.90    5.40
   8 -17   0   14.60    4.00
  -8 -17   0   33.70    6.90
  -8 -17   0   23.10    7.70
  -8 -17   0   21.20    5.40
  -8 -17   0   23.80    6.70
  -8 -17   0   23.50    5.90
   8 -17   0   18.20    4.30
  -8 -17   0   18.70    5.00
  -8 -17   0   26.50    5.60
   8  17   0   30.70    5.60
  -8  17   0   18.20    5.10
  -8  17   0   27.50    7.20
  -8  17   0   25.20    6.80
  -8  17   0   20.90    3.70
  -8  17   0   13.00    5.60
   8  17   0   11.20    5.70
  -8  17   0   27.40    4.80
   8  17   0   27.80    5.10
  -8  17   0   17.30    8.40
   8  17   0   15.50    3.20
   8  17   0   12.20    4.80
   8  17   0   25.50    4.60
   8  17   0   23.50    5.00
  -8  17   0   21.40    3.30
   8  17   0   15.90    6.30
  -8  17   0   29.60    7.20
  -9 -17   0   52.29    9.20
   9 -17   0   60.59    6.70
   9 -17   0   43.30    6.40
   9 -17   0   65.39    9.50
  -9 -17   0   77.49   11.20
  -9 -17   0   62.09    8.70
   9 -17   0   38.40    9.40
  -9 -17   0   54.99    9.10
  -9 -17   0   55.09    7.90
   9 -17   0   57.69    5.70
   9 -17   0   62.49    7.30
  -9 -17   0   50.99    7.90
   9 -17   0   48.90    7.80
  -9 -17   0   62.29    7.90
  -9 -17   0   58.39    9.60
  -9 -17   0   48.10    7.80
  -9 -17   0   52.29    8.30
   9 -17   0   44.00    8.60
   9  17   0   45.10    9.40
  -9  17   0   55.29    8.50
   9  17   0   46.50    7.30
  -9  17   0   53.59    8.40
   9  17   0   71.39    6.90
  -9  17   0   35.70    9.70
  -9  17   0   55.59    8.70
   9  17   0   56.09   10.30
  -9  17   0   50.89    6.00
  -9  17   0   48.60    3.30
   9  17   0   59.69    6.80
   9  17   0   77.19    8.20
  -9  17   0   58.69    6.60
   9  17   0   62.19    8.30
  -9  17   0   53.19    7.40
  10 -17   0   92.69   12.10
  10 -17   0   68.39    9.40
 -10 -17   0  110.39   10.30
 -10 -17   0  100.39   10.80
  10 -17   0   94.09    9.00
  10 -17   0   78.39    8.10
 -10 -17   0   98.89   11.60
 -10 -17   0  107.29   12.00
  10 -17   0  103.49   16.50
  10 -17   0   94.39    8.20
 -10 -17   0  120.79   13.50
  10 -17   0   96.79    7.00
 -10 -17   0   94.99   10.10
 -10 -17   0   88.29    9.50
  10 -17   0  105.39   11.40
 -10 -17   0  101.19   11.00
 -10 -17   0   92.09   11.40
 -10  17   0   83.79   11.30
 -10  17   0   66.49   12.70
  10  17   0   87.59    9.80
 -10  17   0  103.99    8.20
  10  17   0  108.89   13.40
 -10  17   0  106.99    8.10
  10  17   0  103.19    9.70
 -10  17   0   95.49   11.40
  10  17   0  101.69    8.30
 -10  17   0   76.09    9.30
  10  17   0   91.29    8.30
  10  17   0  105.89    9.90
  10  17   0  103.49   15.40
 -10  17   0   73.59   11.00
  11 -17   0   30.40    7.50
  11 -17   0   22.70    7.50
  11 -17   0   22.10    8.10
 -11 -17   0   24.50    8.30
 -11 -17   0   38.20    7.60
 -11 -17   0   27.50    8.00
 -11 -17   0   30.70    7.30
 -11 -17   0   14.90    5.60
 -11 -17   0   34.10    9.80
 -11 -17   0   35.40    7.30
  11 -17   0   24.80    5.50
 -11 -17   0   19.30    6.80
 -11 -17   0   17.80    7.40
 -11  17   0   18.60    7.30
  11  17   0   24.40    5.50
  11  17   0   13.90    7.00
 -11  17   0   34.50    7.00
 -11  17   0   23.40    6.90
  11  17   0   27.70    6.50
  11  17   0   23.40    5.10
  11  17   0   19.20    4.80
 -11  17   0   27.70   11.40
 -11  17   0   15.30    5.30
 -11  17   0   20.60    2.80
  11  17   0   28.90    6.50
 -11  17   0   28.80    8.20
  11  17   0   18.40    7.00
 -12 -17   0   61.09   11.70
 -12 -17   0   71.19   10.60
  12 -17   0   73.09   11.40
  12 -17   0   49.40   11.20
 -12 -17   0   86.29   12.60
  12 -17   0   77.59   10.40
 -12 -17   0   60.99    9.20
 -12 -17   0   56.29   11.90
  12 -17   0   61.89    7.40
 -12 -17   0   65.39    9.80
 -12 -17   0   65.99   10.10
 -12 -17   0   65.99   11.40
 -12 -17   0   63.69    9.70
  12 -17   0   65.19    8.70
 -12  17   0   57.29    9.50
 -12  17   0   47.50    4.50
 -12  17   0   71.89    7.70
  12  17   0   90.79   13.60
  12  17   0   43.40   10.50
 -12  17   0   65.99    6.70
  12  17   0   63.69    8.90
 -12  17   0   50.19    9.70
  12  17   0   64.59    7.70
 -12  17   0   54.09   13.40
 -12  17   0   54.39    8.40
  12  17   0   79.89    9.30
  12  17   0   73.19    9.90
 -12  17   0   71.79   11.60
 -13 -17   0   23.60    7.60
 -13 -17   0   15.10    7.20
 -13 -17   0   18.00    8.80
  13 -17   0   12.40    4.20
  13 -17   0   24.10    6.10
 -13 -17   0   25.20   10.30
 -13 -17   0   22.70    9.10
 -13 -17   0   23.70    7.20
  13 -17   0   22.00   10.30
  13 -17   0   28.50    8.10
 -13 -17   0   23.70    9.10
 -13 -17   0   27.00    7.60
  13 -17   0    7.80    6.00
 -13 -17   0   19.20    6.40
  13  17   0   28.50    7.50
  13  17   0   26.60    6.50
 -13  17   0   23.90    6.30
  13  17   0   16.60    5.20
  13  17   0   23.70    5.50
 -13  17   0   25.90    8.00
 -13  17   0   29.10    9.00
 -13  17   0   17.30   12.20
 -13  17   0   18.30    4.30
  13  17   0   34.40    9.20
  13  17   0   11.10    6.90
 -13  17   0   28.20   14.40
  13  17   0   16.90    5.40
 -13  17   0   15.80    5.00
  14 -17   0    1.00    4.50
 -14 -17   0    6.30    5.40
  14 -17   0   -4.30    3.00
 -14 -17   0    5.40    4.80
 -14 -17   0    3.90    7.20
  14 -17   0    0.90    5.50
  14 -17   0    0.90    6.30
 -14 -17   0   -5.00    4.30
 -14 -17   0    6.20    7.30
 -14 -17   0   -3.10    6.50
 -14 -17   0   -4.60    9.30
 -14 -17   0   -1.50    5.90
 -14 -17   0   13.30   10.40
  14  17   0    5.20    5.70
 -14  17   0    1.80    3.80
 -14  17   0   -6.10    3.90
  14  17   0   -2.50    4.90
 -14  17   0    5.50    8.50
  14  17   0   -1.10    3.80
  14  17   0  -12.10    6.20
 -14  17   0   -7.00    5.60
 -14  17   0   -6.60    2.90
  14  17   0   -3.00    5.20
  14  17   0    4.20    4.10
 -14  17   0    5.60    7.00
   0 -18   0  320.87   16.40
   0 -18   0  330.07   14.20
   0 -18   0  306.07   16.30
   0 -18   0  345.47   16.70
   0 -18   0  325.87   16.30
   0 -18   0  341.47   18.60
   0 -18   0  329.57   20.20
   0 -18   0  326.47   16.50
   0 -18   0  300.47   15.30
   0 -18   0  346.17   21.20
   0 -18   0  349.96   16.30
   0 -18   0  326.27   17.30
   0 -18   0  323.07   15.50
   0  18   0  334.77   17.90
   0  18   0  346.77   15.20
   0  18   0  341.07   17.90
   0  18   0  329.97   14.70
   0  18   0  351.06   15.70
   0  18   0  307.47   18.40
   0  18   0  324.87   20.80
   0  18   0  310.27   15.30
   0  18   0  326.27   16.40
   0  18   0  316.37   17.10
   0  18   0  358.76   20.00
   0  18   0  323.87   16.00
   0  18   0  331.47   16.00
  -1 -18   0  134.99   12.20
  -1 -18   0  122.89    8.60
  -1 -18   0  130.29    8.70
  -1 -18   0  142.99    9.60
  -1 -18   0  136.19    8.30
  -1 -18   0  142.59   12.30
   1 -18   0  129.09    9.00
   1 -18   0  123.69    7.60
   1 -18   0  119.69    9.00
   1 -18   0  119.59    8.00
  -1 -18   0  130.49    7.30
  -1 -18   0  127.49    9.00
   1 -18   0  132.79   11.30
   1 -18   0  124.89    9.10
   1 -18   0  143.99   13.50
   1 -18   0  131.49    8.80
  -1 -18   0  134.09    8.60
   1 -18   0  124.89    7.70
   1 -18   0  123.29   10.50
   1 -18   0  133.09   10.00
  -1 -18   0  124.49   10.40
  -1 -18   0  132.09    9.00
  -1 -18   0  127.29    9.70
  -1 -18   0  132.79    9.20
  -1  18   0  143.69    8.90
   1  18   0  131.69   10.00
   1  18   0  126.59   11.50
  -1  18   0  140.39   11.40
   1  18   0  135.09    8.50
  -1  18   0  130.69    9.70
  -1  18   0  143.89    7.90
  -1  18   0  112.39   12.10
  -1  18   0  130.49    8.50
   1  18   0  121.19    6.60
   1  18   0  123.49    9.80
  -1  18   0  129.89    8.20
   1  18   0  129.79    9.50
   1  18   0  127.59   10.80
   1  18   0  129.19    7.20
  -1  18   0  137.69    8.60
   1  18   0  140.49   12.30
  -1  18   0  134.29    7.80
  -1  18   0  120.09    9.30
   1  18   0  136.39    8.20
   1  18   0  138.69    9.10
  -1  18   0  127.69   10.70
  -1  18   0  123.99    9.30
  -1  18   0  135.49    9.60
   2 -18   0  250.17   14.00
   2 -18   0  239.78   14.80
  -2 -18   0  262.77   12.30
   2 -18   0  256.67   13.70
  -2 -18   0  260.27   15.20
  -2 -18   0  255.67   13.30
  -2 -18   0  253.57   13.20
  -2 -18   0  258.17   14.20
   2 -18   0  242.58   14.10
  -2 -18   0  247.68   16.40
  -2 -18   0  246.58   13.60
  -2 -18   0  236.88   17.70
   2 -18   0  252.47   19.00
   2 -18   0  244.98   16.00
  -2 -18   0  238.68   14.00
  -2 -18   0  252.27   13.80
   2 -18   0  255.47   12.50
   2 -18   0  276.87   13.60
  -2 -18   0  252.57   12.90
   2 -18   0  255.97   12.30
   2 -18   0  239.58   11.80
  -2 -18   0  271.97   13.10
  -2 -18   0  245.78   12.40
   2 -18   0  249.48   15.80
  -2 -18   0  257.47   14.20
  -2 -18   0  257.37   14.20
   2  18   0  244.88   15.10
   2  18   0  255.07   13.30
   2  18   0  249.28   19.90
  -2  18   0  252.37   14.40
   2  18   0  257.07   15.50
   2  18   0  268.07   14.30
   2  18   0  257.47   16.70
  -2  18   0  243.28   14.30
  -2  18   0  248.68   14.30
  -2  18   0  260.57   16.00
  -2  18   0  243.88   13.90
  -2  18   0  238.88   13.50
  -2  18   0  250.47   15.30
  -2  18   0  262.37   13.00
   2  18   0  252.27   13.20
  -2  18   0  259.07   13.50
  -2  18   0  268.47   13.50
  -2  18   0  253.87   13.30
  -2  18   0  265.47   12.00
  -2  18   0  260.07   18.90
   2  18   0  242.58   12.40
   2  18   0  237.98   15.90
   2  18   0  245.18   10.90
   3 -18   0    7.60    4.40
  -3 -18   0    6.30    2.50
   3 -18   0    2.10    3.20
  -3 -18   0    5.40    3.30
   3 -18   0    9.00    4.40
  -3 -18   0    6.80    2.60
  -3 -18   0    5.10    3.50
   3 -18   0    5.60    2.00
  -3 -18   0    7.50    3.40
   3 -18   0    3.30    2.50
   3 -18   0    6.70    3.40
  -3 -18   0    9.00    4.10
  -3 -18   0    9.00    4.10
  -3 -18   0    4.70    2.70
  -3 -18   0    3.20    3.10
   3 -18   0    7.70    3.80
   3 -18   0    7.50    2.50
  -3 -18   0    6.30    3.20
  -3 -18   0    0.90    2.80
  -3 -18   0    5.80    2.60
   3 -18   0    4.70    2.60
  -3 -18   0   10.50    3.60
  -3 -18   0    6.40    2.10
  -3 -18   0    3.60    3.00
  -3  18   0    6.30    2.50
   3  18   0    6.30    3.20
  -3  18   0    1.60    3.90
   3  18   0   11.70    2.60
   3  18   0    3.30    3.20
  -3  18   0    6.50    3.20
  -3  18   0    5.00    3.00
   3  18   0    4.60    2.80
  -3  18   0    9.30    2.50
  -3  18   0    7.30    4.60
  -3  18   0    6.80    3.20
  -3  18   0    8.20    3.60
   3  18   0    0.80    3.70
  -3  18   0   17.40    4.20
  -3  18   0   11.10    3.90
   3  18   0    2.60    2.10
   3  18   0    9.70    4.50
   3  18   0    6.90    3.90
   3  18   0    2.10    2.00
  -3  18   0    4.10    2.90
  -3  18   0    6.10    3.40
  -3  18   0    4.00    3.10
  -4 -18   0  168.98   10.00
  -4 -18   0  188.08   13.30
  -4 -18   0  155.78   11.30
  -4 -18   0  168.48   10.10
  -4 -18   0  182.48   11.90
  -4 -18   0  158.58   11.40
  -4 -18   0  166.68    8.80
  -4 -18   0  182.38   10.90
   4 -18   0  158.28   12.00
   4 -18   0  168.68   12.90
  -4 -18   0  185.28   12.60
   4 -18   0  170.48   12.90
   4 -18   0  168.18   11.50
   4 -18   0  162.18   16.40
   4 -18   0  159.08    8.10
  -4 -18   0  166.58   10.80
  -4 -18   0  153.78   11.20
  -4 -18   0  168.88   12.10
   4 -18   0  170.78   10.30
   4 -18   0  155.38   10.30
  -4 -18   0  175.38   10.70
  -4 -18   0  176.28    9.70
  -4  18   0  160.88   11.10
  -4  18   0  176.58   10.40
   4  18   0  181.98   16.20
  -4  18   0  173.98   10.50
  -4  18   0  172.78   10.70
   4  18   0  157.18   12.50
  -4  18   0  168.28   10.30
  -4  18   0  171.88   11.40
   4  18   0  168.98   10.00
   4  18   0  189.88   11.40
  -4  18   0  154.38   10.70
  -4  18   0  161.88   12.20
  -4  18   0  162.58   11.30
  -4  18   0  198.38   15.50
   4  18   0  166.28    8.90
   4  18   0  158.28   12.00
  -4  18   0  179.48    8.70
   4  18   0  166.48   10.50
  -4  18   0  161.58   15.90
  -4  18   0  173.68   13.00
   4  18   0  182.28   11.60
   4  18   0  173.78   13.60
   4  18   0  168.88   12.20
  -4  18   0  177.88   11.90
  -5 -18   0    3.30    3.00
  -5 -18   0    5.70    4.90
  -5 -18   0    5.80    4.20
   5 -18   0    4.60    3.90
   5 -18   0    4.00    2.40
  -5 -18   0    2.20    3.10
  -5 -18   0    7.30    2.60
  -5 -18   0    3.00    4.30
  -5 -18   0    2.20    2.90
  -5 -18   0    2.30    2.90
  -5 -18   0    0.50    3.70
  -5 -18   0    8.30    4.20
   5 -18   0    7.10    6.80
  -5 -18   0    3.60    3.20
   5 -18   0    5.70    3.50
  -5 -18   0    1.80    3.10
   5 -18   0    7.00    3.30
   5  18   0    2.10    3.60
  -5  18   0    6.40    4.70
  -5  18   0    9.10    5.30
   5  18   0    3.60    3.40
   5  18   0    2.80    3.10
  -5  18   0    1.40    4.80
   5  18   0    6.50    5.20
  -5  18   0    7.50    2.50
  -5  18   0    4.80    4.00
  -5  18   0    4.70    3.30
   5  18   0    3.70    1.70
  -5  18   0    4.90    2.30
  -5  18   0   -0.40    3.90
   5  18   0    4.30    3.20
   5  18   0    2.20    2.40
  -5  18   0    3.10    3.30
   5  18   0    4.40    3.10
  -5  18   0    0.50    4.50
  -5  18   0    3.60    3.40
  -5  18   0    3.60    2.50
   5  18   0    5.20    6.50
  -5  18   0    2.90    3.10
  -5  18   0    4.10    2.10
  -5  18   0    6.00    3.60
  -6 -18   0   12.70    6.70
  -6 -18   0   10.00    4.30
  -6 -18   0    9.50    5.30
  -6 -18   0    8.80    3.50
  -6 -18   0   15.20    3.80
  -6 -18   0   19.00    6.20
   6 -18   0    4.40    4.90
  -6 -18   0   11.60    5.40
   6 -18   0   10.80    5.30
   6 -18   0   10.10    3.90
  -6 -18   0   11.10    3.80
   6 -18   0   10.30    3.70
  -6 -18   0    8.30    3.60
   6 -18   0   10.40    3.20
   6 -18   0    8.50    3.10
  -6 -18   0    4.00    4.60
   6 -18   0    7.00    4.30
  -6 -18   0   13.70    5.10
  -6 -18   0   20.30    5.50
  -6  18   0   10.70    4.30
   6  18   0   10.00    4.00
   6  18   0    8.80    2.90
  -6  18   0    7.40    4.20
   6  18   0   16.30    6.40
  -6  18   0   18.00    4.30
   6  18   0   13.20    4.20
  -6  18   0    3.20    6.00
   6  18   0   13.30    5.20
  -6  18   0   13.00    3.00
  -6  18   0   10.20    4.50
  -6  18   0    7.10    4.80
   6  18   0    7.60    3.70
   6  18   0    8.90    3.60
  -6  18   0   11.60    3.10
  -6  18   0    7.20    4.30
   6  18   0   13.10    2.40
  -6  18   0    9.60    2.70
   6  18   0    7.60    4.00
  -6  18   0    9.80    5.10
  -7 -18   0    7.20    3.80
   7 -18   0   10.90    3.90
  -7 -18   0   14.40    4.50
   7 -18   0    7.20    3.40
   7 -18   0   15.60    5.80
   7 -18   0   16.20    3.60
  -7 -18   0   15.80    4.20
  -7 -18   0   12.20    4.50
  -7 -18   0   12.70    5.50
  -7 -18   0   10.30    4.30
  -7 -18   0    6.90    5.10
  -7 -18   0    3.20    5.30
  -7 -18   0   18.10    5.50
   7 -18   0   15.20    4.30
  -7 -18   0   15.70    6.10
   7 -18   0   10.30    5.60
   7 -18   0   15.00    5.70
  -7 -18   0    5.70    7.30
  -7 -18   0   12.30    3.50
  -7 -18   0   10.90    4.90
   7  18   0    4.80    4.70
   7  18   0   20.90    5.50
  -7  18   0   15.40    3.30
   7  18   0   15.30    5.60
  -7  18   0   17.10    4.80
  -7  18   0   16.10    5.80
  -7  18   0    4.10    6.80
  -7  18   0    9.10    5.30
   7  18   0   20.40    4.30
   7  18   0   12.80    4.10
   7  18   0   10.40    4.90
  -7  18   0   14.30    4.10
  -7  18   0   18.10    5.90
   7  18   0    8.80    2.80
  -7  18   0    6.30    4.40
   7  18   0   16.30    4.20
   7  18   0   18.30    2.70
  -8 -18   0   11.60    5.80
  -8 -18   0    6.70    5.40
   8 -18   0    5.30    4.30
   8 -18   0   18.80    4.90
  -8 -18   0    9.00    4.20
  -8 -18   0   13.10    5.50
  -8 -18   0    5.70    5.00
   8 -18   0    6.40    5.50
   8 -18   0    8.80    3.50
   8 -18   0   15.70    4.20
  -8 -18   0   18.90    6.80
   8 -18   0   10.20    3.00
  -8 -18   0    6.70    4.00
  -8 -18   0    7.80    3.70
  -8 -18   0   14.80    7.40
   8 -18   0   10.80    5.50
  -8 -18   0    9.50    4.30
  -8  18   0   10.10    3.00
  -8  18   0   10.10    5.10
   8  18   0    7.50    5.70
   8  18   0   14.60    4.90
   8  18   0   13.70    4.90
   8  18   0   22.70    4.20
  -8  18   0   14.90    6.40
  -8  18   0    7.80    5.20
  -8  18   0   10.90    5.10
   8  18   0   10.60    2.20
   8  18   0   14.20    4.60
  -8  18   0   16.20    3.60
   8  18   0    7.20    2.30
   8  18   0   11.20    4.90
  -8  18   0   14.90    4.30
  -8  18   0    6.90    4.10
  -8  18   0   13.50    5.50
   8  18   0   13.10    6.00
  -8  18   0   10.00    7.50
  -9 -18   0    5.80    5.80
  -9 -18   0   19.20    5.70
  -9 -18   0   16.00    6.40
  -9 -18   0    9.60    4.10
   9 -18   0   14.50    6.80
   9 -18   0   17.60    4.70
  -9 -18   0    5.50    5.30
  -9 -18   0    8.90    7.60
  -9 -18   0   19.50    6.70
  -9 -18   0   17.30    5.70
   9 -18   0   15.00    3.40
   9 -18   0   20.70    4.80
   9 -18   0    8.60    5.50
  -9 -18   0   12.70    5.60
  -9 -18   0   12.20    4.90
   9 -18   0    6.80    3.50
  -9  18   0   21.00    6.60
   9  18   0    6.40    3.90
   9  18   0    9.80    4.30
  -9  18   0    9.50    5.20
  -9  18   0   22.20    3.80
  -9  18   0   11.60    6.20
   9  18   0    6.30    5.00
   9  18   0   13.50    4.30
   9  18   0   11.70    6.00
   9  18   0   13.20    5.10
  -9  18   0   18.30    4.30
  -9  18   0    2.70    8.90
  -9  18   0   10.20    5.70
   9  18   0   16.70    4.30
  10 -18   0   10.40    6.00
 -10 -18   0   14.10    5.90
  10 -18   0   15.80    2.90
 -10 -18   0   16.50    5.30
 -10 -18   0   12.40    6.40
  10 -18   0   18.40    8.20
 -10 -18   0   20.90    5.90
  10 -18   0   18.70    5.30
 -10 -18   0   12.10    6.20
 -10 -18   0   22.10    8.60
  10 -18   0    9.60    4.20
 -10 -18   0   11.40    6.60
 -10 -18   0    7.80    4.80
 -10 -18   0   13.30    5.50
  10 -18   0   18.00    6.60
  10 -18   0   21.80    7.10
  10  18   0   19.30    9.60
  10  18   0    8.40    5.90
 -10  18   0   16.50    6.40
  10  18   0   20.50    4.80
 -10  18   0   19.00    4.80
  10  18   0   18.60    5.70
 -10  18   0    8.10    6.60
 -10  18   0   17.60    4.30
  10  18   0   19.10    4.30
 -10  18   0   14.80   10.40
 -10  18   0   17.70    5.80
  10  18   0   10.70    4.70
 -10  18   0   15.40    6.50
 -11 -18   0   17.10    6.60
  11 -18   0    7.30    4.00
 -11 -18   0   13.90    7.20
  11 -18   0   12.60    4.30
 -11 -18   0    7.90    6.80
 -11 -18   0    9.40    5.10
  11 -18   0    3.60    6.20
  11 -18   0    2.60    6.30
 -11 -18   0    8.40    6.80
 -11 -18   0    5.40    4.50
 -11 -18   0   -2.80    8.00
  11 -18   0   10.90    5.80
 -11 -18   0   12.50    7.30
 -11 -18   0    4.30    4.60
 -11  18   0    5.80    5.30
  11  18   0    4.80    5.20
 -11  18   0   15.00    7.10
 -11  18   0    8.20    4.00
  11  18   0    8.90    5.30
 -11  18   0    7.30    7.10
 -11  18   0    7.90    4.60
 -11  18   0   15.20   10.90
  11  18   0   16.40    5.30
  11  18   0   18.10    4.90
  11  18   0   10.80    4.60
 -11  18   0    7.30    6.40
  11  18   0   15.10    5.70
  11  18   0   -0.70    6.10
  12 -18   0    5.20    5.30
 -12 -18   0    9.00    5.00
 -12 -18   0    4.00    5.10
 -12 -18   0    3.80    5.10
 -12 -18   0    0.40    6.30
  12 -18   0    2.90    3.80
 -12 -18   0   11.90    9.50
 -12 -18   0    4.80    6.20
 -12 -18   0   13.20    5.70
  12 -18   0    6.70    6.10
 -12 -18   0   12.70    7.90
 -12 -18   0   13.30    8.10
  12 -18   0   -4.20    4.00
  12 -18   0    3.60    4.10
  12  18   0    1.40    4.00
 -12  18   0   12.30    6.20
  12  18   0    8.10    4.40
 -12  18   0    2.00    5.60
 -12  18   0   -2.60    6.20
  12  18   0    3.50    4.70
 -12  18   0    0.90    3.10
 -12  18   0   -3.20    9.30
  12  18   0   10.10    4.20
 -12  18   0    8.40    3.40
  12  18   0    5.80    6.30
  12  18   0   -0.40    4.50
 -12  18   0    4.70    6.20
  12  18   0   -2.90    4.60
  13 -18   0   47.20   10.60
  13 -18   0   54.59    8.20
  13 -18   0   51.09   10.10
 -13 -18   0   54.59    9.70
  13 -18   0   37.50    6.20
 -13 -18   0   34.90    8.70
 -13 -18   0   54.29   12.10
  13 -18   0   47.30   12.70
 -13 -18   0   52.29   11.30
 -13 -18   0   43.90    9.10
 -13 -18   0   29.30   15.70
 -13  18   0   38.20   13.20
  13  18   0   51.79    7.00
  13  18   0   70.99   12.70
 -13  18   0   52.89   10.80
 -13  18   0   49.20    9.40
 -13  18   0   44.60    7.00
  13  18   0   44.00    7.40
  13  18   0   35.50    7.60
  13  18   0   28.20    9.80
 -13  18   0   43.40    5.80
 -13  18   0   49.50   14.80
  13  18   0   45.20   10.00
  13  18   0   40.90    8.30
 -14 -18   0   12.50    7.10
  14 -18   0    9.50    8.40
 -14 -18   0   16.30    8.20
 -14 -18   0   16.50    6.40
 -14 -18   0   19.30    8.00
  14 -18   0    8.40    4.30
 -14 -18   0    9.00    9.30
 -14 -18   0   26.20   10.50
  14 -18   0   13.20   10.60
 -14 -18   0   -5.80    4.30
  14 -18   0    9.70    5.00
 -14 -18   0    5.60    6.80
  14 -18   0   15.40    6.60
 -14  18   0    2.80    6.20
 -14  18   0   14.90    4.90
 -14  18   0    9.60    5.50
  14  18   0    6.20    6.70
  14  18   0   21.00    6.60
 -14  18   0    6.80    4.20
  14  18   0    3.90    4.40
  14  18   0   13.30    4.80
 -14  18   0   26.60   14.20
  14  18   0    2.70    4.40
 -14  18   0   20.30   10.00
 -14  18   0   24.90    8.90
   0 -19   0    2.80    2.00
   0 -19   0   -0.50    3.00
   0 -19   0   -1.20    2.10
   0 -19   0    1.10    2.40
   0 -19   0    3.50    2.90
   0 -19   0    4.30    3.00
   0 -19   0    0.30    2.90
   0 -19   0   -0.50    2.60
   0 -19   0    1.00    2.50
   0 -19   0    0.00    2.40
   0 -19   0    2.30    3.20
   0 -19   0    3.90    2.80
   0  19   0    2.00    2.10
   0  19   0    1.00    3.50
   0  19   0    2.50    2.40
   0  19   0    1.90    2.60
   0  19   0   -0.90    3.50
   0  19   0    3.40    1.70
   0  19   0    2.50    2.50
   0  19   0    2.60    2.60
   0  19   0    2.80    3.30
   0  19   0    0.80    3.20
   0  19   0    2.90    2.20
   0  19   0    1.80    2.70
   0  19   0    1.30    2.00
   1 -19   0   16.20    3.20
   1 -19   0   14.70    3.80
   1 -19   0   10.60    3.70
  -1 -19   0   12.90    3.70
   1 -19   0   14.10    3.70
  -1 -19   0   10.00    3.00
   1 -19   0   17.60    4.40
  -1 -19   0   16.60    3.00
  -1 -19   0   10.40    3.80
  -1 -19   0   10.60    4.00
   1 -19   0    4.40    3.60
  -1 -19   0   15.30    4.50
  -1 -19   0   11.30    4.10
   1 -19   0   14.30    4.50
   1 -19   0   15.00    3.10
  -1 -19   0   14.80    3.80
  -1 -19   0   11.70    3.90
   1 -19   0   10.20    3.40
   1 -19   0   10.50    3.60
  -1 -19   0   10.20    3.90
  -1 -19   0   11.30    3.10
  -1 -19   0    9.70    3.50
  -1 -19   0   13.90    3.50
   1  19   0   13.50    3.70
  -1  19   0    8.70    3.00
  -1  19   0    9.30    3.70
   1  19   0   15.50    3.50
   1  19   0   15.00    2.40
   1  19   0   11.10    3.30
   1  19   0    8.60    2.90
   1  19   0   13.20    4.20
  -1  19   0    7.60    3.90
  -1  19   0   11.10    3.40
  -1  19   0   16.90    4.10
   1  19   0   11.70    5.00
  -1  19   0   15.30    3.80
  -1  19   0   10.30    2.90
  -1  19   0   10.20    3.90
   1  19   0   12.80    4.20
  -1  19   0   19.60    5.70
   1  19   0   11.20    3.90
  -1  19   0    9.20    4.20
  -1  19   0   16.40    4.00
   1  19   0   14.90    2.80
   1  19   0   10.50    5.90
   1  19   0   11.20    4.00
  -1  19   0   12.00    3.50
  -1  19   0   12.80    2.80
  -2 -19   0    8.80    3.60
   2 -19   0   10.50    4.20
  -2 -19   0    7.20    2.50
  -2 -19   0    6.20    2.60
  -2 -19   0    7.10    3.30
  -2 -19   0    8.00    3.40
  -2 -19   0    5.60    3.20
   2 -19   0    3.30    2.40
  -2 -19   0    3.80    3.40
   2 -19   0    6.60    2.40
  -2 -19   0   10.50    3.70
  -2 -19   0    5.60    2.80
   2 -19   0    5.60    2.10
  -2 -19   0    5.40    3.50
   2 -19   0    5.40    3.60
   2 -19   0    7.70    3.30
  -2 -19   0    5.60    3.80
  -2 -19   0    9.60    4.00
   2 -19   0    1.80    3.20
  -2 -19   0    9.30    4.00
   2 -19   0    4.70    2.80
   2 -19   0    6.90    2.80
   2 -19   0    6.90    3.60
   2 -19   0    9.20    4.80
   2  19   0    8.70    4.00
   2  19   0    4.30    2.60
   2  19   0    3.70    3.90
  -2  19   0    6.80    2.30
  -2  19   0   13.50    3.90
  -2  19   0   13.60    4.90
  -2  19   0    6.80    3.10
   2  19   0    6.40    3.40
   2  19   0    4.00    4.20
   2  19   0    6.30    3.20
  -2  19   0    8.40    3.20
  -2  19   0    2.50    3.20
  -2  19   0    5.20    3.10
   2  19   0    5.80    3.30
  -2  19   0   10.00    3.70
   2  19   0    5.00    3.00
  -2  19   0    3.70    3.00
  -2  19   0    5.30    2.70
   2  19   0    8.60    2.60
  -2  19   0    6.70    3.20
  -2  19   0    7.00    3.30
   2  19   0    1.20    2.20
  -2  19   0    1.70    3.80
   2  19   0    8.30    1.50
   3 -19   0  200.58    9.90
  -3 -19   0  196.48   12.50
  -3 -19   0  207.88   13.10
   3 -19   0  216.48   12.20
   3 -19   0  193.68   14.50
  -3 -19   0  203.38   16.80
  -3 -19   0  203.58   11.30
   3 -19   0  201.78   13.10
   3 -19   0  228.08   14.80
  -3 -19   0  195.18   12.20
   3 -19   0  225.48   13.20
  -3 -19   0  197.48   11.90
   3 -19   0  203.08   13.80
  -3 -19   0  202.28   12.80
  -3 -19   0  208.38   11.10
  -3 -19   0  203.28   12.90
  -3 -19   0  200.88   11.30
  -3 -19   0  205.48   10.80
   3 -19   0  208.18   10.70
   3 -19   0  210.18   18.30
   3 -19   0  206.98   11.80
  -3 -19   0  175.48   12.50
  -3 -19   0  201.88   13.00
  -3 -19   0  202.38   11.50
  -3 -19   0  219.28   14.80
  -3  19   0  198.08   13.70
  -3  19   0  204.58   14.40
   3  19   0  207.48   10.70
   3  19   0  210.38   12.80
   3  19   0  203.18   13.90
  -3  19   0  210.98   13.30
  -3  19   0  196.68   10.20
  -3  19   0  209.18   12.50
  -3  19   0  208.98   12.40
  -3  19   0  211.88   11.90
  -3  19   0  215.68   12.80
  -3  19   0  200.28   12.00
   3  19   0  192.38   14.70
   3  19   0  217.58   14.30
  -3  19   0  214.18   12.40
   3  19   0  212.58   14.80
   3  19   0  194.48   11.80
   3  19   0  211.18   17.00
  -3  19   0  213.18   13.20
   3  19   0  212.38   11.90
  -3  19   0  201.78   17.30
  -3  19   0  193.88   12.30
  -4 -19   0  391.36   20.60
   4 -19   0  383.26   18.90
   4 -19   0  375.36   26.60
  -4 -19   0  409.26   20.20
  -4 -19   0  395.46   19.00
  -4 -19   0  376.86   18.30
  -4 -19   0  389.46   19.70
  -4 -19   0  402.16   19.80
   4 -19   0  376.66   21.90
  -4 -19   0  379.56   19.50
   4 -19   0  390.26   20.70
  -4 -19   0  419.26   18.80
   4 -19   0  394.96   17.50
  -4 -19   0  389.16   20.80
  -4 -19   0  388.86   17.90
  -4 -19   0  371.26   20.00
   4 -19   0  365.96   18.90
   4 -19   0  397.46   21.50
  -4 -19   0  428.86   21.30
  -4 -19   0  382.26   19.30
   4 -19   0  401.06   20.60
   4 -19   0  427.06   19.30
  -4 -19   0  429.86   21.50
  -4  19   0  365.16   18.90
  -4  19   0  383.86   19.00
   4  19   0  379.66   21.40
   4  19   0  386.36   18.40
  -4  19   0  395.66   28.20
   4  19   0  402.36   22.60
   4  19   0  384.56   19.70
  -4  19   0  387.66   21.80
   4  19   0  369.46   19.80
  -4  19   0  369.46   19.70
  -4  19   0  409.26   20.00
   4  19   0  420.16   26.10
   4  19   0  372.36   17.30
   4  19   0  382.56   19.00
  -4  19   0  394.46   19.40
  -4  19   0  394.16   17.00
  -4  19   0  423.26   22.10
  -4  19   0  385.06   18.70
   4  19   0  375.96   21.10
  -4  19   0  383.26   20.80
   4  19   0  382.96   22.50
  -4  19   0  401.86   20.00
  -4  19   0  395.36   19.20
  -5 -19   0   59.09    6.40
  -5 -19   0   47.60    8.20
  -5 -19   0   57.89    7.90
  -5 -19   0   57.79    8.50
  -5 -19   0   60.19    6.80
  -5 -19   0   58.69    6.40
   5 -19   0   58.89    6.80
   5 -19   0   68.09   12.20
  -5 -19   0   51.59    7.80
  -5 -19   0   55.29    8.20
  -5 -19   0   67.99    8.90
   5 -19   0   56.29    4.10
   5 -19   0   53.99    7.50
  -5 -19   0   66.19    8.60
   5 -19   0   70.29    8.80
   5 -19   0   44.40    7.80
   5 -19   0   75.29    6.70
  -5 -19   0   62.19    6.80
  -5 -19   0   73.69    7.40
  -5  19   0   51.99    4.90
  -5  19   0   68.09    7.50
   5  19   0   44.80    8.90
  -5  19   0   65.89    6.60
   5  19   0   59.29    4.80
   5  19   0   50.29    8.90
   5  19   0   65.89    8.80
   5  19   0   60.79    6.80
   5  19   0   56.79    6.80
  -5  19   0   63.99    5.20
  -5  19   0   55.09   10.40
  -5  19   0   69.59    8.60
  -5  19   0   68.69    9.70
  -5  19   0   72.39    8.40
   5  19   0   54.79    6.70
  -5  19   0   64.59    7.60
  -5  19   0   54.09    8.20
  -5  19   0   71.79    7.10
   5  19   0   60.29    7.60
   5  19   0   61.19    7.80
  -5  19   0   60.59    7.20
  -5  19   0   68.49    9.00
   5  19   0   66.69    8.40
  -6 -19   0  289.97   17.80
  -6 -19   0  296.57   16.80
   6 -19   0  298.57   15.90
  -6 -19   0  287.17   18.30
   6 -19   0  316.77   19.50
  -6 -19   0  296.77   17.20
  -6 -19   0  302.97   16.40
  -6 -19   0  325.57   15.20
  -6 -19   0  298.07   16.60
  -6 -19   0  306.77   16.90
   6 -19   0  300.97   24.90
   6 -19   0  295.77   17.70
  -6 -19   0  305.17   18.20
  -6 -19   0  299.27   16.80
  -6 -19   0  312.27   14.80
   6 -19   0  307.97   18.10
   6 -19   0  313.07   16.00
   6  19   0  308.37   16.70
   6  19   0  290.57   16.80
  -6  19   0  319.17   18.00
  -6  19   0  315.07   15.40
  -6  19   0  291.37   17.40
  -6  19   0  290.77   20.10
  -6  19   0  305.87   17.20
   6  19   0  305.17   16.60
  -6  19   0  307.47   17.80
   6  19   0  292.57   23.00
   6  19   0  298.97   15.10
   6  19   0  300.77   18.30
  -6  19   0  292.67   17.30
   6  19   0  312.67   16.90
   6  19   0  271.87   13.40
  -6  19   0  287.47   15.60
  -6  19   0  302.77   14.30
  -6  19   0  304.67   16.90
  -6  19   0  287.27   17.20
   6  19   0  267.47   19.30
  -7 -19   0   17.60    5.60
  -7 -19   0   10.80    5.90
  -7 -19   0    9.50    4.30
   7 -19   0   16.40    6.00
  -7 -19   0   14.70    4.10
  -7 -19   0   14.40    4.50
  -7 -19   0   11.60    3.50
  -7 -19   0   13.20    5.30
  -7 -19   0    8.30    4.30
   7 -19   0    5.90    3.00
   7 -19   0    7.70    3.90
   7 -19   0   15.40    4.80
  -7 -19   0    9.40    5.00
   7 -19   0   12.50    5.70
  -7 -19   0   13.00    4.60
   7 -19   0    5.60    5.20
  -7 -19   0    2.80    6.20
  -7  19   0    9.70    4.00
   7  19   0   11.70    3.00
  -7  19   0    8.00    4.60
   7  19   0    6.00    5.70
  -7  19   0   12.30    5.50
  -7  19   0   12.40    3.20
  -7  19   0    6.20    6.80
   7  19   0   18.80    4.70
  -7  19   0    3.60    4.50
  -7  19   0    8.90    5.10
   7  19   0   16.60    4.90
   7  19   0    6.90    3.70
  -7  19   0    5.50    4.70
   7  19   0    7.90    4.70
   7  19   0   11.40    4.10
  -7  19   0   10.80    5.40
   7  19   0    8.60    4.90
  -7  19   0   15.90    3.40
   7  19   0   10.60    2.30
  -8 -19   0  131.89   14.10
  -8 -19   0  113.19    9.80
  -8 -19   0  132.29   12.10
  -8 -19   0  101.69    9.80
   8 -19   0  102.69   10.30
   8 -19   0  129.09   12.30
  -8 -19   0  133.49   11.30
  -8 -19   0  122.09   10.00
   8 -19   0  109.59   11.80
   8 -19   0  137.09   17.80
  -8 -19   0  123.69   12.30
  -8 -19   0  132.29   11.00
  -8 -19   0  116.69   11.50
   8 -19   0  127.69    9.50
  -8 -19   0  113.69   11.90
   8 -19   0  117.29    9.50
   8  19   0  124.29   10.00
   8  19   0  105.19    6.20
   8  19   0  122.69   16.20
  -8  19   0  109.59    8.90
  -8  19   0  117.49   15.80
   8  19   0  117.29   11.20
  -8  19   0  121.19   11.50
  -8  19   0  136.19   11.90
  -8  19   0  126.49   11.20
  -8  19   0  107.49    9.80
   8  19   0  134.39   10.80
   8  19   0  111.89   12.90
  -8  19   0  104.59   11.80
   8  19   0  107.39    9.70
  -8  19   0  127.69   11.70
  -8  19   0  113.99   10.60
  -8  19   0  130.09    8.30
   8  19   0  114.69    8.90
  -9 -19   0   78.89    9.30
  -9 -19   0   65.59    9.20
  -9 -19   0   91.39   11.40
  -9 -19   0   83.09   11.70
   9 -19   0   92.09   15.20
   9 -19   0   86.19   10.80
  -9 -19   0   74.19    9.20
  -9 -19   0   77.49    8.90
  -9 -19   0   79.79   11.10
  -9 -19   0   80.09   10.90
  -9 -19   0   87.69   11.60
   9 -19   0  103.69    9.60
   9 -19   0   84.69   11.00
   9 -19   0   95.79    8.50
  -9 -19   0   86.39   10.60
   9  19   0   79.49    9.90
   9  19   0   91.09    9.40
  -9  19   0   76.99    7.20
   9  19   0   69.19   11.80
  -9  19   0   93.79   10.90
  -9  19   0   83.09    9.70
  -9  19   0   72.09    7.70
   9  19   0  104.79    9.60
   9  19   0   74.39   13.70
   9  19   0   92.49    9.20
   9  19   0   92.19    8.10
  -9  19   0   81.19   11.10
  -9  19   0   56.19   11.70
  -9  19   0   94.99   12.10
  10 -19   0   80.99   11.40
 -10 -19   0   91.99   11.10
  10 -19   0   82.79    8.00
 -10 -19   0  101.99   10.70
  10 -19   0   75.29   11.10
 -10 -19   0   71.89   11.40
 -10 -19   0  102.79   13.20
 -10 -19   0   78.49   10.50
  10 -19   0   79.99   20.80
 -10 -19   0   91.39   11.40
 -10 -19   0   70.19   11.70
 -10 -19   0   86.49    9.90
 -10 -19   0   79.09   11.10
  10 -19   0   82.29    8.70
  10  19   0   86.09   13.40
  10  19   0   73.79    8.30
  10  19   0   98.29   10.00
  10  19   0   91.89    8.10
 -10  19   0   56.59   10.10
 -10  19   0   72.49   13.30
  10  19   0   78.89    9.90
 -10  19   0   79.39   11.00
  10  19   0   83.99   14.60
 -10  19   0   66.69    7.70
  10  19   0   87.19    9.20
 -10  19   0   68.19   10.30
 -10  19   0   79.09    7.10
 -11 -19   0    5.50    4.60
 -11 -19   0    3.70    4.30
  11 -19   0    4.60    5.50
 -11 -19   0    0.20    6.50
  11 -19   0    0.40    6.00
 -11 -19   0    8.80    7.00
 -11 -19   0   -0.40    5.30
 -11 -19   0   11.00    6.30
  11 -19   0    9.50    4.70
 -11 -19   0    6.40    5.30
 -11 -19   0   11.80    8.30
  11 -19   0    3.70    6.50
 -11 -19   0    7.50    5.90
  11 -19   0    7.00    4.80
 -11  19   0    4.50   10.20
  11  19   0    9.10    4.70
  11  19   0   15.70    4.80
  11  19   0    0.70    4.90
 -11  19   0    9.30    6.10
 -11  19   0   -6.20    5.10
  11  19   0    0.70    3.80
 -11  19   0    7.90    4.10
 -11  19   0    7.00    5.70
 -11  19   0   10.90    5.80
  11  19   0   13.20    4.70
  11  19   0    0.70    5.70
  11  19   0    1.80    4.40
 -11  19   0    7.20    4.40
 -12 -19   0   61.59    9.90
 -12 -19   0   56.09   12.00
  12 -19   0   63.19    7.70
 -12 -19   0   57.09    9.40
  12 -19   0   70.29   11.30
 -12 -19   0   59.59   10.40
 -12 -19   0   64.39    9.50
  12 -19   0   60.69    8.50
 -12 -19   0   65.79    9.80
  12 -19   0   71.89   11.40
 -12 -19   0   64.49   11.50
 -12 -19   0   54.19   11.30
 -12 -19   0   67.89   12.00
 -12  19   0   56.49    6.50
  12  19   0   64.89   10.20
 -12  19   0   75.79   12.10
  12  19   0   72.79    9.30
  12  19   0   37.30   10.00
 -12  19   0   54.19    9.90
  12  19   0   76.59    7.80
 -12  19   0   60.79    7.70
 -12  19   0   51.79    8.50
 -12  19   0   86.79   17.50
  12  19   0   68.89    9.60
 -12  19   0   57.19   11.30
  12  19   0   69.59    7.90
  12  19   0  106.99   15.60
 -13 -19   0   -1.90    4.90
 -13 -19   0   -0.30    6.40
 -13 -19   0   -0.70    5.80
  13 -19   0   -7.30    4.50
 -13 -19   0    3.20    7.50
  13 -19   0   -2.90    4.30
 -13 -19   0    0.90    4.80
 -13 -19   0   -1.50    6.10
  13 -19   0   -5.00    3.30
 -13 -19   0    0.80    9.40
 -13 -19   0    3.70    7.90
  13 -19   0    2.40    6.60
 -13 -19   0   -1.80    4.70
  13  19   0    9.70    7.10
 -13  19   0   -1.50    3.30
  13  19   0    7.40    3.70
 -13  19   0    7.50    7.60
 -13  19   0    2.70   11.90
  13  19   0    0.10    3.90
 -13  19   0   -5.30    6.40
  13  19   0    0.00    4.70
  13  19   0    2.80    5.90
 -13  19   0    3.80    5.90
 -13  19   0    1.60    4.00
  14 -19   0   -8.80    5.70
 -14 -19   0    7.40    8.60
 -14 -19   0    3.10    6.70
 -14 -19   0   -0.90    5.00
  14 -19   0   14.50    9.10
  14 -19   0    2.10    6.50
 -14 -19   0   -2.30    6.20
  14 -19   0   -7.70    3.80
 -14 -19   0   -4.10    5.90
 -14 -19   0   -7.80    6.60
 -14 -19   0    2.60    7.10
 -14 -19   0   -2.00    5.10
 -14  19   0    2.60    6.60
 -14  19   0    6.70    6.90
  14  19   0   -6.40    4.30
 -14  19   0    1.20   11.50
 -14  19   0    7.00    4.10
 -14  19   0   -2.40    3.50
  14  19   0   -8.60    3.50
  14  19   0   -2.40    6.60
 -14  19   0    2.80    7.80
  14  19   0    2.20    3.90
  14  19   0   -1.00    5.60
  14  19   0    3.80    5.40
 -14  19   0   -1.10    4.80
   0 -20   0   96.79   11.90
   0 -20   0   90.29    9.60
   0 -20   0   92.79    6.90
   0 -20   0   92.39    7.40
   0 -20   0   97.59    7.00
   0 -20   0   81.39    7.80
   0 -20   0   97.79    8.90
   0 -20   0   98.69    8.40
   0 -20   0   90.69    7.80
   0 -20   0   91.09    7.90
   0 -20   0   91.39   10.20
   0 -20   0   80.89    7.60
   0  20   0   76.89   10.20
   0  20   0   81.69    9.80
   0  20   0   87.79   10.50
   0  20   0  108.19    8.00
   0  20   0  100.39    7.30
   0  20   0   88.29    7.40
   0  20   0   81.89    5.80
   0  20   0   80.09    8.20
   0  20   0   92.49    8.60
   0  20   0   92.79    8.60
   0  20   0   85.59    6.70
   0  20   0   93.09    6.50
   0  20   0   81.79    8.70
   1 -20   0   48.00    6.80
  -1 -20   0   54.29    6.30
  -1 -20   0   48.90    8.80
   1 -20   0   41.50    6.40
   1 -20   0   41.20    6.10
   1 -20   0   41.60    7.80
  -1 -20   0   43.30    4.20
   1 -20   0   36.20    4.40
  -1 -20   0   32.20    6.40
   1 -20   0   39.20    7.30
  -1 -20   0   39.10    5.50
  -1 -20   0   44.80    5.90
  -1 -20   0   41.20    5.50
  -1 -20   0   41.60    6.90
  -1 -20   0   42.90    6.10
   1 -20   0   39.70    5.70
   1 -20   0   48.40    4.80
   1 -20   0   45.50    7.80
  -1 -20   0   44.60    5.10
   1 -20   0   44.10    5.40
  -1 -20   0   41.30    6.50
  -1 -20   0   40.40    6.50
  -1  20   0   48.70    4.90
  -1  20   0   42.30    5.60
  -1  20   0   48.10    8.10
   1  20   0   41.40    5.60
   1  20   0   37.70    7.00
  -1  20   0   41.90    5.50
  -1  20   0   41.50    6.60
   1  20   0   43.10    7.50
   1  20   0   52.99    5.40
  -1  20   0   34.90    6.10
   1  20   0   42.90    3.60
   1  20   0   42.80    6.20
   1  20   0   41.10    5.60
  -1  20   0   46.10    5.40
   1  20   0   43.90    4.10
  -1  20   0   50.99    4.80
  -1  20   0   36.70    7.50
   1  20   0   41.10    7.80
  -1  20   0   36.40    6.90
  -1  20   0   51.59    6.40
   1  20   0   36.70    5.90
   1  20   0   32.70    6.50
  -1  20   0   41.60    7.10
  -1  20   0   52.09    6.60
   1  20   0   43.70    6.70
   2 -20   0   11.90    2.70
   2 -20   0    6.70    2.40
   2 -20   0    9.80    3.90
  -2 -20   0   12.40    3.50
  -2 -20   0    8.40    4.10
   2 -20   0   13.40    3.40
   2 -20   0   17.60    4.60
   2 -20   0   10.20    3.20
  -2 -20   0   11.50    3.00
  -2 -20   0   10.80    4.00
  -2 -20   0   11.40    3.90
   2 -20   0   12.60    4.80
  -2 -20   0   18.80    5.30
  -2 -20   0    9.00    4.00
  -2 -20   0    9.20    3.60
  -2 -20   0    9.00    3.50
  -2 -20   0   13.30    4.70
   2 -20   0    8.10    3.20
   2 -20   0    5.70    3.90
  -2 -20   0    7.50    3.30
   2 -20   0   13.00    5.00
  -2 -20   0   10.60    4.10
   2 -20   0    9.30    3.50
  -2 -20   0   16.60    4.00
  -2 -20   0    6.00    3.50
   2  20   0    9.30    3.90
   2  20   0   14.20    3.20
   2  20   0   13.60    4.70
  -2  20   0    7.60    3.70
  -2  20   0   16.10    4.00
  -2  20   0   17.90    4.80
  -2  20   0    7.10    3.80
  -2  20   0    5.90    2.80
   2  20   0   11.10    3.90
  -2  20   0   14.80    3.70
  -2  20   0    9.60    3.50
   2  20   0   10.00    4.10
  -2  20   0   10.40    3.00
  -2  20   0    7.10    4.10
   2  20   0   13.50    2.00
   2  20   0   12.70    4.90
   2  20   0   12.40    2.50
  -2  20   0    7.10    3.40
  -2  20   0    6.60    2.70
   2  20   0   11.90    4.20
   2  20   0   15.00    4.10
  -2  20   0   11.90    5.30
  -3 -20   0  125.69    8.10
  -3 -20   0  126.49    6.80
  -3 -20   0  121.29   10.10
  -3 -20   0  124.99    8.10
   3 -20   0  122.59    7.20
   3 -20   0  129.89   12.60
   3 -20   0  118.59   11.50
   3 -20   0  139.59    9.70
   3 -20   0  128.89   10.10
  -3 -20   0  130.39   11.80
   3 -20   0  124.39    7.80
  -3 -20   0  120.49   11.10
  -3 -20   0  131.29    9.00
   3 -20   0  121.39   11.80
  -3 -20   0  125.39   10.20
  -3 -20   0  130.99    9.90
  -3 -20   0  115.79   10.10
  -3 -20   0  118.49    8.40
  -3 -20   0  106.89   12.60
  -3 -20   0  127.49    9.60
   3 -20   0  127.89    9.00
   3 -20   0  131.69   11.30
  -3 -20   0  119.49   10.30
  -3 -20   0  131.19   10.50
  -3 -20   0  130.39    8.90
   3 -20   0  132.39    7.90
   3 -20   0  145.69   15.60
  -3  20   0  134.99   14.90
  -3  20   0  129.09    9.80
  -3  20   0  125.19    8.90
  -3  20   0  127.89   11.30
   3  20   0  131.49    9.40
   3  20   0  132.09    9.30
  -3  20   0  124.49    9.40
   3  20   0  136.29    9.80
  -3  20   0  135.39   10.30
  -3  20   0  126.09    7.70
  -3  20   0  123.99    9.70
   3  20   0  134.99    8.10
  -3  20   0  122.49    9.20
   3  20   0  127.79   12.40
   3  20   0  123.19   10.80
   3  20   0  128.19   13.40
   3  20   0  124.49   11.40
  -3  20   0  144.99   12.10
  -3  20   0  134.69    9.60
  -4 -20   0    3.00    3.40
   4 -20   0    0.90    3.40
   4 -20   0    0.70    2.20
   4 -20   0    0.10    1.70
  -4 -20   0    0.30    3.10
  -4 -20   0    1.20    2.20
   4 -20   0    1.70    2.60
   4 -20   0    0.10    3.00
  -4 -20   0    3.60    3.60
  -4 -20   0    4.20    3.20
  -4 -20   0   -0.10    3.70
  -4 -20   0    3.80    2.40
  -4 -20   0   -1.00    3.00
  -4 -20   0    3.00    3.70
   4 -20   0    5.50    5.30
   4 -20   0    6.40    4.90
  -4 -20   0    1.40    3.80
   4 -20   0    4.40    3.10
  -4 -20   0    3.30    3.10
  -4 -20   0    0.40    4.30
  -4 -20   0    6.90    4.70
   4 -20   0    1.80    3.70
  -4 -20   0    9.60    5.80
  -4 -20   0   -2.70    3.20
  -4  20   0   -2.70    3.80
  -4  20   0   -0.30    3.10
   4  20   0    2.80    2.20
   4  20   0    2.90    3.20
   4  20   0    2.30    3.30
   4  20   0    2.20    3.80
   4  20   0    3.00    2.90
   4  20   0   -2.20    6.10
   4  20   0    3.20    3.40
   4  20   0   -2.00    4.40
  -4  20   0    2.40    3.60
  -4  20   0    3.90    3.80
  -4  20   0   -0.40    3.80
  -4  20   0    1.80    2.40
  -4  20   0    2.30    2.40
  -4  20   0   -3.90    3.40
  -4  20   0    2.20    3.90
  -4  20   0    2.30    3.00
   4  20   0    1.20    2.40
   4  20   0    1.40    3.30
  -4  20   0    1.30    3.50
  -4  20   0    3.10    3.50
  -4  20   0    0.50    2.80
  -5 -20   0    2.80    5.00
  -5 -20   0    3.20    3.70
   5 -20   0    2.10    5.00
   5 -20   0    4.00    2.60
   5 -20   0    7.00    5.00
  -5 -20   0    7.20    4.20
   5 -20   0    1.60    3.70
  -5 -20   0    3.00    3.10
  -5 -20   0    1.10    4.10
  -5 -20   0    4.90    4.00
   5 -20   0    3.30    4.70
   5 -20   0    4.10    2.50
  -5 -20   0    4.80    4.80
  -5 -20   0   -0.30    3.00
   5 -20   0    1.40    1.50
   5 -20   0    4.00    3.10
  -5 -20   0    2.00    3.60
  -5 -20   0    5.90    3.30
  -5 -20   0    7.90    5.50
   5 -20   0    3.80    4.70
  -5 -20   0    2.70    4.20
  -5 -20   0    1.60    4.30
   5  20   0    5.00    3.60
  -5  20   0   -0.80    4.80
  -5  20   0    2.00    3.80
   5  20   0    2.90    2.90
   5  20   0    0.40    3.90
   5  20   0    1.10    3.30
  -5  20   0    0.40    5.00
   5  20   0    0.90    3.50
  -5  20   0    1.00    1.90
   5  20   0    2.90    1.80
  -5  20   0    2.70    3.60
   5  20   0    4.90    3.30
  -5  20   0    1.00    3.20
  -5  20   0   10.20    4.40
  -5  20   0    3.60    4.40
  -5  20   0    9.50    4.80
   5  20   0    1.20    4.80
  -5  20   0    2.20    3.10
   5  20   0    5.70    4.10
  -5  20   0    2.10    2.20
  -5  20   0    3.10    2.60
  -5  20   0    5.70    3.60
  -5  20   0    0.20    3.30
  -5  20   0    2.90    2.80
   5  20   0    3.30    3.00
  -6 -20   0   43.20    7.60
  -6 -20   0   42.70    8.10
  -6 -20   0   44.40    7.60
   6 -20   0   43.00    6.30
  -6 -20   0   39.10    8.00
   6 -20   0   47.80    8.50
   6 -20   0   25.70    7.60
  -6 -20   0   36.70    6.40
   6 -20   0   30.60    3.20
  -6 -20   0   29.60    5.90
   6 -20   0   28.10    7.20
   6 -20   0   40.20    6.30
  -6 -20   0   30.70    6.30
   6 -20   0   38.60    7.20
  -6 -20   0   37.10    5.90
  -6 -20   0   49.00    6.00
  -6 -20   0   43.30    5.60
  -6 -20   0   28.60    6.80
  -6 -20   0   31.60    7.20
   6  20   0   34.20    3.90
  -6  20   0   36.40    6.00
   6  20   0   28.60    5.30
  -6  20   0   42.60    7.60
  -6  20   0   55.19    7.90
   6  20   0   29.00    6.60
   6  20   0   36.90    8.40
  -6  20   0   36.10    6.80
   6  20   0   30.90    7.20
  -6  20   0   42.20    5.90
  -6  20   0   43.10    6.60
   6  20   0   45.40    6.00
  -6  20   0   36.20    7.00
  -6  20   0   47.10    7.70
  -6  20   0   42.40    4.80
   6  20   0   41.00    6.00
  -6  20   0   34.30    6.30
  -6  20   0   31.70    9.50
  -6  20   0   48.40    4.80
   6  20   0   46.70    7.30
   7 -20   0   18.60    5.10
   7 -20   0   14.00    6.00
  -7 -20   0   28.60    5.00
   7 -20   0   13.70    6.40
  -7 -20   0   16.10    5.50
   7 -20   0   16.00    6.00
  -7 -20   0   13.50    5.80
  -7 -20   0   18.40    5.20
  -7 -20   0   19.80    8.00
  -7 -20   0   18.40    5.30
  -7 -20   0   12.90    4.50
   7 -20   0   14.50    4.20
  -7 -20   0   21.50    4.60
   7 -20   0   11.60    4.50
  -7 -20   0   20.60    5.30
  -7 -20   0   26.50    7.50
  -7 -20   0    4.60    5.20
  -7 -20   0   16.70    6.10
  -7  20   0   21.40    6.50
   7  20   0   16.70    5.50
   7  20   0   19.20    2.80
   7  20   0   10.20    4.40
   7  20   0   16.30    6.50
   7  20   0   15.90    5.40
   7  20   0    8.40    5.90
  -7  20   0   13.10    8.00
   7  20   0   11.20    3.20
  -7  20   0   14.30    5.80
   7  20   0   17.20    4.40
  -7  20   0   16.10    3.80
  -7  20   0   12.20    5.50
   7  20   0   14.20    5.90
  -7  20   0   28.20    7.00
  -7  20   0   25.30    5.40
  -7  20   0    7.10    5.10
  -7  20   0   20.00    3.80
  -7  20   0   17.70    2.80
  -7  20   0   12.10    4.80
  -8 -20   0    0.40    3.40
  -8 -20   0    9.30    3.80
  -8 -20   0   -1.30    3.40
   8 -20   0    2.30    5.60
  -8 -20   0   10.10    6.50
  -8 -20   0    7.60    7.00
  -8 -20   0    7.30    5.80
   8 -20   0    3.00    3.10
   8 -20   0    0.50    4.30
  -8 -20   0    3.60    5.10
  -8 -20   0    7.50    4.50
  -8 -20   0    1.30    3.40
   8 -20   0    4.50    4.90
  -8 -20   0    2.10    4.80
   8 -20   0    3.20    3.00
  -8 -20   0    1.30    4.50
  -8  20   0    1.20    2.80
   8  20   0    2.00    4.30
  -8  20   0    3.60    2.50
  -8  20   0   -2.60    4.60
   8  20   0   -0.60    3.30
   8  20   0    1.20    1.60
  -8  20   0    4.10    5.00
  -8  20   0    2.10    4.80
  -8  20   0    1.00    4.80
   8  20   0    0.50    5.20
  -8  20   0    1.90    2.30
   8  20   0    4.80    3.50
  -8  20   0    5.70    8.10
  -8  20   0    1.10    4.90
   8  20   0    3.00    3.60
   8  20   0    0.80    3.90
   8  20   0    1.10    4.00
  -8  20   0    9.60    4.90
  -9 -20   0   33.30    6.90
   9 -20   0   32.90    5.90
  -9 -20   0   26.70    7.10
   9 -20   0   33.30    7.90
   9 -20   0   29.10    7.30
  -9 -20   0   34.90    6.60
   9 -20   0   40.00    6.60
  -9 -20   0   18.70    5.40
   9 -20   0   15.30    6.10
  -9 -20   0   29.10    8.60
   9 -20   0   17.30    4.80
  -9 -20   0   25.30    7.20
  -9 -20   0   38.60    7.70
  -9 -20   0   28.60    6.40
  -9 -20   0   24.10    7.00
  -9 -20   0   17.30    5.20
   9  20   0   31.30    6.30
  -9  20   0   21.40    5.30
  -9  20   0   36.00    4.90
  -9  20   0   35.20    8.10
   9  20   0   22.60    7.30
  -9  20   0   24.40    6.70
   9  20   0   34.30    6.70
  -9  20   0   14.90    5.00
  -9  20   0   35.00    7.60
   9  20   0   26.30    7.90
   9  20   0   40.50    5.70
   9  20   0   25.60    6.80
  -9  20   0   20.30    8.70
 -10 -20   0    3.80    5.50
 -10 -20   0   -1.10    4.00
 -10 -20   0    4.20    7.90
 -10 -20   0   -2.80    5.30
  10 -20   0   -1.80    4.80
 -10 -20   0   -5.60    6.00
 -10 -20   0    0.00    4.40
  10 -20   0   -1.10    5.00
  10 -20   0    1.50    3.80
  10 -20   0    0.80    6.30
  10 -20   0    2.20    3.70
 -10 -20   0   -4.60    3.70
 -10 -20   0   -2.90    4.80
 -10 -20   0    1.00    5.90
 -10  20   0   -0.30    3.90
 -10  20   0    3.30    6.00
  10  20   0   -1.70    3.00
  10  20   0    6.90    4.00
  10  20   0    1.60    4.50
 -10  20   0    0.10    3.40
 -10  20   0   -7.20    5.30
 -10  20   0   -0.50    8.20
  10  20   0    0.20    4.50
 -10  20   0    1.50    4.70
  10  20   0   -4.40    4.40
  10  20   0   -4.20    3.30
  10  20   0   -1.50    5.30
 -10  20   0    3.10    3.10
  11 -20   0   25.80    9.40
 -11 -20   0   22.60    7.60
 -11 -20   0   30.00   10.60
  11 -20   0   23.40    8.40
 -11 -20   0   36.40    7.60
 -11 -20   0   12.20    8.30
 -11 -20   0   23.30    6.70
  11 -20   0   27.80    6.40
 -11 -20   0   21.90    8.00
  11 -20   0   28.20    7.90
 -11 -20   0   14.10    8.20
 -11 -20   0   17.20    6.40
 -11 -20   0   22.60    7.40
  11 -20   0   25.20    5.60
  11  20   0   19.20    7.40
 -11  20   0   23.60    8.10
 -11  20   0   18.60    4.80
  11  20   0   25.90    5.90
 -11  20   0   32.40    7.50
 -11  20   0   30.30    8.20
  11  20   0   31.20    7.30
 -11  20   0   38.90    8.40
  11  20   0   22.60    7.30
  11  20   0   18.10    7.20
  11  20   0   20.70    5.20
 -11  20   0   28.30    8.40
 -11  20   0   16.10   11.90
  12 -20   0   -0.70    4.20
  12 -20   0   -3.10    6.40
  12 -20   0    5.20    6.40
 -12 -20   0    0.10    5.70
  12 -20   0    3.00    3.90
 -12 -20   0    3.50    7.20
 -12 -20   0    9.00    5.40
 -12 -20   0    3.10    8.60
  12 -20   0   -2.30    3.60
 -12 -20   0    4.20    5.50
 -12 -20   0    4.30    6.20
 -12 -20   0    4.00    5.20
 -12 -20   0    4.60    7.80
  12  20   0    2.60    4.10
 -12  20   0    3.50    3.60
 -12  20   0    8.10    3.70
 -12  20   0   -2.00    4.70
  12  20   0    3.60    5.20
 -12  20   0    1.50   10.90
 -12  20   0   -0.10    5.10
 -12  20   0    7.40    6.70
  12  20   0    4.90    6.40
  12  20   0   10.20    4.10
  12  20   0    7.60    5.50
  12  20   0   -2.10    5.70
  12  20   0    6.80    4.00
 -13 -20   0    1.90    9.30
 -13 -20   0   -2.10    6.10
  13 -20   0    2.70    6.10
 -13 -20   0   -4.80    4.40
 -13 -20   0   -4.40    7.10
  13 -20   0   -3.50    5.30
 -13 -20   0    4.00    7.30
 -13 -20   0    1.60   10.50
 -13 -20   0   -8.90    6.00
  13 -20   0    1.70    4.20
  13 -20   0   -4.80    3.40
 -13  20   0    3.70    7.30
 -13  20   0  -13.90    6.90
  13  20   0    5.40    3.90
  13  20   0   -1.80    3.30
 -13  20   0   -3.30   11.80
 -13  20   0   -6.30    5.30
 -13  20   0    2.50    5.30
  13  20   0    1.00    5.00
 -13  20   0   -1.70    3.60
  13  20   0    1.90    6.10
  13  20   0   -4.10    4.90
  13  20   0   16.20    6.70
   0 -21   0    3.10    3.60
   0 -21   0    3.00    3.20
   0 -21   0   -0.30    3.30
   0 -21   0    0.30    2.20
   0 -21   0   -0.40    3.50
   0 -21   0    6.00    4.00
   0 -21   0    0.70    2.00
   0 -21   0    1.70    2.50
   0 -21   0    1.00    3.20
   0 -21   0    2.70    2.70
   0 -21   0    1.30    2.50
   0 -21   0   -0.50    2.70
   0  21   0    0.40    2.90
   0  21   0    0.70    2.30
   0  21   0    1.70    3.00
   0  21   0    2.20    3.10
   0  21   0    4.00    3.20
   0  21   0   -0.20    2.30
   0  21   0   -0.60    3.70
   0  21   0    3.20    2.90
   0  21   0   -0.90    2.20
   0  21   0    1.30    3.50
   0  21   0   -4.10    5.50
   0  21   0   -0.50    1.80
   0  21   0    2.80    1.90
  -1 -21   0   -0.50    1.70
  -1 -21   0   -1.10    3.10
  -1 -21   0    2.70    2.10
  -1 -21   0   -1.70    3.40
   1 -21   0   -1.10    3.40
   1 -21   0   -0.30    4.10
  -1 -21   0    2.50    2.60
   1 -21   0    2.20    3.20
   1 -21   0    2.40    2.30
   1 -21   0   -0.90    2.00
   1 -21   0    3.30    4.40
  -1 -21   0   -1.50    2.40
  -1 -21   0    0.80    3.80
   1 -21   0    6.30    3.50
  -1 -21   0    0.90    3.30
   1 -21   0    0.20    2.80
   1 -21   0    2.10    3.70
  -1 -21   0    2.40    3.10
  -1 -21   0   -1.40    3.50
   1 -21   0   -0.40    3.00
   1 -21   0    1.80    2.40
   1 -21   0    1.70    2.70
  -1 -21   0    1.90    2.60
  -1 -21   0    4.20    3.00
  -1  21   0   -3.20    3.80
   1  21   0    1.40    3.20
   1  21   0   -0.20    2.90
  -1  21   0   -1.80    2.50
   1  21   0    1.50    2.30
   1  21   0   -1.10    2.20
   1  21   0   -0.30    3.50
  -1  21   0    2.10    4.40
   1  21   0    1.70    3.10
  -1  21   0    3.20    2.80
  -1  21   0    2.00    3.60
  -1  21   0    2.80    3.80
  -1  21   0   -0.50    2.00
  -1  21   0    0.30    2.30
  -1  21   0   -2.00    2.00
   1  21   0    1.20    2.90
   1  21   0    4.50    2.00
   1  21   0    0.90    1.80
  -1  21   0    0.60    2.80
   1  21   0   -2.00    4.40
  -1  21   0    0.00    3.30
   1  21   0    1.80    2.40
  -1  21   0   -0.40    2.70
  -1  21   0   -2.00    3.30
  -2 -21   0  129.39    9.70
   2 -21   0  137.09   10.70
  -2 -21   0  131.29   10.60
   2 -21   0  131.69   12.30
  -2 -21   0  136.89   13.30
   2 -21   0  129.49   14.90
   2 -21   0  130.79   12.20
  -2 -21   0  138.69    9.70
  -2 -21   0  130.69   10.20
   2 -21   0  140.89    8.90
  -2 -21   0  129.99    8.40
  -2 -21   0  149.99   15.50
   2 -21   0  138.69    8.50
  -2 -21   0  127.89    9.20
   2 -21   0  119.39    7.90
   2 -21   0  141.09    9.70
  -2 -21   0  146.09   10.70
   2 -21   0  134.39    9.80
  -2 -21   0  143.29    9.40
  -2 -21   0  126.59   11.00
  -2 -21   0  125.99   13.50
  -2 -21   0  151.18    9.90
   2 -21   0  155.28   11.90
  -2 -21   0  139.09   10.70
   2  21   0  124.29   11.10
   2  21   0  144.49    8.90
   2  21   0  134.69   10.00
  -2  21   0  130.79    9.50
   2  21   0  129.89   12.40
  -2  21   0  128.19   12.30
   2  21   0  132.09   13.50
  -2  21   0  146.29   10.00
  -2  21   0  147.29   10.10
   2  21   0  122.29    7.00
   2  21   0  133.39   12.90
  -2  21   0  125.59   14.00
  -2  21   0  143.09   11.50
  -2  21   0  134.99   10.10
   2  21   0  115.69    6.30
  -2  21   0  147.59   12.30
  -2  21   0  148.59   11.00
  -2  21   0  138.09   10.90
  -2  21   0  127.09    8.90
  -2  21   0  129.99   10.10
  -2  21   0  146.79    8.40
   2  21   0  128.39   12.40
   3 -21   0  122.99   11.90
  -3 -21   0  145.29    9.90
  -3 -21   0  146.39    9.70
  -3 -21   0  147.09   10.60
   3 -21   0  153.88   16.20
  -3 -21   0  132.79    9.60
   3 -21   0  131.09   11.30
   3 -21   0  131.69    7.70
   3 -21   0  136.79    9.80
   3 -21   0  146.19   10.20
  -3 -21   0  136.99   14.70
  -3 -21   0  144.99    9.30
  -3 -21   0  142.99   11.10
  -3 -21   0  127.79   10.60
   3 -21   0  133.29   11.10
   3 -21   0  125.89   12.40
  -3 -21   0  148.89   12.90
  -3 -21   0  138.39   11.10
  -3 -21   0  149.09   11.10
  -3 -21   0  129.99   10.30
   3 -21   0  132.69    8.50
  -3 -21   0  135.09    8.60
   3 -21   0  132.59   11.10
  -3 -21   0  143.69   11.10
   3 -21   0  134.99    8.60
  -3 -21   0  139.39    8.70
  -3  21   0  137.39   10.20
  -3  21   0  142.99   12.60
   3  21   0  121.49   12.60
  -3  21   0  143.19   10.20
   3  21   0  133.99   10.00
   3  21   0  140.19   10.00
   3  21   0  129.59   11.70
   3  21   0  141.89   11.70
   3  21   0  135.89   12.30
  -3  21   0  141.69   14.90
  -3  21   0  144.09   10.60
  -3  21   0  145.99    9.70
  -3  21   0  119.39    9.90
  -3  21   0  131.19   10.60
  -3  21   0  133.19    9.90
  -3  21   0  136.49    8.20
   3  21   0  138.29   14.30
   3  21   0  150.48    8.90
  -3  21   0  150.58   11.70
  -3  21   0  130.09   12.30
  -4 -21   0   91.19    7.70
  -4 -21   0   85.89   10.20
   4 -21   0   95.29   11.00
   4 -21   0   92.39    6.80
   4 -21   0   95.39    8.60
  -4 -21   0   93.89    8.20
   4 -21   0   91.19    9.90
  -4 -21   0   98.09   13.00
  -4 -21   0   89.69    8.50
  -4 -21   0   91.29    8.20
  -4 -21   0   95.89   10.70
  -4 -21   0   76.69    8.50
  -4 -21   0   86.29    6.50
   4 -21   0   90.49    8.00
  -4 -21   0   86.29    7.30
  -4 -21   0   89.79    9.70
  -4 -21   0   97.09   10.00
  -4 -21   0  102.29   10.40
   4 -21   0   73.89    9.20
   4 -21   0   82.99    9.30
   4 -21   0   81.49    9.70
   4 -21   0   84.69    5.60
  -4 -21   0  100.79    8.40
   4 -21   0   90.29   13.90
  -4 -21   0   99.69    9.50
   4  21   0   87.99    9.70
  -4  21   0  118.79    9.40
   4  21   0   91.19   11.70
  -4  21   0   65.89   10.00
  -4  21   0   90.79    8.40
  -4  21   0   86.79   15.70
  -4  21   0  112.89    9.90
  -4  21   0   83.99    8.00
   4  21   0   75.19    9.20
  -4  21   0   89.29    6.60
  -4  21   0   86.59    8.90
  -4  21   0  106.89   11.40
   4  21   0   85.79    6.60
   4  21   0   86.09    9.60
  -4  21   0   87.09    9.00
  -4  21   0   86.29    8.90
   4  21   0   95.99    8.60
   4  21   0   90.69   12.60
   4  21   0   85.69   10.10
   4  21   0   95.99    8.30
  -4  21   0   99.99   13.20
   5 -21   0   27.10    3.60
  -5 -21   0   26.60    5.20
   5 -21   0   14.30    5.70
  -5 -21   0   29.80    7.20
  -5 -21   0   27.90    5.30
  -5 -21   0   24.70    7.20
  -5 -21   0   20.50    3.50
   5 -21   0   18.10    6.00
  -5 -21   0   14.70    6.10
   5 -21   0   18.50    4.60
   5 -21   0   17.80    6.30
  -5 -21   0   27.90    5.70
  -5 -21   0   34.40    6.50
  -5 -21   0   15.90    6.20
   5 -21   0   23.50    3.80
   5 -21   0   31.80    5.80
   5 -21   0   28.30    5.50
  -5 -21   0   19.30    4.30
   5 -21   0   30.60    7.20
  -5 -21   0   23.10    5.80
  -5 -21   0   20.90    5.40
  -5 -21   0   17.10    5.90
  -5 -21   0   22.80    5.60
  -5  21   0   29.50    3.70
   5  21   0   20.10    7.60
  -5  21   0   15.80    5.10
  -5  21   0   27.00    4.90
  -5  21   0   18.30    4.00
   5  21   0   29.30    6.10
  -5  21   0   26.70    3.80
  -5  21   0   24.60    5.80
  -5  21   0   21.20    6.00
   5  21   0   28.30    6.00
  -5  21   0   31.60    6.40
  -5  21   0   35.60    6.20
   5  21   0   12.00    5.40
   5  21   0   20.70    4.80
   5  21   0   28.80    6.70
  -5  21   0   27.80    8.00
  -5  21   0   16.20    4.50
  -5  21   0   26.20    7.20
  -5  21   0   22.10    5.90
   5  21   0   25.50    3.70
  -5  21   0   17.70    5.20
   5  21   0   24.70    5.10
  -6 -21   0   17.40    4.50
  -6 -21   0   14.60    5.20
  -6 -21   0   16.20    6.10
  -6 -21   0   18.60    8.00
   6 -21   0   16.60    5.20
   6 -21   0   16.60    6.50
   6 -21   0    9.50    2.00
  -6 -21   0   18.50    5.20
[truncated: 41,872,777 more chars]
