# Supplementary material for: Borotropic shifting of the hydro­tris­[3-(2-furyl)pyrazol-1-yl]borate ligand in high-coordinate lan­tha­nide com­plexes
Source: Acta Crystallogr C Struct Chem. 2024 Apr 16;80(Pt 5):153–8. doi: 10.1107/S2053229624003115 (PMC11068059; doi:10.1107/S2053229624003115)
Supplement: Supplementary file 2 [file c-80-00153-1Cesup2.hkl]

data_1Ce
#data_jrt76_220330_0m_a
_shelx_title ' JRT76_220330_0m_a.res in P2(1)/c'                                
_shelx_refln_list_code          4                                               
_shelx_F_calc_maximum      481.42                                               
_exptl_crystal_F_000      2948.00                                               
_reflns_d_resolution_high  0.7500                                               
                                                                                
loop_                                                                           
 _space_group_symop_operation_xyz                                               
 'x, y, z'                                                                      
 '-x, y+1/2, -z+1/2'                                                            
 '-x, -y, -z'                                                                   
 'x, -y-1/2, z-1/2'                                                             
                                                                                
_cell_length_a    11.2742                                                       
_cell_length_b    27.1355                                                       
_cell_length_c    21.3644                                                       
_cell_angle_alpha  90.000                                                       
_cell_angle_beta   90.166                                                       
_cell_angle_gamma  90.000                                                       
                                                                                
_shelx_F_squared_multiplier     1.000                                           
                                                                                
loop_                                                                           
 _refln_index_h                                                                 
 _refln_index_k                                                                 
 _refln_index_l                                                                 
 _refln_F_squared_calc                                                          
 _refln_F_squared_meas                                                          
 _refln_F_squared_sigma                                                         
 _refln_observed_status                                                         
   2   0   0       3261.58       6400.96        52.40 o                         
   3   0   0      41412.92      39598.86       388.74 o                         
   4   0   0      13814.62      15223.42       166.79 o                         
   5   0   0       9954.06      10486.71       115.29 o                         
   6   0   0        859.10        709.23        24.94 o                         
   7   0   0         65.73         69.29        14.66 o                         
   8   0   0        471.94        477.07        24.81 o                         
   9   0   0        701.83        922.79        35.08 o                         
  10   0   0       8193.07       8517.35       111.33 o                         
  11   0   0        782.02        990.92        39.62 o                         
  12   0   0      13279.38      13736.10       158.26 o                         
  13   0   0       9994.03      10792.98       135.40 o                         
  14   0   0       5313.30       5465.69        90.69 o                         
  15   0   0       2799.13       2696.17        66.18 o                         
   1   1   0       4496.06       2125.45        96.72 o                         
   2   1   0       7847.02       7878.00        45.47 o                         
   3   1   0       7634.39       8776.60        62.10 o                         
   4   1   0      15236.95      15876.63       124.40 o                         
   5   1   0      22501.06      23126.48       161.93 o                         
   6   1   0       2841.01       2849.25        35.01 o                         
   7   1   0      27456.58      27455.20       194.72 o                         
   8   1   0       3234.47       3014.40        36.77 o                         
   9   1   0       6640.96       6627.47        63.84 o                         
  10   1   0      10617.70      11499.36        99.14 o                         
  11   1   0       1204.22       1343.27        31.52 o                         
  12   1   0       8605.84       8840.87        82.97 o                         
  13   1   0       1383.92       1596.35        35.74 o                         
  14   1   0        288.73        276.06        20.30 o                         
  15   1   0        241.23        174.39        19.03 o                         
   2   2   0      31534.85      26956.18       138.12 o                         
   3   2   0        441.99        717.81        14.17 o                         
   4   2   0       7645.56       7628.48        61.07 o                         
   5   2   0       7352.27       7260.87        59.18 o                         
   6   2   0       4487.79       4032.56        39.88 o                         
   7   2   0       2204.31       2449.38        31.07 o                         
   8   2   0        879.83        854.36        21.72 o                         
   9   2   0       2127.93       1952.66        32.18 o                         
  10   2   0       1274.32       1480.21        32.54 o                         
  11   2   0       6293.03       6311.92        67.19 o                         
  12   2   0      11242.45      11450.92        99.34 o                         
  13   2   0       5657.06       5381.27        60.90 o                         
  14   2   0       5704.14       5856.06        64.60 o                         
  15   2   0       2889.88       2844.81        48.15 o                         
   1   3   0      20451.39      19386.21        87.10 o                         
   2   3   0       2391.24       2134.32        13.61 o                         
   3   3   0      29874.56      27764.58       171.20 o                         
   4   3   0      20241.44      21314.17       151.99 o                         
   5   3   0      18518.45      19007.85       139.50 o                         
   6   3   0      31341.45      33133.22       224.87 o                         
   7   3   0       9221.14      10331.53        82.54 o                         
   8   3   0       7498.14       7060.46        64.90 o                         
   9   3   0      10715.02      10686.58        89.52 o                         
  10   3   0       7619.22       7984.93        78.73 o                         
  11   3   0       7037.77       7127.81        71.33 o                         
  12   3   0       4391.85       4626.13        56.57 o                         
  13   3   0        663.13        663.93        24.46 o                         
  14   3   0        461.05        519.53        23.94 o                         
   0   4   0      74911.27      83866.36      2461.90 o                         
   1   4   0      18237.45      14703.69        74.74 o                         
   2   4   0      59167.05      56914.27       564.46 o                         
   3   4   0        426.32        321.83         6.77 o                         
   4   4   0      15015.06      15056.34       109.46 o                         
   5   4   0        313.87        404.47        13.85 o                         
   6   4   0       2996.26       3587.03        37.93 o                         
   7   4   0         62.34         49.97         9.74 o                         
   8   4   0        557.65        604.63        19.13 o                         
   9   4   0         32.00         10.48        11.90 o                         
  10   4   0       5158.71       5073.90        56.40 o                         
  11   4   0       4234.56       4455.57        55.37 o                         
  12   4   0       6771.58       6855.32        69.94 o                         
  13   4   0       2920.17       3227.01        45.09 o                         
  14   4   0       4910.30       5096.94        62.26 o                         
   1   5   0      11521.76      11576.84        65.28 o                         
   2   5   0         89.88         43.80         3.52 o                         
   3   5   0       5573.23       4409.18        28.08 o                         
   4   5   0      25879.24      25376.23       155.45 o                         
   5   5   0      24051.15      26137.98       185.16 o                         
   6   5   0      38623.05      39988.52       278.12 o                         
   7   5   0       2602.79       2435.59        32.83 o                         
   8   5   0      13220.40      13531.50       108.22 o                         
   9   5   0      12780.22      11868.58       111.68 o                         
  10   5   0       4828.44       4970.79        54.50 o                         
  11   5   0      10761.59      10879.80        93.83 o                         
  12   5   0       2069.69       1841.82        33.92 o                         
  13   5   0        643.29        747.70        27.06 o                         
  14   5   0        434.10        422.42        23.44 o                         
   0   6   0      73670.30      68898.44      2570.49 o                         
   1   6   0      45227.49      42876.14       274.32 o                         
   2   6   0      86365.89      94462.42      3534.21 o                         
   3   6   0       3081.32       3420.09        23.35 o                         
   4   6   0        826.66        767.64        14.40 o                         
   5   6   0       1682.51       1732.88        21.67 o                         
   6   6   0       6654.30       5968.73        53.51 o                         
   7   6   0        184.33        310.18        13.26 o                         
   8   6   0         11.87         -6.86         9.78 o                         
   9   6   0        527.13        508.96        19.34 o                         
  10   6   0       1680.43       1702.36        32.30 o                         
  11   6   0       9832.43      10022.63        88.42 o                         
  12   6   0       2829.55       2701.09        41.75 o                         
  13   6   0       2622.66       2640.94        42.69 o                         
  14   6   0       2574.51       2464.18        43.89 o                         
   1   7   0      17910.42      18524.12       103.90 o                         
   2   7   0      18929.61      19215.54       114.65 o                         
   3   7   0      22217.54      20352.26       111.84 o                         
   4   7   0      33028.27      34753.29       197.26 o                         
   5   7   0      10902.19      10285.13        72.06 o                         
   6   7   0      22155.01      24230.37       151.70 o                         
   7   7   0      11114.70      10858.95        82.31 o                         
   8   7   0      10090.31       9658.60        77.14 o                         
   9   7   0      13816.48      13994.99       111.84 o                         
  10   7   0      11260.73      11217.05        93.42 o                         
  11   7   0       9097.36       9210.70        83.08 o                         
  12   7   0       3310.41       3140.66        44.42 o                         
  13   7   0       1424.41       1451.19        32.83 o                         
  14   7   0         25.99        -17.81        17.81 o                         
   0   8   0      27449.98      22677.16       182.40 o                         
   1   8   0       2109.06       3392.66        26.85 o                         
   2   8   0       8815.14       8826.26        60.06 o                         
   3   8   0      50645.32      49880.96       256.88 o                         
   4   8   0      20511.38      20781.84       125.25 o                         
   5   8   0       2747.71       2338.91        25.05 o                         
   6   8   0        447.08        659.96        14.58 o                         
   7   8   0       2236.32       2160.93        26.68 o                         
   8   8   0         54.35         66.61         9.88 o                         
   9   8   0       4391.82       4356.91        45.48 o                         
  10   8   0       7443.59       7697.33        67.19 o                         
  11   8   0       3368.16       3177.18        40.16 o                         
  12   8   0       2117.70       2169.60        36.95 o                         
  13   8   0       4129.39       3883.59        50.77 o                         
  14   8   0       1249.55       1259.25        43.39 o                         
   1   9   0       1325.86       1277.62        14.81 o                         
   2   9   0       2045.24       2102.51        18.69 o                         
   3   9   0       4078.76       4213.61        35.84 o                         
   4   9   0       7058.29       7365.57        53.01 o                         
   5   9   0      35872.75      36507.10       211.53 o                         
   6   9   0      14334.94      14004.21        99.41 o                         
   7   9   0      26782.50      27386.55       187.79 o                         
   8   9   0      21549.61      21154.06       148.88 o                         
   9   9   0      14381.36      14390.21       105.19 o                         
  10   9   0      12664.88      12685.55        97.33 o                         
  11   9   0       4445.69       4208.85        46.55 o                         
  12   9   0       2242.77       2286.69        35.78 o                         
  13   9   0        405.04        323.70        19.60 o                         
  14   9   0         13.94        -16.99        16.99 o                         
   0  10   0      11127.29      13824.09       115.35 o                         
   1  10   0      38865.29      35600.25       196.27 o                         
   2  10   0      21513.06      21515.20       125.15 o                         
   3  10   0      17374.93      16754.59        97.49 o                         
   4  10   0       8001.82       9117.28        59.97 o                         
   5  10   0       7799.94       8082.62        58.16 o                         
   6  10   0        861.36        878.09        17.03 o                         
   7  10   0       1295.07       1225.77        23.43 o                         
   8  10   0         27.07         94.35        12.08 o                         
   9  10   0          4.45         17.70        10.55 o                         
  10  10   0       4945.83       4543.61        47.14 o                         
  11  10   0       4898.10       5059.99        54.61 o                         
  12  10   0       1670.03       1485.63        32.74 o                         
  13  10   0       4891.16       4923.44        57.77 o                         
  14  10   0        535.02        555.85        25.84 o                         
   1  11   0       8106.46       8752.88        56.63 o                         
   2  11   0         15.75         18.48         5.55 o                         
   3  11   0      35667.27      37113.53       210.57 o                         
   4  11   0       4809.17       4459.51        35.63 o                         
   5  11   0       2631.07       2787.22        27.97 o                         
   6  11   0      15609.29      15492.74       108.89 o                         
   7  11   0      18141.90      18812.67       135.82 o                         
   8  11   0      10773.90      11053.22        89.06 o                         
   9  11   0       1432.13       1606.95        29.29 o                         
  10  11   0       5035.18       5347.19        54.27 o                         
  11  11   0       3552.43       3326.82        42.91 o                         
  12  11   0         77.09         54.61        15.71 o                         
  13  11   0         16.49         18.78        17.34 o                         
  14  11   0          7.65        -18.93        18.93 o                         
   0  12   0         65.13        363.60        19.97 o                         
   1  12   0      12536.61      14133.55        90.52 o                         
   2  12   0       1635.16       1492.96        19.02 o                         
   3  12   0      17946.86      19069.49       117.62 o                         
   4  12   0      34758.01      32826.80       186.68 o                         
   5  12   0       3170.62       3604.25        32.91 o                         
   6  12   0        516.25        493.97        14.62 o                         
   7  12   0         62.49         61.75        10.49 o                         
   8  12   0        365.55        213.53        14.00 o                         
   9  12   0        239.75        167.82        14.39 o                         
  10  12   0       4243.23       4543.77        51.81 o                         
  11  12   0       1799.77       1626.82        34.68 o                         
  12  12   0       1777.34       1749.12        38.94 o                         
  13  12   0       2210.04       2139.80        46.21 o                         
  14  12   0        904.90        797.41        34.29 o                         
   1  13   0       1483.94       1065.79        16.47 o                         
   2  13   0       4573.98       5507.92        40.41 o                         
   3  13   0         78.76        247.90         9.01 o                         
   4  13   0       1650.50       1872.10        21.44 o                         
   5  13   0       3804.40       3344.85        33.58 o                         
   6  13   0       8293.56       8349.66        64.79 o                         
   7  13   0       7839.19       7813.38        68.90 o                         
   8  13   0       2958.82       2915.92        40.05 o                         
   9  13   0       2418.57       2248.36        36.50 o                         
  10  13   0       1231.91       1242.57        31.23 o                         
  11  13   0       2064.42       2360.02        42.54 o                         
  12  13   0          9.27        -16.40        16.40 o                         
  13  13   0          5.30         -5.93        19.01 o                         
  14  13   0         65.69          7.46        23.77 o                         
   0  14   0      14634.75      17186.79       149.69 o                         
   1  14   0      12569.47      10970.74        73.64 o                         
   2  14   0      14217.50      14371.95        91.01 o                         
   3  14   0       5589.19       5121.75        41.57 o                         
   4  14   0        301.09        519.69        11.97 o                         
   5  14   0       6464.50       6126.42        51.60 o                         
   6  14   0        122.73        160.17        11.17 o                         
   7  14   0       1949.15       2258.77        34.23 o                         
   8  14   0       1544.29       1623.46        32.22 o                         
   9  14   0        185.76        147.08        15.57 o                         
  10  14   0       1550.13       1665.72        35.58 o                         
  11  14   0       5036.03       4980.24        61.60 o                         
  12  14   0       1079.20       1070.22        34.98 o                         
  13  14   0       1266.70       1259.57        40.20 o                         
   1  15   0        488.45        368.53        11.42 o                         
   2  15   0         33.61        150.77         8.40 o                         
   3  15   0       1249.70       1027.65        19.43 o                         
   4  15   0       2440.06       2123.07        25.93 o                         
   5  15   0         56.30         64.57         9.10 o                         
   6  15   0       7305.35       7122.64        63.13 o                         
   7  15   0      12002.60      12322.40        92.76 o                         
   8  15   0         71.71         40.26        12.97 o                         
   9  15   0       2162.57       2277.36        39.72 o                         
  10  15   0        145.27        177.33        18.35 o                         
  11  15   0        571.14        539.85        26.13 o                         
  12  15   0        429.92        409.01        26.16 o                         
  13  15   0         78.20         62.25        21.72 o                         
   0  16   0      11201.77      10206.79        94.97 o                         
   1  16   0       9196.43       9585.56        65.76 o                         
   2  16   0       6872.32       7727.60        55.35 o                         
   3  16   0       6626.83       6945.52        55.02 o                         
   4  16   0       3714.17       3085.99        32.60 o                         
   5  16   0       4317.83       4516.69        42.71 o                         
   6  16   0         11.17         25.56        10.70 o                         
   7  16   0         48.07          8.40        10.41 o                         
   8  16   0       4738.22       4322.98        54.51 o                         
   9  16   0         14.14        -10.30        15.59 o                         
  10  16   0       1426.98       1298.80        33.68 o                         
  11  16   0       2653.42       2694.17        48.39 o                         
  12  16   0       1730.27       1724.29        44.20 o                         
  13  16   0       1115.55        976.19        36.50 o                         
   1  17   0       5711.52       6178.33        48.89 o                         
   2  17   0       4146.77       4280.25        38.93 o                         
   3  17   0       5744.35       5608.30        46.18 o                         
   4  17   0        486.65        601.56        17.85 o                         
   5  17   0      11889.94      11537.86        86.11 o                         
   6  17   0        161.65        157.79        14.17 o                         
   7  17   0        529.83        519.75        19.47 o                         
   8  17   0        622.12        569.57        23.02 o                         
   9  17   0       1578.78       1429.93        32.88 o                         
  10  17   0       2327.99       2464.54        46.12 o                         
  11  17   0        616.83        627.96        30.63 o                         
  12  17   0       1537.71       1644.99        43.99 o                         
  13  17   0        561.50        544.02        32.62 o                         
   0  18   0       8038.76       8451.43        84.13 o                         
   1  18   0       3048.24       3350.97        33.70 o                         
   2  18   0       7019.48       6489.03        51.25 o                         
   3  18   0        252.94        157.34        11.27 o                         
   4  18   0       4326.49       4355.41        42.21 o                         
   5  18   0         80.83        104.37        12.72 o                         
   6  18   0        368.50        275.06        16.29 o                         
   7  18   0        321.35        339.70        18.53 o                         
   8  18   0        256.94        295.12        18.08 o                         
   9  18   0        374.41        347.48        23.18 o                         
  10  18   0        303.39        401.15        25.97 o                         
  11  18   0        217.69        232.76        26.65 o                         
  12  18   0        118.45        113.92        23.95 o                         
  13  18   0       1193.78       1184.42        46.96 o                         
   1  19   0        365.55        327.62        13.24 o                         
   2  19   0        108.90        165.81        11.14 o                         
   3  19   0       5047.99       5265.65        47.36 o                         
   4  19   0       9168.08      10035.20        75.71 o                         
   5  19   0       1477.90       1570.81        28.38 o                         
   6  19   0       7908.92       7710.27        71.55 o                         
   7  19   0        249.11        278.13        18.23 o                         
   8  19   0       3069.34       3053.40        46.66 o                         
   9  19   0       1925.17       2179.86        47.52 o                         
  10  19   0       2168.85       2107.29        50.12 o                         
  11  19   0        164.62        147.41        25.23 o                         
  12  19   0       1768.17       1663.83        47.69 o                         
   0  20   0       2388.08       2324.50        40.90 o                         
   1  20   0       1400.05       1116.58        21.84 o                         
   2  20   0        216.22        286.65        13.19 o                         
   3  20   0       3073.34       3274.66        36.65 o                         
   4  20   0         31.77         43.64        11.63 o                         
   5  20   0         86.79         77.93        12.06 o                         
   6  20   0        985.61       1000.20        25.41 o                         
   7  20   0        344.16        436.99        20.19 o                         
   8  20   0         66.99         68.64        16.10 o                         
   9  20   0        667.27        752.59        30.92 o                         
  10  20   0          3.67         -9.37        21.26 o                         
  11  20   0        706.27        636.89        35.58 o                         
  12  20   0        109.79         86.48        25.25 o                         
   1  21   0         46.84         19.27        10.04 o                         
   2  21   0       3550.33       3460.22        38.37 o                         
   3  21   0       3472.77       3538.54        39.61 o                         
   4  21   0       2450.00       2327.29        33.55 o                         
   5  21   0        720.21        627.36        19.87 o                         
   6  21   0        293.82        358.82        18.15 o                         
   7  21   0         18.91          1.60        12.42 o                         
   8  21   0       1636.56       1767.63        35.62 o                         
   9  21   0        586.05        556.65        30.25 o                         
  10  21   0        262.06        262.01        26.84 o                         
  11  21   0         34.14         14.63        25.57 o                         
  12  21   0        128.86        138.33        26.71 o                         
   0  22   0        435.93        391.08        22.15 o                         
   1  22   0        108.18        105.38        12.75 o                         
   2  22   0          1.99         -2.97        10.97 o                         
   3  22   0        814.51        823.03        23.09 o                         
   4  22   0        658.72        646.17        19.99 o                         
   5  22   0       2198.05       2588.30        36.17 o                         
   6  22   0       9044.72       8766.07        75.30 o                         
   7  22   0         50.09         31.91        13.93 o                         
   8  22   0          0.25          2.84        14.62 o                         
   9  22   0        321.17        318.03        26.28 o                         
  10  22   0         24.68          8.54        22.90 o                         
  11  22   0        193.16        102.83        25.70 o                         
   1  23   0         33.97         21.12        11.33 o                         
   2  23   0       2313.43       2436.16        33.26 o                         
   3  23   0         75.58         52.04        12.94 o                         
   4  23   0       1526.13       1655.02        30.92 o                         
   5  23   0        544.58        516.26        20.36 o                         
   6  23   0        301.13        276.08        16.95 o                         
   7  23   0         29.84         37.93        13.61 o                         
   8  23   0         90.58         46.79        16.59 o                         
   9  23   0        542.89        547.35        29.83 o                         
  10  23   0          2.37         -4.60        23.19 o                         
  11  23   0         22.74         21.61        25.43 o                         
   0  24   0        792.08        767.18        30.22 o                         
   1  24   0        330.28        314.70        16.73 o                         
   2  24   0        438.51        431.17        17.54 o                         
   3  24   0       3234.40       3300.22        42.57 o                         
   4  24   0        116.14        118.88        15.41 o                         
   5  24   0         29.10         20.04        12.46 o                         
   6  24   0        133.50        144.78        15.62 o                         
   7  24   0        323.44        382.06        18.81 o                         
   8  24   0          9.57        -15.04        15.04 o                         
   9  24   0         17.07        -15.79        20.24 o                         
  10  24   0        123.88        100.42        26.56 o                         
  11  24   0         90.11         12.64        27.55 o                         
   1  25   0        105.73         29.47        12.33 o                         
   2  25   0        892.46        836.98        25.59 o                         
   3  25   0       1140.89       1219.16        29.06 o                         
   4  25   0        193.81        259.49        17.60 o                         
   5  25   0         12.19         11.25        12.90 o                         
   6  25   0          9.67        -13.82        13.82 o                         
   7  25   0          8.23         17.88        16.27 o                         
   8  25   0         81.70         34.24        16.94 o                         
   9  25   0        240.14        191.27        23.87 o                         
  10  25   0        162.85        120.44        26.19 o                         
   0  26   0         48.03         50.88        18.32 o                         
   1  26   0        148.86        123.44        14.29 o                         
   2  26   0         84.94         53.16        13.89 o                         
   3  26   0          2.67         -4.52        14.30 o                         
   4  26   0       1254.87       1150.28        28.03 o                         
   5  26   0         17.41         16.78        13.73 o                         
   6  26   0         13.14        -13.83        13.83 o                         
   7  26   0          1.56        -11.21        17.24 o                         
   8  26   0       1279.48       1293.58        34.77 o                         
   9  26   0        622.18        501.83        30.56 o                         
  10  26   0        219.63        206.97        27.22 o                         
   1  27   0        210.06        189.58        16.22 o                         
   2  27   0        307.58        274.36        18.77 o                         
   3  27   0         54.56         29.85        14.98 o                         
   4  27   0       3117.32       3094.43        42.36 o                         
   5  27   0        120.86        112.06        15.70 o                         
   6  27   0        504.83        519.92        21.91 o                         
   7  27   0       1343.84       1414.14        37.62 o                         
   8  27   0        121.63         93.88        19.12 o                         
   9  27   0        278.05        216.39        25.82 o                         
  10  27   0        102.99         78.07        29.24 o                         
   0  28   0        231.62        176.55        25.24 o                         
   1  28   0        321.44        322.28        18.94 o                         
   2  28   0        152.20        111.17        16.74 o                         
   3  28   0         39.69          4.27        14.66 o                         
   4  28   0        887.53        868.43        27.06 o                         
   5  28   0         58.31        -11.71        14.85 o                         
   6  28   0        859.83        738.49        25.40 o                         
   7  28   0        398.85        410.50        24.38 o                         
   8  28   0        756.63        755.78        31.77 o                         
   9  28   0        469.03        457.22        28.27 o                         
   1  29   0        532.05        617.27        23.81 o                         
   2  29   0       1246.24       1303.10        33.40 o                         
   3  29   0        668.02        787.27        26.19 o                         
   4  29   0       2754.86       2773.27        43.28 o                         
   5  29   0        177.21        110.35        17.57 o                         
   6  29   0        303.81        258.38        19.67 o                         
   7  29   0          5.81          1.21        18.45 o                         
   8  29   0        597.87        663.53        35.69 o                         
   0  30   0       1842.74       1796.34        51.61 o                         
   1  30   0       1730.92       1651.90        35.72 o                         
   2  30   0       1066.38       1008.25        31.24 o                         
   3  30   0         75.86         96.03        17.65 o                         
   4  30   0        165.25        140.55        18.27 o                         
   5  30   0        483.90        430.33        22.12 o                         
   6  30   0         11.19         33.78        18.02 o                         
   7  30   0         82.67         50.08        21.13 o                         
   8  30   0         33.12         45.16        20.99 o                         
   1  31   0        101.81        159.43        19.60 o                         
   2  31   0       1491.85       1596.02        38.77 o                         
   3  31   0        564.23        490.83        24.29 o                         
   4  31   0        285.71        252.46        20.99 o                         
   5  31   0        877.44        917.17        29.57 o                         
   6  31   0       2173.43       2204.17        43.91 o                         
   7  31   0       1259.63       1382.74        42.19 o                         
   0  32   0       2725.44       2667.47        64.12 o                         
   1  32   0       1885.26       1945.73        41.05 o                         
   2  32   0       1307.95       1524.02        38.54 o                         
   3  32   0         27.39         -4.86        17.64 o                         
   4  32   0        939.39        849.01        28.99 o                         
   5  32   0       1337.16       1386.08        35.52 o                         
   6  32   0          2.62         53.42        19.70 o                         
   7  32   0        569.07        532.78        30.61 o                         
   1  33   0        339.14        409.98        25.23 o                         
   2  33   0        876.56        858.19        31.04 o                         
   3  33   0       5233.54       5409.15        66.96 o                         
   4  33   0        485.81        527.87        27.57 o                         
   5  33   0        966.08        819.25        30.52 o                         
   6  33   0       1147.58       1118.09        36.98 o                         
   0  34   0       1218.93       1261.01        51.86 o                         
   1  34   0       2449.69       2467.80        47.66 o                         
   2  34   0       1716.62       1661.12        40.84 o                         
   3  34   0        180.12        237.13        22.67 o                         
   4  34   0       1486.78       1515.41        39.25 o                         
   5  34   0       1228.66       1197.81        39.41 o                         
   1  35   0        133.11        158.82        22.39 o                         
   2  35   0        663.86        627.37        29.71 o                         
   3  35   0        658.66        601.61        29.06 o                         
   0  36   0       3119.12       3229.62       106.81 o                         
   1  36   0        488.19        434.57        27.65 o                         
 -15   1   1         21.60        -17.29        17.29 o                         
 -14   1   1         50.57         16.47        15.59 o                         
 -13   1   1       1024.53       1244.58        30.39 o                         
 -12   1   1         60.49         72.75        15.49 o                         
 -11   1   1        554.62        630.23        23.56 o                         
 -10   1   1        697.08        853.15        25.57 o                         
  -9   1   1       2969.16       2827.91        37.98 o                         
  -8   1   1       4759.81       4789.33        49.25 o                         
  -7   1   1        621.17        401.91        15.26 o                         
  -6   1   1        612.00        898.15        20.32 o                         
  -5   1   1      19388.06      21416.06       150.80 o                         
  -4   1   1      30087.23      34155.02       230.10 o                         
  -3   1   1      75657.13      71740.58      1339.70 o                         
  -2   1   1         31.62        545.55         7.75 o                         
   0   1   1         13.27         -0.37         0.37 o                         
   2   1   1       5547.70       8783.51        50.84 o                         
   3   1   1       5394.20       4489.54        38.00 o                         
   4   1   1       4858.83       5753.07        55.45 o                         
   5   1   1       1902.55       2062.22        26.18 o                         
   6   1   1       4176.02       4249.60        42.39 o                         
   7   1   1        734.26        722.91        18.86 o                         
   8   1   1        435.04        590.84        18.76 o                         
   9   1   1         57.62         -4.38        11.79 o                         
  10   1   1        186.40        271.98        18.95 o                         
  11   1   1         54.66         61.16        14.66 o                         
  12   1   1        121.23        115.20        16.13 o                         
  13   1   1        404.25        283.84        20.45 o                         
  14   1   1         37.20          7.00        16.77 o                         
  15   1   1         29.69        -17.44        17.44 o                         
 -15   2   1        584.91        641.53        27.49 o                         
 -14   2   1        126.25         65.44        17.50 o                         
 -13   2   1        689.98        688.21        24.59 o                         
 -12   2   1          5.67         19.61        12.95 o                         
 -11   2   1         10.00          5.63        13.67 o                         
 -10   2   1        374.04        429.15        20.14 o                         
  -9   2   1        668.65        729.19        23.11 o                         
  -8   2   1        616.88        897.14        22.14 o                         
  -7   2   1          3.35         12.13         8.53 o                         
  -6   2   1       7737.88       8429.66        69.31 o                         
  -5   2   1        306.21        541.60        14.69 o                         
  -4   2   1          3.55         62.97         6.61 o                         
  -3   2   1      19573.15      18895.04       114.42 o                         
  -2   2   1       7355.84       8352.49        41.98 o                         
  -1   2   1       1923.92       1964.95        12.71 o                         
   0   2   1          2.86          1.44         0.67 o                         
   1   2   1       2225.64       2511.00        14.49 o                         
   2   2   1       5082.29       6045.67        36.26 o                         
   3   2   1     106924.41     114982.19      2229.26 o                         
   4   2   1       7965.52       8396.24        65.60 o                         
   5   2   1       2725.31       3345.32        33.94 o                         
   6   2   1       2591.90       2663.26        31.71 o                         
   7   2   1       6757.28       6831.42        60.15 o                         
   8   2   1        150.92        184.20        13.36 o                         
   9   2   1        812.33        883.68        23.94 o                         
  10   2   1       1274.26       1290.52        32.40 o                         
  11   2   1         35.13         60.62        14.46 o                         
  12   2   1       1419.42       1462.42        33.66 o                         
  13   2   1         60.65         29.93        16.29 o                         
  14   2   1          1.82        -17.28        17.28 o                         
 -14   3   1         67.02          1.75        15.63 o                         
 -13   3   1        595.76        503.00        23.02 o                         
 -12   3   1        356.56        368.61        18.34 o                         
 -11   3   1       1141.07       1151.38        28.84 o                         
 -10   3   1        383.00        481.36        21.13 o                         
  -9   3   1       2853.76       2559.83        36.84 o                         
  -8   3   1         27.37         19.59        10.40 o                         
  -7   3   1          1.20         -8.54         8.54 o                         
  -6   3   1       2374.27       2777.70        31.96 o                         
  -5   3   1      71591.52      75333.64       497.96 o                         
  -4   3   1       4834.70       4906.55        39.01 o                         
  -3   3   1      88841.40     100197.99      2840.52 o                         
  -2   3   1       1054.85        439.23         7.27 o                         
  -1   3   1        228.88         19.78         2.24 o                         
   0   3   1       6503.62       3977.90        24.61 o                         
   1   3   1          2.28        363.17         4.65 o                         
   2   3   1        135.84         14.81         3.36 o                         
   3   3   1        428.09        806.95        12.22 o                         
   4   3   1        605.60        557.60        16.13 o                         
   5   3   1       1607.51       1813.93        24.15 o                         
   6   3   1       4112.55       4112.03        40.59 o                         
   7   3   1       3298.96       3760.46        40.06 o                         
   8   3   1       1091.15       1263.74        25.46 o                         
   9   3   1         12.92        -11.96        11.96 o                         
  10   3   1       1040.80        865.28        26.37 o                         
  11   3   1        310.19        291.57        19.85 o                         
  12   3   1       1299.68       1409.56        33.10 o                         
  13   3   1          1.91         -1.10        15.62 o                         
  14   3   1        579.91        573.01        24.50 o                         
 -14   4   1        416.75        374.79        22.19 o                         
 -13   4   1         40.00         -0.59        15.37 o                         
 -12   4   1        230.91        190.14        16.54 o                         
 -11   4   1       1038.00       1093.78        26.99 o                         
 -10   4   1          6.84         -3.74        12.88 o                         
  -9   4   1        790.50        726.80        22.32 o                         
  -8   4   1       5539.98       5037.11        50.35 o                         
  -7   4   1        144.05        147.57        10.78 o                         
  -6   4   1        433.09        439.10        13.92 o                         
  -5   4   1         78.66        123.44         9.30 o                         
  -4   4   1       9975.15      12102.10        81.81 o                         
  -3   4   1       3969.14       5778.41        52.46 o                         
  -2   4   1       2842.51       3241.95        19.87 o                         
  -1   4   1        886.77       1198.98        10.12 o                         
   0   4   1        612.66        685.43         6.21 o                         
   1   4   1         24.18         66.25         4.48 o                         
   2   4   1       1913.54       2666.93        16.96 o                         
   3   4   1       3724.52       5918.98        46.25 o                         
   4   4   1       9328.30       9473.28        74.19 o                         
   5   4   1        398.95        673.84        16.10 o                         
   6   4   1       4987.70       5247.76        48.51 o                         
   7   4   1       5452.11       6030.15        55.01 o                         
   8   4   1          3.59        -10.04        10.38 o                         
   9   4   1       1690.55       1662.70        30.42 o                         
  10   4   1        196.84        199.25        16.99 o                         
  11   4   1        514.05        524.13        22.91 o                         
  12   4   1        827.17       1028.85        29.86 o                         
  13   4   1        109.39         79.14        16.33 o                         
  14   4   1        575.31        653.02        27.12 o                         
 -14   5   1        776.69        622.10        25.93 o                         
 -13   5   1        222.24        284.96        20.54 o                         
 -12   5   1        833.59        910.71        27.10 o                         
 -11   5   1        256.84        259.61        16.67 o                         
 -10   5   1       2297.83       2198.22        34.22 o                         
  -9   5   1       1166.15       1155.15        26.96 o                         
  -8   5   1        199.74        243.12        13.50 o                         
  -7   5   1       4239.33       4867.15        46.20 o                         
  -6   5   1          0.08         11.80         8.20 o                         
  -5   5   1       2309.37       2675.80        27.15 o                         
  -4   5   1       1996.78       1953.70        18.16 o                         
  -3   5   1        296.03        190.10         5.79 o                         
  -1   5   1       7840.33       6878.08        39.13 o                         
   0   5   1        237.34        276.76         6.96 o                         
   1   5   1      12659.73      11700.19        68.02 o                         
   2   5   1      16807.31      18556.74        96.05 o                         
   3   5   1        968.10        949.77        10.78 o                         
   4   5   1      10087.11      10230.20        68.16 o                         
   5   5   1      23227.62      24387.14       171.25 o                         
   6   5   1       1032.94        790.78        19.67 o                         
   7   5   1       1656.09       1915.86        29.06 o                         
   8   5   1       2226.72       1905.11        31.40 o                         
   9   5   1        676.74        872.53        25.97 o                         
  10   5   1       4397.88       4255.42        52.45 o                         
  11   5   1        613.69        621.15        23.45 o                         
  12   5   1        327.46        361.21        20.38 o                         
  13   5   1       1088.99       1249.07        30.60 o                         
  14   5   1          9.43        -18.72        18.72 o                         
 -14   6   1          8.02         -9.81        18.61 o                         
 -13   6   1         38.41        -10.50        16.76 o                         
 -12   6   1       2021.93       1964.36        36.33 o                         
 -11   6   1          1.66         10.31        13.36 o                         
 -10   6   1       2153.98       2170.51        36.36 o                         
  -9   6   1        635.11        668.66        20.49 o                         
  -8   6   1        407.61        505.82        17.02 o                         
  -7   6   1       2356.69       2296.98        28.96 o                         
  -6   6   1       3873.52       3937.96        37.32 o                         
  -5   6   1      10011.17      10117.30        68.88 o                         
  -4   6   1       4183.26       5286.43        35.19 o                         
  -3   6   1       4474.58       5393.26        33.80 o                         
  -2   6   1      19794.74      19509.31       118.55 o                         
  -1   6   1       4010.55       3427.09        23.55 o                         
   0   6   1       1587.42       1806.64        14.61 o                         
   1   6   1      52632.38      50666.18       463.62 o                         
   2   6   1       1004.83       1308.42        13.74 o                         
   3   6   1       5876.96       4510.01        30.55 o                         
   4   6   1       9262.23      10363.61        69.14 o                         
   5   6   1      30714.47      32185.46       208.12 o                         
   6   6   1       3144.87       2704.23        31.44 o                         
   7   6   1       2898.22       3264.88        36.88 o                         
   8   6   1       5963.48       5894.17        57.38 o                         
   9   6   1       3379.39       3272.06        42.34 o                         
  10   6   1        322.65        284.71        17.66 o                         
  11   6   1       3222.68       3132.83        43.32 o                         
  12   6   1         82.75         61.43        15.56 o                         
  13   6   1       1913.13       1834.30        36.75 o                         
  14   6   1        140.35         63.07        16.23 o                         
 -14   7   1        638.41        637.95        24.82 o                         
 -13   7   1         20.47        -15.58        15.58 o                         
 -12   7   1       3793.53       3671.34        47.59 o                         
 -11   7   1       1353.38       1459.57        30.15 o                         
 -10   7   1       1586.74       1627.02        30.88 o                         
  -9   7   1       2596.49       2538.41        34.99 o                         
  -8   7   1       7802.65       7626.36        61.78 o                         
  -7   7   1       2594.49       2239.52        26.56 o                         
  -6   7   1        376.01        338.16        10.87 o                         
  -5   7   1       1451.88       1414.94        18.59 o                         
  -4   7   1        240.54        383.39         9.97 o                         
  -3   7   1       2100.73       1806.50        16.17 o                         
  -2   7   1      11911.17      11877.13        74.34 o                         
  -1   7   1      13155.47      11313.86        66.14 o                         
   0   7   1        414.38       1085.67        12.73 o                         
   1   7   1      10019.83       9080.81        64.69 o                         
   2   7   1       8317.70       8270.26        55.85 o                         
   3   7   1      17201.59      17108.93        96.09 o                         
   4   7   1      13541.86      14367.74        89.34 o                         
   5   7   1       9731.34      10407.36        71.25 o                         
   6   7   1       6859.77       6880.50        55.21 o                         
   7   7   1         40.35         74.46         9.53 o                         
   8   7   1          3.34         -8.70        10.39 o                         
   9   7   1        252.42        212.33        15.62 o                         
  10   7   1       2190.97       1960.33        34.11 o                         
  11   7   1       1432.13       1619.37        32.42 o                         
  12   7   1        463.39        317.22        19.44 o                         
  13   7   1       1189.48       1232.72        33.20 o                         
  14   7   1        638.53        596.31        24.60 o                         
 -14   8   1        235.67        134.42        21.72 o                         
 -13   8   1         20.35         -1.11        14.22 o                         
 -12   8   1        289.49        256.81        16.10 o                         
 -11   8   1        345.12        340.90        16.98 o                         
 -10   8   1       3907.23       3885.91        42.89 o                         
  -9   8   1       6173.46       5926.85        53.36 o                         
  -8   8   1         18.44         32.69         9.34 o                         
  -7   8   1       9146.92       9218.09        68.61 o                         
  -6   8   1         97.80        116.67         8.41 o                         
  -5   8   1       1449.36       1461.14        18.79 o                         
  -4   8   1      38849.29      43007.54       235.09 o                         
  -3   8   1       8522.35       7607.54        46.25 o                         
  -2   8   1      12726.05      13161.35        79.64 o                         
  -1   8   1        185.53        247.83         7.04 o                         
   0   8   1        421.29        663.07        10.52 o                         
   1   8   1      31146.91      31608.81       176.63 o                         
   2   8   1       2084.86       1937.49        18.36 o                         
   3   8   1      15108.34      14180.12        79.88 o                         
   4   8   1       7738.94       9539.03        63.45 o                         
   5   8   1        182.24        425.92        12.75 o                         
   6   8   1      17062.18      18153.34       120.37 o                         
   7   8   1       1382.97       1395.97        22.40 o                         
   8   8   1       7079.88       7042.16        59.24 o                         
   9   8   1       2181.00       2031.68        32.57 o                         
  10   8   1       3754.43       3679.81        43.68 o                         
  11   8   1       1022.04       1238.62        31.37 o                         
  12   8   1        985.45        980.88        28.90 o                         
  13   8   1       1809.93       1759.10        38.72 o                         
  14   8   1        557.24        518.17        25.10 o                         
 -14   9   1        537.76        457.19        23.60 o                         
 -13   9   1       1717.20       1600.15        39.90 o                         
 -12   9   1        345.10        367.61        21.58 o                         
 -11   9   1       7548.88       6995.14        63.20 o                         
 -10   9   1       2897.64       3230.15        37.86 o                         
  -9   9   1       2242.43       2372.32        32.24 o                         
  -8   9   1      11028.82      11478.54        86.40 o                         
  -7   9   1       1730.00       1781.04        25.02 o                         
  -6   9   1       3493.21       3205.73        33.26 o                         
  -5   9   1        601.68        679.96        12.89 o                         
  -4   9   1       8178.32       8230.67        52.63 o                         
  -3   9   1       5857.15       5821.89        40.07 o                         
  -2   9   1       6034.21       5552.12        40.13 o                         
  -1   9   1       1962.38       3354.40        27.96 o                         
   0   9   1      15090.45      11365.15        70.10 o                         
   1   9   1      15959.23      18420.28       106.10 o                         
   2   9   1        184.64        157.57         6.31 o                         
   3   9   1      12539.15      12997.10        75.72 o                         
   4   9   1       3864.00       3773.52        30.98 o                         
   5   9   1      11442.44      11488.17        77.10 o                         
   6   9   1       5892.10       6232.18        51.79 o                         
   7   9   1        537.33        663.51        16.83 o                         
   8   9   1       1612.68       1726.22        25.82 o                         
   9   9   1          5.79         -3.61        10.63 o                         
  10   9   1         63.72         39.38        12.21 o                         
  11   9   1       1325.77       1096.21        29.93 o                         
  12   9   1       2366.10       2208.91        36.30 o                         
  13   9   1        490.13        547.71        22.43 o                         
  14   9   1        914.22        790.46        30.24 o                         
 -14  10   1        613.13        663.66        26.32 o                         
 -13  10   1          1.50        -17.45        17.45 o                         
 -12  10   1        178.33        180.06        17.13 o                         
 -11  10   1       1280.05       1319.75        31.30 o                         
 -10  10   1       4098.76       3971.78        46.36 o                         
  -9  10   1       5651.79       6064.94        58.51 o                         
  -8  10   1       3256.15       3010.93        38.71 o                         
  -7  10   1       2413.23       2356.87        30.31 o                         
  -6  10   1      22168.85      22758.93       149.34 o                         
  -5  10   1       8782.08       8883.70        63.19 o                         
  -4  10   1       9727.50       9591.40        59.75 o                         
  -3  10   1      20638.12      21345.18       125.05 o                         
  -2  10   1       8814.50       9410.99        62.21 o                         
  -1  10   1       1609.17       1399.98        16.30 o                         
   0  10   1       1545.16       1710.02        17.18 o                         
   1  10   1        402.94        458.14        11.40 o                         
   2  10   1        171.48        211.61         7.93 o                         
   3  10   1         15.27         28.55         6.02 o                         
   4  10   1      10201.65      11868.18        75.71 o                         
   5  10   1       5791.24       5610.80        45.46 o                         
   6  10   1        399.72        480.31        13.58 o                         
   7  10   1      21476.05      22802.27       159.46 o                         
   8  10   1       6424.91       6213.44        60.89 o                         
   9  10   1       1992.56       2165.01        32.98 o                         
  10  10   1       6226.50       6149.28        57.43 o                         
  11  10   1       1681.22       1522.53        30.47 o                         
  12  10   1       1991.92       1821.63        32.67 o                         
  13  10   1       2706.94       2572.04        44.28 o                         
  14  10   1        216.89        150.09        20.14 o                         
 -14  11   1        929.38        937.19        32.86 o                         
 -13  11   1       1227.18       1273.24        37.56 o                         
 -12  11   1       2031.48       1784.83        39.99 o                         
 -11  11   1       2162.81       2474.75        40.96 o                         
 -10  11   1        822.98        828.86        24.70 o                         
  -9  11   1       2242.13       2210.32        34.79 o                         
  -8  11   1       6349.81       6305.86        60.15 o                         
  -7  11   1       1712.45       1711.68        25.97 o                         
  -6  11   1       1032.18       1145.77        18.79 o                         
  -5  11   1       1560.15       1241.01        18.15 o                         
  -4  11   1       3780.47       3001.74        25.64 o                         
  -3  11   1       4193.86       4430.46        36.04 o                         
  -2  11   1      14592.26      14638.15        89.19 o                         
  -1  11   1      17909.48      15676.35        95.88 o                         
   0  11   1       2890.66       4445.24        33.85 o                         
   1  11   1       5638.02       4330.96        31.61 o                         
   2  11   1      43287.14      44686.07       250.34 o                         
   3  11   1      32526.62      31148.62       178.77 o                         
   4  11   1      14182.13      15582.75        94.04 o                         
   5  11   1        174.51        280.72        10.44 o                         
   6  11   1       3379.15       3342.72        34.96 o                         
   7  11   1       4795.01       4461.18        46.69 o                         
   8  11   1          4.46        -10.35        10.35 o                         
   9  11   1        346.02        268.68        16.21 o                         
  10  11   1        441.02        304.11        18.35 o                         
  11  11   1        404.12        406.36        20.01 o                         
  12  11   1         98.10        104.36        16.47 o                         
  13  11   1          8.78         46.91        17.21 o                         
  14  11   1        558.75        507.53        24.97 o                         
 -14  12   1         12.89        -20.64        20.64 o                         
 -13  12   1        759.04        651.11        27.76 o                         
 -12  12   1         78.56         17.22        17.63 o                         
 -11  12   1       1902.35       1828.81        36.66 o                         
 -10  12   1       9193.52       8925.11        83.29 o                         
  -9  12   1        141.33        141.77        15.12 o                         
  -8  12   1       3627.66       3872.75        45.41 o                         
  -7  12   1       4104.31       3985.83        48.03 o                         
  -6  12   1       9901.59       9566.28        69.60 o                         
  -5  12   1       6945.06       7353.86        53.27 o                         
  -4  12   1      14129.73      13802.51        85.34 o                         
  -3  12   1      14760.11      16107.37       105.87 o                         
  -2  12   1       1399.73        955.42        15.86 o                         
  -1  12   1       8527.95       9260.41        61.70 o                         
   0  12   1       3190.07       3320.85        28.29 o                         
   1  12   1       9958.62       9127.02        59.21 o                         
   2  12   1         72.37         26.81         6.55 o                         
   3  12   1       3372.00       3896.09        33.04 o                         
   4  12   1       2176.10       1795.49        20.89 o                         
   5  12   1      12574.11      13552.37        90.02 o                         
   6  12   1       4241.17       4265.04        41.06 o                         
   7  12   1       7875.72       7570.56        66.81 o                         
   8  12   1       1379.58       1679.83        30.66 o                         
   9  12   1       3403.26       3238.65        41.05 o                         
  10  12   1       1430.37       1813.49        32.54 o                         
  11  12   1       3858.66       3765.11        47.63 o                         
  12  12   1       1840.25       1843.23        37.85 o                         
  13  12   1       1685.12       1640.51        40.00 o                         
  14  12   1        839.53        743.30        34.62 o                         
 -14  13   1       2155.40       2012.35        57.23 o                         
 -13  13   1       1475.72       1458.48        50.15 o                         
 -12  13   1        279.61        291.81        22.81 o                         
 -11  13   1       3736.47       3572.99        52.31 o                         
 -10  13   1       5784.83       5898.30        64.04 o                         
  -9  13   1       2737.65       2731.22        40.14 o                         
  -8  13   1       4721.47       4577.21        51.41 o                         
  -7  13   1        829.32        721.21        22.74 o                         
  -6  13   1       2046.77       2214.65        27.49 o                         
  -5  13   1        488.42        348.30        11.66 o                         
  -4  13   1       5167.24       4213.23        34.86 o                         
  -3  13   1       6491.24       6351.67        47.55 o                         
  -2  13   1       3529.29       3852.35        33.11 o                         
  -1  13   1       2180.77       2232.37        23.76 o                         
   0  13   1      10918.58       9327.82        62.36 o                         
   1  13   1      16730.91      18555.72       108.54 o                         
   2  13   1       5923.26       5330.73        40.35 o                         
   3  13   1        652.18       1021.14        21.06 o                         
   4  13   1       6092.69       5254.34        42.09 o                         
   5  13   1        605.87        624.74        14.26 o                         
   6  13   1      19959.39      20153.84       132.98 o                         
   7  13   1      13999.92      14917.81       110.82 o                         
   8  13   1         92.26         46.23        12.84 o                         
   9  13   1        410.66        403.27        20.53 o                         
  10  13   1          4.08         -3.55        13.26 o                         
  11  13   1        396.14        359.84        20.36 o                         
  12  13   1        288.86        242.75        20.82 o                         
  13  13   1        203.54        189.73        21.44 o                         
  14  13   1        736.58        692.93        33.18 o                         
 -13  14   1        406.69        449.79        27.57 o                         
 -12  14   1        291.34        241.22        22.61 o                         
 -11  14   1       3920.04       3923.26        53.26 o                         
 -10  14   1       2055.21       2266.98        41.92 o                         
  -9  14   1       2455.72       2312.00        38.52 o                         
  -8  14   1       1872.62       1843.09        32.76 o                         
  -7  14   1       5009.73       5026.74        51.41 o                         
  -6  14   1      12236.23      11979.04        82.87 o                         
  -5  14   1      11938.77      11199.00        80.06 o                         
  -4  14   1       1348.26       1466.27        21.21 o                         
  -3  14   1      14431.14      13105.55        84.99 o                         
  -2  14   1       8769.07      10197.80        70.24 o                         
  -1  14   1       1675.58       1278.81        18.60 o                         
   0  14   1        734.06        514.47        12.76 o                         
   1  14   1          2.71         11.83         6.68 o                         
   2  14   1          7.40          1.65         4.76 o                         
   3  14   1          3.80         71.88         8.08 o                         
   4  14   1       7885.72       8797.19        62.96 o                         
   5  14   1       2480.08       2277.85        27.35 o                         
   6  14   1       2685.06       2762.84        33.21 o                         
   7  14   1       6197.13       6189.79        60.16 o                         
   8  14   1       7166.33       6737.39        66.61 o                         
   9  14   1         45.45         50.16        13.29 o                         
  10  14   1       7591.77       7208.44        72.13 o                         
  11  14   1       6433.86       6623.49        71.46 o                         
  12  14   1       2755.76       2792.81        48.24 o                         
  13  14   1       2725.60       2511.23        49.67 o                         
 -13  15   1       2330.93       2083.53        48.31 o                         
 -12  15   1       3169.72       3272.17        54.65 o                         
 -11  15   1       4265.42       4129.64        60.67 o                         
 -10  15   1       1703.39       1830.39        39.63 o                         
  -9  15   1       2318.82       2155.40        39.74 o                         
  -8  15   1         36.94         15.11        14.39 o                         
  -7  15   1       2257.37       2530.59        35.82 o                         
  -6  15   1        899.73        720.80        23.39 o                         
  -5  15   1       1490.58       2089.65        26.97 o                         
  -4  15   1        211.27        449.79        10.98 o                         
  -3  15   1       2037.56       2425.35        27.09 o                         
  -2  15   1       4334.56       4248.99        36.58 o                         
  -1  15   1      18472.23      17480.84       111.47 o                         
   0  15   1       8312.41       9387.50        65.18 o                         
   1  15   1      17172.44      16082.87       100.94 o                         
   2  15   1      30012.96      29519.19       175.40 o                         
   3  15   1      25261.43      24163.96       145.35 o                         
   4  15   1        140.24        147.77        10.08 o                         
   5  15   1        872.00        748.86        19.04 o                         
   6  15   1       7307.84       8053.60        67.20 o                         
   7  15   1       5378.11       5414.54        53.32 o                         
   8  15   1        113.64        111.76        13.36 o                         
   9  15   1        190.50        113.71        15.12 o                         
  10  15   1          6.51         12.01        14.29 o                         
  11  15   1        154.54        168.90        18.16 o                         
  12  15   1       1364.31       1391.17        38.00 o                         
  13  15   1        864.28        853.16        34.25 o                         
 -13  16   1        221.87        216.94        25.29 o                         
 -12  16   1         21.67         -2.95        19.01 o                         
 -11  16   1        666.98        633.09        27.64 o                         
 -10  16   1       7175.02       7048.32        81.66 o                         
  -9  16   1        743.65        757.19        26.82 o                         
  -8  16   1        698.44        621.53        23.16 o                         
  -7  16   1       8753.10       8991.38        74.20 o                         
  -6  16   1       7210.56       7085.04        62.31 o                         
  -5  16   1      16715.70      16581.46       109.19 o                         
  -4  16   1       9862.02       9607.65        68.23 o                         
  -3  16   1      10408.84      11419.11        78.63 o                         
  -2  16   1      27781.86      27801.28       165.38 o                         
  -1  16   1       2330.65       2937.81        28.98 o                         
   0  16   1       2161.98       2254.78        26.21 o                         
   1  16   1       3043.99       3385.20        31.74 o                         
   2  16   1         39.44         73.28         6.31 o                         
   3  16   1         40.93          2.50         7.55 o                         
   4  16   1         37.18         89.95         8.98 o                         
   5  16   1       2360.90       2569.42        32.29 o                         
   6  16   1       5665.53       5447.33        54.57 o                         
   7  16   1       1033.64       1164.24        28.56 o                         
   8  16   1       7272.03       7371.57        72.34 o                         
   9  16   1       5119.27       5250.47        61.93 o                         
  10  16   1      12724.93      13383.79       116.46 o                         
  11  16   1       7126.69       7367.26        80.94 o                         
  12  16   1       2235.62       2262.69        49.60 o                         
  13  16   1       4092.64       4237.28        70.39 o                         
 -13  17   1       4566.86       4793.84        84.41 o                         
 -12  17   1       4163.83       4064.63        64.42 o                         
 -11  17   1       4045.49       4157.07        63.16 o                         
 -10  17   1       3098.15       3013.59        49.56 o                         
  -9  17   1       2579.58       2595.38        43.97 o                         
  -8  17   1        269.98        221.61        18.73 o                         
  -7  17   1        216.08        250.56        15.00 o                         
  -6  17   1          8.37         22.37        11.27 o                         
  -5  17   1        187.67        122.94         9.63 o                         
  -4  17   1       6996.34       6265.80        52.65 o                         
  -3  17   1       3202.98       3404.55        33.98 o                         
  -2  17   1      11383.61      11994.91        83.37 o                         
  -1  17   1       5829.02       6115.50        48.61 o                         
   0  17   1      30871.18      30837.97       182.49 o                         
   1  17   1      73613.70      74508.55       407.36 o                         
   2  17   1      13440.04      14310.59        92.45 o                         
   3  17   1      13848.49      14310.67        97.04 o                         
   4  17   1        962.78        850.20        18.49 o                         
   5  17   1      16419.02      16902.78       115.49 o                         
   6  17   1       8347.90       8027.49        71.93 o                         
   7  17   1       1880.71       1939.71        34.02 o                         
   8  17   1         16.59         17.72        14.59 o                         
   9  17   1         16.82         11.81        14.38 o                         
  10  17   1         30.98         23.93        18.11 o                         
  11  17   1       1341.77       1330.79        38.90 o                         
  12  17   1       2132.65       2138.39        51.09 o                         
  13  17   1       2113.01       2083.86        52.80 o                         
 -13  18   1          3.50        -15.56        26.61 o                         
 -12  18   1         10.06         10.82        20.34 o                         
 -11  18   1       1141.85       1142.39        36.47 o                         
 -10  18   1        805.60        911.87        34.58 o                         
  -9  18   1       2602.85       2667.23        47.77 o                         
  -8  18   1       2431.35       2512.85        42.51 o                         
  -7  18   1         97.01        107.45        15.00 o                         
  -6  18   1      12510.46      12799.25        95.33 o                         
  -5  18   1       9522.09       9838.94        75.71 o                         
  -4  18   1      26996.85      27176.70       166.24 o                         
  -3  18   1       6605.02       6584.13        51.52 o                         
  -2  18   1      13819.76      13485.49        91.18 o                         
  -1  18   1       6028.04       5662.39        46.89 o                         
   0  18   1       9736.82      10030.88        69.46 o                         
   1  18   1       2528.97       2589.90        28.44 o                         
   2  18   1       2025.00       2184.98        25.80 o                         
   3  18   1         99.68         99.46        10.05 o                         
   4  18   1       1275.30       1343.05        23.97 o                         
   5  18   1       4150.32       4144.51        44.21 o                         
   6  18   1       6040.46       6398.88        59.88 o                         
   7  18   1       2954.56       2934.84        41.72 o                         
   8  18   1       8157.62       8286.33        81.23 o                         
   9  18   1       9151.42       8892.98        94.87 o                         
  10  18   1       4398.81       4726.97        65.37 o                         
  11  18   1       3392.10       3332.53        57.57 o                         
  12  18   1       4174.39       4742.94        72.86 o                         
  13  18   1        416.73        380.50        32.41 o                         
 -12  19   1       5835.80       6091.01        89.13 o                         
 -11  19   1       7704.06       7988.53        95.36 o                         
 -10  19   1       4356.46       4478.62        69.76 o                         
  -9  19   1       2225.77       2385.81        47.84 o                         
  -8  19   1       1378.20       1522.02        35.91 o                         
  -7  19   1        969.70        987.95        23.05 o                         
  -6  19   1         26.71         23.79        11.75 o                         
  -5  19   1        273.68        227.11        14.02 o                         
  -4  19   1       6055.90       6731.28        58.53 o                         
  -3  19   1       1599.54       1806.63        25.15 o                         
  -2  19   1       2902.42       2137.12        28.03 o                         
  -1  19   1      15453.24      16470.52       107.40 o                         
   0  19   1       5435.03       4870.55        41.78 o                         
   1  19   1      13065.44      13758.64        89.35 o                         
   2  19   1      35657.77      35791.40       208.73 o                         
   3  19   1       5970.67       5807.28        49.47 o                         
   4  19   1       9189.71       9776.25        72.41 o                         
   5  19   1      17409.00      17201.05       116.77 o                         
   6  19   1       4394.22       4586.74        49.00 o                         
   7  19   1       3713.31       3662.05        46.32 o                         
   8  19   1         23.00         45.92        14.63 o                         
   9  19   1         88.05        109.86        18.88 o                         
  10  19   1        255.31        243.26        23.23 o                         
  11  19   1        404.99        454.51        28.28 o                         
  12  19   1        810.70        984.79        40.64 o                         
 -12  20   1         27.91         43.84        26.41 o                         
 -11  20   1        149.05        146.60        25.66 o                         
 -10  20   1       4143.19       4023.26        66.71 o                         
  -9  20   1       1686.97       2052.83        47.37 o                         
  -8  20   1      10383.59      10608.00        98.90 o                         
  -7  20   1       5819.88       6148.91        61.59 o                         
  -6  20   1      13299.83      13491.08       103.11 o                         
  -5  20   1      33851.22      34014.29       212.28 o                         
  -4  20   1       9214.46       9270.20        73.00 o                         
  -3  20   1      16265.88      15948.12       109.23 o                         
  -2  20   1        777.34        697.89        18.79 o                         
  -1  20   1       2146.21       1913.30        26.92 o                         
   0  20   1         80.73         71.65        10.10 o                         
   1  20   1        832.98        945.33        19.85 o                         
   2  20   1          0.79         33.93         9.23 o                         
   3  20   1       1313.88       1423.15        26.13 o                         
   4  20   1        379.68        486.89        17.38 o                         
   5  20   1       4824.34       4874.82        49.45 o                         
   6  20   1       5214.94       5060.78        53.33 o                         
   7  20   1       4762.98       5215.28        57.73 o                         
   8  20   1      11978.06      11727.20       100.67 o                         
   9  20   1      24461.18      25143.70       199.74 o                         
  10  20   1       1743.62       1652.13        44.03 o                         
  11  20   1       2016.55       2277.22        54.33 o                         
  12  20   1       1194.76       1106.91        42.75 o                         
 -12  21   1       4817.68       5086.66        81.89 o                         
 -11  21   1       4538.20       4433.14        73.28 o                         
 -10  21   1       3329.38       3395.21        60.23 o                         
  -9  21   1       9715.48      10106.15       112.81 o                         
  -8  21   1       3360.29       3336.66        52.11 o                         
  -7  21   1        606.00        563.75        21.54 o                         
  -6  21   1        280.65        311.06        16.25 o                         
  -5  21   1         27.97         39.84        12.82 o                         
  -4  21   1        228.43        232.93        15.49 o                         
  -3  21   1       9812.88       9304.33        73.25 o                         
  -2  21   1        523.83        728.24        20.15 o                         
  -1  21   1       2275.95       1590.15        25.78 o                         
   0  21   1       5590.66       5371.45        47.05 o                         
   1  21   1      12374.66      11850.71        83.86 o                         
   2  21   1      22775.10      22795.39       142.88 o                         
   3  21   1        275.56        280.72        14.51 o                         
   4  21   1      19302.68      19314.50       125.25 o                         
   5  21   1      14249.22      13878.22       102.04 o                         
   6  21   1       3398.25       3432.32        42.95 o                         
   7  21   1        579.95        543.27        22.85 o                         
   8  21   1        795.87        694.01        24.46 o                         
   9  21   1       1033.56       1043.02        32.23 o                         
  10  21   1        221.12        142.63        23.36 o                         
  11  21   1         92.67         85.08        24.58 o                         
  12  21   1         16.47        -12.74        25.27 o                         
 -11  22   1       1178.47       1230.23        44.80 o                         
 -10  22   1       1049.91       1087.52        41.79 o                         
  -9  22   1       5624.32       5412.56        75.37 o                         
  -8  22   1       5244.87       5779.95        68.89 o                         
  -7  22   1       3117.14       2923.66        42.36 o                         
  -6  22   1       6791.99       6793.03        67.43 o                         
  -5  22   1      22633.20      22361.12       148.21 o                         
  -4  22   1      17073.02      16962.11       117.37 o                         
  -3  22   1      10099.22       9457.93        73.20 o                         
  -2  22   1       5832.31       5451.78        50.38 o                         
  -1  22   1       8997.15       9072.70        69.08 o                         
   0  22   1       2251.81       1942.16        29.46 o                         
   1  22   1       1840.78       1889.39        29.11 o                         
   2  22   1        155.43        168.58        12.84 o                         
   3  22   1        865.81        893.67        22.86 o                         
   4  22   1       2408.08       2107.16        31.57 o                         
   5  22   1       8785.83       8636.79        72.07 o                         
   6  22   1       5456.29       5737.60        57.53 o                         
   7  22   1       6135.37       5797.43        61.32 o                         
   8  22   1      13451.61      13919.26       115.88 o                         
   9  22   1       7341.34       7193.26        79.91 o                         
  10  22   1       1101.86       1053.31        39.00 o                         
  11  22   1       1859.27       2052.67        52.39 o                         
 -11  23   1       2912.01       3041.64        67.42 o                         
 -10  23   1       4207.26       4090.55        71.81 o                         
  -9  23   1       2066.19       2103.22        57.79 o                         
  -8  23   1       3358.57       3610.42        56.15 o                         
  -7  23   1        701.97        690.59        24.65 o                         
  -6  23   1       2103.07       2309.51        37.35 o                         
  -5  23   1       1401.05       1644.87        30.49 o                         
  -4  23   1       1678.87       1495.97        30.43 o                         
  -3  23   1       1838.86       1884.47        29.04 o                         
  -2  23   1       9646.74       9073.75        70.82 o                         
  -1  23   1       6016.60       6229.92        54.40 o                         
   0  23   1      10096.46       9468.26        74.77 o                         
   1  23   1       6325.41       6484.91        57.72 o                         
   2  23   1      19140.31      18604.26       121.23 o                         
   3  23   1      14132.04      14283.98       100.36 o                         
   4  23   1      16549.12      15683.84       111.51 o                         
   5  23   1       8875.44       9339.67        76.03 o                         
   6  23   1       6240.80       6090.55        60.44 o                         
   7  23   1       3148.92       3433.41        47.18 o                         
   8  23   1       3289.88       3334.26        49.63 o                         
   9  23   1         61.97         45.27        17.92 o                         
  10  23   1          5.95        -22.31        22.31 o                         
  11  23   1        157.05        173.94        28.02 o                         
 -11  24   1         29.62        -24.81        24.98 o                         
 -10  24   1       1723.32       1606.25        50.14 o                         
  -9  24   1       4698.21       5239.15        76.85 o                         
  -8  24   1       2754.07       2593.89        48.78 o                         
  -7  24   1      13534.83      13865.45       111.98 o                         
  -6  24   1      10142.36       9896.50        86.31 o                         
  -5  24   1      13422.91      12921.88        97.06 o                         
  -4  24   1       9093.47       9083.49        76.35 o                         
  -3  24   1      10873.98      10748.21        87.68 o                         
  -2  24   1       8136.42       8392.50        72.54 o                         
  -1  24   1       1111.39        890.75        22.11 o                         
   0  24   1       1210.15       1412.48        28.71 o                         
   1  24   1        878.63        750.99        22.06 o                         
   2  24   1         27.48         20.93        11.91 o                         
   3  24   1        829.11        768.12        22.56 o                         
   4  24   1       1602.43       1746.17        31.77 o                         
   5  24   1       5458.43       5680.60        55.74 o                         
   6  24   1       1913.82       1812.70        34.83 o                         
   7  24   1      10663.89      11161.53        98.08 o                         
   8  24   1       7673.07       7711.86        77.21 o                         
   9  24   1       5860.74       5781.71        71.55 o                         
  10  24   1       5157.64       5237.51        78.19 o                         
  11  24   1       4124.76       4453.50        81.08 o                         
 -10  25   1       2010.46       1912.46        54.45 o                         
  -9  25   1       4132.28       4722.08        74.27 o                         
  -8  25   1       1638.23       1495.21        39.70 o                         
  -7  25   1       1223.68       1188.78        29.83 o                         
  -6  25   1        492.60        388.20        20.73 o                         
  -5  25   1         54.18         78.10        13.38 o                         
  -4  25   1         93.28        138.61        16.14 o                         
  -3  25   1       1118.77       1113.49        28.00 o                         
  -2  25   1       4096.12       4015.98        45.19 o                         
  -1  25   1         92.29         95.15        13.34 o                         
   0  25   1       6849.97       6746.81        58.93 o                         
   1  25   1       7190.40       6949.72        62.57 o                         
   2  25   1       2222.91       2137.27        34.65 o                         
   3  25   1      17085.83      16360.73       116.62 o                         
   4  25   1      11611.08      12003.62        91.79 o                         
   5  25   1      12375.78      11730.88        94.82 o                         
   6  25   1       1564.84       1664.65        35.68 o                         
   7  25   1       2906.57       2908.75        46.08 o                         
   8  25   1       1991.95       1974.57        46.98 o                         
   9  25   1         57.93         19.83        19.18 o                         
  10  25   1         68.97         58.72        25.94 o                         
 -10  26   1       1051.34        950.36        43.18 o                         
  -9  26   1       3234.16       3544.38        62.88 o                         
  -8  26   1       3546.97       3768.43        55.90 o                         
  -7  26   1       8134.46       8586.00        80.88 o                         
  -6  26   1       9590.09       9806.10        86.73 o                         
  -5  26   1      13259.17      13801.93       107.07 o                         
  -4  26   1       6624.51       6687.11        64.20 o                         
  -3  26   1       2880.94       2805.41        40.95 o                         
  -2  26   1       6634.95       6504.50        61.44 o                         
  -1  26   1        651.61        734.98        22.71 o                         
   0  26   1       1932.13       1941.84        31.99 o                         
   1  26   1        105.54        113.41        14.77 o                         
   2  26   1        150.95        108.85        15.24 o                         
   3  26   1        315.52        307.21        17.67 o                         
   4  26   1       1187.24       1090.50        27.67 o                         
   5  26   1       2180.94       2209.35        36.72 o                         
   6  26   1       3743.30       3935.86        49.87 o                         
   7  26   1       8159.40       8366.45        83.13 o                         
   8  26   1      10327.63      10806.29       102.16 o                         
   9  26   1       4659.95       4963.03        74.15 o                         
  10  26   1       5915.84       6211.57        89.76 o                         
  -9  27   1       1012.06        941.55        37.57 o                         
  -8  27   1       3853.35       4170.69        60.35 o                         
  -7  27   1        938.09        965.55        30.10 o                         
  -6  27   1         18.95         11.13        15.96 o                         
  -5  27   1         95.60         91.93        15.07 o                         
  -4  27   1       1679.72       1521.94        33.94 o                         
  -3  27   1       1358.95       1383.59        30.56 o                         
  -2  27   1       4459.62       4528.62        49.39 o                         
  -1  27   1       5490.73       5685.67        58.69 o                         
   0  27   1       2079.42       2059.44        34.78 o                         
   1  27   1        286.04        278.87        18.08 o                         
   2  27   1        696.55        809.11        25.08 o                         
   3  27   1       2942.48       3170.78        42.95 o                         
   4  27   1       3500.55       3420.96        44.37 o                         
   5  27   1       5840.34       6587.66        66.60 o                         
   6  27   1       3138.67       3071.47        46.79 o                         
   7  27   1       3675.66       3782.26        55.59 o                         
   8  27   1       1851.76       1712.72        40.68 o                         
   9  27   1          1.11        -20.87        20.87 o                         
  -9  28   1       1705.44       1740.94        50.39 o                         
  -8  28   1       4289.16       4671.09        67.55 o                         
  -7  28   1       5139.43       5036.64        63.05 o                         
  -6  28   1       4176.81       4322.27        55.72 o                         
  -5  28   1       4719.85       4687.79        55.31 o                         
  -4  28   1       2951.32       2920.23        43.57 o                         
  -3  28   1       4064.19       4325.28        52.70 o                         
  -2  28   1       8190.77       8080.95        71.83 o                         
  -1  28   1       4285.44       4645.86        54.04 o                         
   0  28   1       1503.85       1556.34        33.44 o                         
   1  28   1        130.55        156.88        17.07 o                         
   2  28   1         65.66         75.43        16.06 o                         
   3  28   1          9.94        -14.47        14.47 o                         
   4  28   1        371.82        439.54        20.69 o                         
   5  28   1       2030.84       2157.58        39.12 o                         
   6  28   1       2378.68       2507.13        42.38 o                         
   7  28   1       5469.65       5487.91        66.51 o                         
   8  28   1       5046.09       5006.36        68.55 o                         
   9  28   1       2196.13       2120.44        61.41 o                         
  -8  29   1        778.02        785.02        32.80 o                         
  -7  29   1        260.17        242.00        22.32 o                         
  -6  29   1        280.38        263.59        22.62 o                         
  -5  29   1        306.47        259.24        18.62 o                         
  -4  29   1        106.86         82.02        16.61 o                         
  -3  29   1       3085.52       3150.64        46.42 o                         
  -2  29   1       5371.71       5543.83        61.84 o                         
  -1  29   1      11232.54      11089.94        94.03 o                         
   0  29   1       6653.11       6754.84        67.32 o                         
   1  29   1      11050.99      11195.67        95.44 o                         
   2  29   1       3713.04       3666.15        49.84 o                         
   3  29   1        322.36        289.50        19.56 o                         
   4  29   1      10335.51      10676.98        90.12 o                         
   5  29   1       5316.77       4907.86        57.47 o                         
   6  29   1       2755.79       2872.06        44.38 o                         
   7  29   1        805.10        872.15        32.62 o                         
   8  29   1        394.92        370.94        26.37 o                         
  -8  30   1       3793.29       3710.83        66.62 o                         
  -7  30   1       4623.17       4977.45        63.53 o                         
  -6  30   1       6106.11       6073.08        69.95 o                         
  -5  30   1       8536.00       8872.71        83.82 o                         
  -4  30   1       7892.91       8284.72        79.83 o                         
  -3  30   1       2665.23       2511.55        43.02 o                         
  -2  30   1       6457.42       6618.32        70.78 o                         
  -1  30   1       8096.61       8389.96        81.01 o                         
   0  30   1        387.72        456.45        22.58 o                         
   1  30   1          9.29         90.64        17.31 o                         
   2  30   1         93.09         94.06        17.69 o                         
   3  30   1          7.19        -16.48        16.48 o                         
   4  30   1        209.46        142.80        19.10 o                         
   5  30   1       3741.01       3713.86        51.17 o                         
   6  30   1       2152.74       2170.84        40.53 o                         
   7  30   1       2426.05       2469.06        52.01 o                         
   8  30   1       4553.53       4541.39        66.49 o                         
  -7  31   1        766.55        852.94        31.79 o                         
  -6  31   1         89.74        158.25        21.45 o                         
  -5  31   1          2.01         37.66        19.14 o                         
  -4  31   1         59.54         81.38        18.36 o                         
  -3  31   1       1810.76       1755.93        40.98 o                         
  -2  31   1       6234.82       6635.81        72.58 o                         
  -1  31   1      10520.01      10800.60        94.97 o                         
   0  31   1       3286.64       3116.48        45.87 o                         
   1  31   1       7160.44       7329.81        73.84 o                         
   2  31   1       7523.56       7594.73        76.77 o                         
   3  31   1       3000.02       3057.56        47.21 o                         
   4  31   1       4474.40       4263.43        55.31 o                         
   5  31   1       4811.05       4772.74        59.07 o                         
   6  31   1       4296.25       4450.35        60.98 o                         
   7  31   1        689.21        582.23        32.79 o                         
  -6  32   1      11514.23      12079.70       114.12 o                         
  -5  32   1       6768.63       6680.36        73.94 o                         
  -4  32   1       4733.40       4702.95        57.87 o                         
  -3  32   1       2531.36       2532.09        45.04 o                         
  -2  32   1       5861.27       6224.14        70.26 o                         
  -1  32   1       3962.97       3990.48        53.84 o                         
   0  32   1        388.44        415.81        23.28 o                         
   1  32   1        847.75        915.05        30.51 o                         
   2  32   1         10.41         56.48        18.66 o                         
   3  32   1         39.84         14.24        17.84 o                         
   4  32   1        912.40        940.85        30.44 o                         
   5  32   1       3049.55       3078.09        55.65 o                         
   6  32   1       1454.97       1407.68        39.09 o                         
  -6  33   1       1632.18       1968.47        57.67 o                         
  -5  33   1        140.49        170.26        23.37 o                         
  -4  33   1        181.62        141.67        21.50 o                         
  -3  33   1       1709.92       1854.41        41.07 o                         
  -2  33   1       5115.51       5260.02        65.02 o                         
  -1  33   1       2240.49       2235.95        44.66 o                         
   0  33   1       3658.74       3842.09        55.04 o                         
   1  33   1      10571.02      11006.40       100.09 o                         
   2  33   1       3746.97       3694.26        54.52 o                         
   3  33   1       3853.96       4045.06        56.09 o                         
   4  33   1       3671.90       3501.18        55.59 o                         
   5  33   1       2316.23       2332.38        48.19 o                         
   6  33   1       1773.60       1721.09        46.37 o                         
  -5  34   1       3933.79       4207.71        64.71 o                         
  -4  34   1       2218.90       2355.22        46.12 o                         
  -3  34   1       1606.91       1572.62        39.25 o                         
  -2  34   1       1877.57       1981.99        44.94 o                         
  -1  34   1        670.06        727.26        30.68 o                         
   0  34   1       1160.17       1342.89        37.15 o                         
   1  34   1         76.70        208.63        22.16 o                         
   2  34   1        677.03        664.63        28.21 o                         
   3  34   1         27.16         40.94        19.66 o                         
   4  34   1        393.43        310.38        24.08 o                         
   5  34   1        391.50        431.60        28.20 o                         
  -3  35   1        300.90        200.50        23.91 o                         
  -2  35   1        519.00        465.04        28.25 o                         
  -1  35   1       3001.45       3066.59        52.51 o                         
   0  35   1       1211.83       1390.79        41.29 o                         
   1  35   1       3569.38       3698.85        58.78 o                         
   2  35   1       3177.48       3566.10        55.35 o                         
   3  35   1       3162.04       3139.45        58.91 o                         
  -1  36   1        427.94        391.31        29.13 o                         
   0  36   1        295.64        309.53        26.47 o                         
   1  36   1         55.77         37.02        21.57 o                         
 -14   0   2       1074.53       1034.63        43.03 o                         
 -13   0   2       7747.70       7724.85       101.01 o                         
 -12   0   2      16976.46      17350.15       186.32 o                         
 -11   0   2       2002.55       2164.81        50.94 o                         
 -10   0   2       6225.72       6026.35        93.50 o                         
  -9   0   2      13078.80      13199.78       150.39 o                         
  -8   0   2      12817.21      12764.94       142.74 o                         
  -7   0   2        151.92         90.43        14.74 o                         
  -6   0   2         53.81         49.81        13.06 o                         
  -5   0   2      11798.83      12415.70       129.29 o                         
  -4   0   2       6130.37       5675.43        62.68 o                         
  -3   0   2       8100.15      11501.05        95.41 o                         
  -2   0   2       9354.21       6493.48        46.26 o                         
   2   0   2       7415.89      10526.78        81.20 o                         
   3   0   2      64797.53      61981.54       825.88 o                         
   4   0   2      88653.70      88728.65      1668.74 o                         
   5   0   2      32151.50      34108.58       333.90 o                         
   6   0   2      67918.66      71561.32       683.94 o                         
   7   0   2      16170.40      18278.94       188.70 o                         
   8   0   2       4717.13       4280.71        62.22 o                         
   9   0   2        735.16        852.97        32.56 o                         
  10   0   2       5607.74       6086.43        93.32 o                         
  11   0   2       2394.79       2693.27        56.89 o                         
  12   0   2         84.94         75.29        21.61 o                         
  13   0   2       1252.64       1451.30        49.27 o                         
  14   0   2       2547.52       2662.10        65.73 o                         
 -14   1   2        409.08        417.81        22.06 o                         
 -13   1   2       3291.23       3301.61        46.19 o                         
 -12   1   2       2163.62       2239.39        35.34 o                         
 -11   1   2        173.98        172.95        15.88 o                         
 -10   1   2        102.01         78.71        14.42 o                         
  -9   1   2       5668.76       5426.71        56.12 o                         
  -8   1   2       2984.99       3269.00        39.22 o                         
  -7   1   2       8095.05       8199.60        68.96 o                         
  -6   1   2      10244.76       9689.02        76.43 o                         
  -5   1   2      24471.99      26265.63       185.23 o                         
  -4   1   2     144699.61     143524.81      5343.47 o                         
  -3   1   2     231765.55     250202.56      4790.80 o                         
  -2   1   2       8732.74       8013.70        40.79 o                         
   2   1   2       2339.28       2795.84        19.34 o                         
   3   1   2       7405.19       7556.13        57.35 o                         
   4   1   2        120.06        141.81         8.55 o                         
   5   1   2        396.59        543.71        14.95 o                         
   6   1   2       6075.37       6727.01        59.91 o                         
   7   1   2       7717.88       7985.61        67.81 o                         
   8   1   2       2101.93       2114.68        30.59 o                         
   9   1   2       2915.99       2755.07        36.64 o                         
  10   1   2       9007.82       9187.08        85.88 o                         
  11   1   2      20593.47      20762.11       155.54 o                         
  12   1   2      10987.14      11063.78        97.18 o                         
  13   1   2      11073.60      10860.25        96.49 o                         
  14   1   2       4450.04       4624.56        59.48 o                         
 -14   2   2       1796.83       2093.75        39.00 o                         
 -13   2   2       8906.30       8793.78        81.02 o                         
 -12   2   2       9491.14       9206.12        81.24 o                         
 -11   2   2       1107.78       1178.70        28.09 o                         
 -10   2   2      12146.60      12885.82       105.78 o                         
  -9   2   2      26865.91      25902.12       187.76 o                         
  -8   2   2      14686.10      15815.92       118.84 o                         
  -7   2   2      35788.25      34709.85       238.16 o                         
  -6   2   2      14152.15      13269.06       100.57 o                         
  -5   2   2      13080.96      13910.74       102.26 o                         
  -4   2   2       4589.86       5681.49        42.96 o                         
  -3   2   2          9.42        136.94         4.71 o                         
  -2   2   2       7594.20       5048.18        27.18 o                         
  -1   2   2       5626.71       8312.76        40.50 o                         
   2   2   2       4660.92       3474.05        25.94 o                         
   3   2   2      24895.20      29185.90       195.67 o                         
   4   2   2      25800.88      25248.44       175.54 o                         
   5   2   2      44835.56      49370.55       330.57 o                         
   6   2   2      26165.93      26783.04       187.59 o                         
   7   2   2      16780.25      16064.37       119.58 o                         
   8   2   2       3076.66       3172.01        38.44 o                         
   9   2   2       7678.88       7945.26        73.18 o                         
  10   2   2        166.77        169.79        16.52 o                         
  11   2   2        360.22        401.86        20.28 o                         
  12   2   2         70.49         78.17        15.41 o                         
  13   2   2        552.32        527.78        24.19 o                         
  14   2   2        524.24        513.51        26.14 o                         
 -14   3   2       1310.16       1364.34        35.39 o                         
 -13   3   2       1804.34       2001.29        38.99 o                         
 -12   3   2        341.24        350.99        18.07 o                         
 -11   3   2        671.53        739.08        22.66 o                         
 -10   3   2       2359.74       2281.18        34.41 o                         
  -9   3   2       1908.99       2062.21        31.07 o                         
  -8   3   2       5949.82       5768.91        53.62 o                         
  -7   3   2      20939.83      22082.72       157.35 o                         
  -6   3   2       2993.52       2601.67        29.85 o                         
  -5   3   2      21635.65      20306.82       129.91 o                         
  -4   3   2      22431.21      26375.56       157.04 o                         
  -3   3   2       1567.36        836.76         9.35 o                         
  -2   3   2       5665.42       5176.80        28.81 o                         
  -1   3   2        765.43        519.46         8.73 o                         
   0   3   2      69649.20      73791.66      1783.69 o                         
   1   3   2        529.77        553.98         6.92 o                         
   2   3   2      22413.52      20466.40       106.83 o                         
   3   3   2       4088.33       5106.09        39.89 o                         
   4   3   2        470.81        650.14        13.64 o                         
   5   3   2        296.69        276.59        11.88 o                         
   6   3   2       2951.71       3068.98        33.77 o                         
   7   3   2       4554.46       4675.36        46.25 o                         
   8   3   2       3603.68       3506.93        41.55 o                         
   9   3   2       6174.95       6072.50        59.96 o                         
  10   3   2       5759.25       5758.82        63.84 o                         
  11   3   2      12637.69      12567.62       104.44 o                         
  12   3   2      11813.97      12254.93       106.29 o                         
  13   3   2       4921.31       5192.41        61.83 o                         
  14   3   2       2163.51       2256.88        43.45 o                         
 -14   4   2        673.16        557.00        26.05 o                         
 -13   4   2       3840.32       3890.27        52.59 o                         
 -12   4   2       7500.75       7597.74        73.05 o                         
 -11   4   2       9778.15       9941.43        82.74 o                         
 -10   4   2      10731.98      10479.96        85.41 o                         
  -9   4   2      14928.84      15522.22       117.83 o                         
  -8   4   2      32355.89      33031.91       219.77 o                         
  -7   4   2      21986.84      24389.59       164.56 o                         
  -6   4   2       2577.37       2616.37        27.40 o                         
  -5   4   2       1254.94        959.04        14.67 o                         
  -4   4   2       2681.71       2339.18        22.55 o                         
  -3   4   2       6737.19       5391.23        33.40 o                         
  -2   4   2         46.24         21.42         3.92 o                         
  -1   4   2       1820.01       2496.10        20.66 o                         
   0   4   2      15214.01      16248.65        80.19 o                         
   1   4   2        503.66        236.09         6.76 o                         
   2   4   2     157121.14     169163.44      3851.40 o                         
   3   4   2      26905.63      26730.74       165.74 o                         
   4   4   2       6541.59       6835.92        53.73 o                         
   5   4   2      23898.09      21768.38       156.29 o                         
   6   4   2      16285.25      18970.16       133.58 o                         
   7   4   2      29113.49      29859.97       207.58 o                         
   8   4   2       1833.64       1870.03        29.39 o                         
   9   4   2       1546.33       1433.47        29.06 o                         
  10   4   2        259.73        294.23        19.59 o                         
  11   4   2        286.47        383.30        22.97 o                         
  12   4   2          0.31         36.47        15.31 o                         
  13   4   2        402.09        478.82        23.77 o                         
  14   4   2        400.61        459.69        22.82 o                         
 -14   5   2       4092.79       4051.03        57.09 o                         
 -13   5   2        148.49         96.45        16.84 o                         
 -12   5   2          7.19         -3.50        15.76 o                         
 -11   5   2        178.34        206.67        15.86 o                         
 -10   5   2         89.62        120.54        13.93 o                         
  -9   5   2        200.05        272.44        15.07 o                         
  -8   5   2       4289.89       4594.97        46.51 o                         
  -7   5   2      11534.53      12029.39        89.93 o                         
  -6   5   2       2129.12       1788.71        21.53 o                         
  -5   5   2      16123.20      15934.33       100.48 o                         
  -4   5   2      10289.05       9557.53        64.15 o                         
  -3   5   2      12173.58      12802.45        68.76 o                         
  -2   5   2       3177.87       4603.53        30.41 o                         
  -1   5   2        165.19        326.24         7.26 o                         
   0   5   2      12301.69      10573.43        59.24 o                         
   1   5   2       3610.33       3836.32        26.48 o                         
   3   5   2        860.89        423.41         7.63 o                         
   4   5   2        670.27        873.35        13.58 o                         
   5   5   2       3789.10       4729.00        46.43 o                         
   6   5   2         69.96         93.59        11.00 o                         
   7   5   2        253.46        265.23        14.01 o                         
   8   5   2       2324.23       2338.79        35.16 o                         
   9   5   2      11328.37      10891.94        97.13 o                         
  10   5   2       7907.06       7714.35        77.76 o                         
  11   5   2       1825.51       1935.31        38.53 o                         
  12   5   2      13199.87      13344.78       109.58 o                         
  13   5   2       4099.95       4059.12        51.69 o                         
  14   5   2       3456.17       3375.61        50.00 o                         
 -14   6   2       2340.86       2447.21        45.76 o                         
 -13   6   2       2743.54       2677.05        42.11 o                         
 -12   6   2       3177.36       3049.41        42.77 o                         
 -11   6   2      11763.16      12390.03       103.39 o                         
 -10   6   2       9197.62       9549.38        79.86 o                         
  -9   6   2       5196.08       5259.31        53.06 o                         
  -8   6   2       9970.35      10429.10        79.77 o                         
  -7   6   2       7892.21       7941.14        61.72 o                         
  -6   6   2        665.53        555.77        14.31 o                         
  -5   6   2        655.71        751.99        12.92 o                         
  -4   6   2       2741.89       2961.61        24.26 o                         
  -3   6   2          4.41         50.93         4.23 o                         
  -2   6   2      16051.12      16532.78        95.29 o                         
  -1   6   2       5508.63       4627.97        30.47 o                         
   0   6   2       3615.76       4016.35        25.88 o                         
   1   6   2      24134.99      24410.93       135.34 o                         
   2   6   2      89523.96      88404.71      1824.39 o                         
   3   6   2     105275.66     103072.16      1711.44 o                         
   4   6   2       2031.71       1628.17        16.62 o                         
   5   6   2      15951.59      17052.88       114.24 o                         
   6   6   2      12934.94      11813.56        90.72 o                         
   7   6   2      14887.67      15254.97       114.89 o                         
   8   6   2       7220.24       6741.12        62.69 o                         
   9   6   2       7518.52       7454.41        74.92 o                         
  10   6   2         25.81         20.26        13.78 o                         
  11   6   2        412.62        290.05        19.59 o                         
  12   6   2         25.88         69.46        14.90 o                         
  13   6   2        444.36        478.05        22.87 o                         
  14   6   2        739.49        647.33        25.56 o                         
 -14   7   2       1960.24       1832.81        46.25 o                         
 -13   7   2       2297.73       2424.53        41.35 o                         
 -12   7   2         44.52         32.41        12.73 o                         
 -11   7   2          5.41         27.37        11.78 o                         
 -10   7   2        214.35        155.43        14.85 o                         
  -9   7   2       5461.26       5326.42        50.06 o                         
  -8   7   2       8921.92       9097.20        70.82 o                         
  -7   7   2      10985.22      10374.93        76.11 o                         
  -6   7   2       8554.21       8774.20        62.42 o                         
  -5   7   2       1522.52       1376.63        22.06 o                         
  -4   7   2      13959.12      15497.42        93.67 o                         
  -3   7   2      11008.90       9954.54        58.76 o                         
  -2   7   2      15821.49      16979.54        95.33 o                         
  -1   7   2     120403.82     118252.21      4889.45 o                         
   0   7   2      36362.50      37154.88       210.18 o                         
   1   7   2      43006.28      41748.34       238.30 o                         
   2   7   2       8353.03       6986.03        47.15 o                         
   3   7   2      14482.44      16781.70        95.47 o                         
   4   7   2       1159.59       1449.87        16.98 o                         
   5   7   2      12066.51      12469.35        87.12 o                         
   6   7   2       1552.75       1370.20        20.05 o                         
   7   7   2       5918.29       6267.15        56.13 o                         
   8   7   2       8180.17       7734.59        68.59 o                         
   9   7   2       6915.33       7078.32        66.89 o                         
  10   7   2       3918.60       3817.51        46.72 o                         
  11   7   2       2213.24       2144.93        36.99 o                         
  12   7   2       8423.84       8351.60        79.20 o                         
  13   7   2       9735.48      10313.18        93.65 o                         
  14   7   2       3545.35       3449.83        52.84 o                         
 -14   8   2       2625.81       2256.04        43.60 o                         
 -13   8   2       1050.39       1078.39        28.23 o                         
 -12   8   2       5230.74       5391.09        55.23 o                         
 -11   8   2      10679.55      10388.04        86.20 o                         
 -10   8   2       3724.95       3931.61        44.11 o                         
  -9   8   2      14875.96      15093.52       109.57 o                         
  -8   8   2       9637.33       9224.43        72.07 o                         
  -7   8   2       1610.31       1705.27        22.46 o                         
  -6   8   2       8528.35       8355.05        64.74 o                         
  -5   8   2       2605.01       2273.25        24.81 o                         
  -4   8   2         56.73        116.14         6.87 o                         
  -3   8   2        740.87        587.95        11.45 o                         
  -2   8   2       8026.46       7289.39        46.67 o                         
  -1   8   2        499.77       1051.43        14.20 o                         
   0   8   2       3786.82       1919.55        18.16 o                         
   1   8   2      54042.49      54940.25       375.08 o                         
   2   8   2       3361.43       3238.83        25.42 o                         
   3   8   2      47318.37      48054.27       260.06 o                         
   4   8   2      23009.47      22589.98       138.01 o                         
   5   8   2        627.92        298.23         9.34 o                         
   6   8   2      28812.30      29644.63       195.44 o                         
   7   8   2       7777.60       8542.92        69.61 o                         
   8   8   2      16711.76      16768.36       124.38 o                         
   9   8   2       2952.37       2998.57        39.36 o                         
  10   8   2        620.27        617.88        22.07 o                         
  11   8   2       1382.82       1564.31        33.47 o                         
  12   8   2        216.89        179.95        17.24 o                         
  13   8   2        522.48        582.77        25.29 o                         
  14   8   2        893.52        917.90        35.33 o                         
 -14   9   2       2246.29       2093.00        48.31 o                         
 -13   9   2        524.39        504.90        22.89 o                         
 -12   9   2       1500.65       1544.32        37.36 o                         
 -11   9   2          1.09         37.07        13.67 o                         
 -10   9   2        765.61        804.51        21.63 o                         
  -9   9   2       1002.42       1319.60        26.63 o                         
  -8   9   2       7608.98       7291.01        62.91 o                         
  -7   9   2       7354.03       7712.70        66.39 o                         
  -6   9   2      24117.40      24237.47       158.28 o                         
  -5   9   2       6891.61       7264.30        54.14 o                         
  -4   9   2      63827.64      64478.38       348.15 o                         
  -3   9   2      31415.57      32945.28       176.76 o                         
  -2   9   2      73465.50      73641.55       499.74 o                         
  -1   9   2       2772.72       2381.08        21.39 o                         
   0   9   2        914.74        734.80        11.37 o                         
   1   9   2      36758.30      35464.45       198.72 o                         
   2   9   2       3713.70       4001.99        36.73 o                         
   3   9   2       3022.93       2838.85        25.26 o                         
   4   9   2         17.99         76.80         6.55 o                         
   5   9   2        319.80        325.02        10.18 o                         
   6   9   2       3514.92       3981.07        37.02 o                         
   7   9   2        934.61       1002.58        20.38 o                         
   8   9   2       4553.53       4843.92        47.65 o                         
   9   9   2       8922.67       8338.67        71.52 o                         
  10   9   2       3627.83       3743.33        42.79 o                         
  11   9   2       2514.27       2505.53        37.90 o                         
  12   9   2       5495.50       5100.75        57.80 o                         
  13   9   2       9514.77       9397.82        91.08 o                         
  14   9   2       5372.50       4913.36        68.53 o                         
 -14  10   2        832.12        894.55        33.97 o                         
 -13  10   2       1484.58       1475.48        41.22 o                         
 -12  10   2       3297.12       3118.18        46.54 o                         
 -11  10   2       8803.64       9338.27        87.09 o                         
 -10  10   2      13966.02      13729.10       112.05 o                         
  -9  10   2      12567.21      12553.41       103.90 o                         
  -8  10   2       4192.98       4288.37        46.91 o                         
  -7  10   2       6385.62       5782.51        55.23 o                         
  -6  10   2       1091.34       1280.64        21.52 o                         
  -5  10   2       1246.38       1414.75        18.25 o                         
  -4  10   2       2425.73       2460.05        22.28 o                         
  -3  10   2       2122.16       2080.43        20.39 o                         
  -2  10   2       1810.98       1533.57        18.42 o                         
  -1  10   2      11784.20       9271.49        60.92 o                         
   0  10   2        371.51       1417.95        22.40 o                         
   1  10   2      15429.47      12521.60        75.98 o                         
   2  10   2      57536.32      58309.71       326.19 o                         
   3  10   2      42962.12      41298.09       227.20 o                         
   4  10   2      29384.18      30678.93       186.09 o                         
   5  10   2        112.16         91.51         7.40 o                         
   6  10   2      14276.97      14838.08       106.24 o                         
   7  10   2       8905.22       8725.44        68.88 o                         
   8  10   2       9641.06       9598.08        82.81 o                         
   9  10   2        281.29        288.79        16.11 o                         
  10  10   2       3117.45       3210.14        40.52 o                         
  11  10   2       2068.23       1833.50        32.62 o                         
  12  10   2          8.93        -13.49        13.49 o                         
  13  10   2        549.52        493.39        24.94 o                         
  14  10   2       1457.36       1391.03        44.27 o                         
 -14  11   2       1469.46       1407.14        41.05 o                         
 -13  11   2        734.10        640.99        30.12 o                         
 -12  11   2        143.94        170.12        18.82 o                         
 -11  11   2        397.76        430.35        21.21 o                         
 -10  11   2        557.18        533.44        21.54 o                         
  -9  11   2        718.85        590.82        21.01 o                         
  -8  11   2       7604.05       7891.04        72.33 o                         
  -7  11   2       1879.11       1631.74        29.22 o                         
  -6  11   2       4729.50       4992.31        45.44 o                         
  -5  11   2       7742.84       7410.01        52.50 o                         
  -4  11   2       6065.27       5755.98        44.61 o                         
  -3  11   2       8542.15       8987.54        60.05 o                         
  -2  11   2      61370.83      59425.28       332.69 o                         
  -1  11   2       6376.93       6350.65        45.93 o                         
   0  11   2      42472.98      43654.75       256.05 o                         
   1  11   2       7607.75       6990.63        47.41 o                         
   2  11   2       3656.14       3819.22        31.62 o                         
   3  11   2      12608.90      12429.57        78.18 o                         
   4  11   2        117.84         18.07         5.47 o                         
   5  11   2       1665.58       1569.04        21.10 o                         
   6  11   2       2021.49       1982.04        24.96 o                         
   7  11   2       9657.86       9421.80        76.11 o                         
   8  11   2       2263.95       2270.38        31.70 o                         
   9  11   2       3298.92       3289.54        41.00 o                         
  10  11   2       2617.29       2932.42        40.61 o                         
  11  11   2       2108.80       2069.54        37.67 o                         
  12  11   2       3263.85       3278.48        44.67 o                         
  13  11   2       3809.32       3875.72        52.25 o                         
  14  11   2       1979.90       2062.10        43.01 o                         
 -14  12   2        993.41        922.98        39.58 o                         
 -13  12   2        795.59        759.46        28.72 o                         
 -12  12   2       1177.61       1396.96        34.66 o                         
 -11  12   2       2841.63       2397.64        43.90 o                         
 -10  12   2       7175.96       7330.50        75.28 o                         
  -9  12   2       8883.58       8646.16        81.85 o                         
  -8  12   2       4801.58       4627.53        51.06 o                         
  -7  12   2       5331.20       4954.76        51.84 o                         
  -6  12   2       6792.20       7003.10        54.85 o                         
  -5  12   2       6143.00       5704.90        43.89 o                         
  -4  12   2       4522.59       5287.63        40.37 o                         
  -3  12   2       5433.85       5353.27        41.58 o                         
  -2  12   2        260.68        406.90        13.56 o                         
  -1  12   2        549.18        328.31        10.01 o                         
   0  12   2       6701.83       4433.86        35.50 o                         
   1  12   2        854.28       1135.02        15.32 o                         
   2  12   2      12828.09      12260.79        80.13 o                         
   3  12   2      20751.86      24192.68       147.23 o                         
   4  12   2       6468.02       6668.02        49.99 o                         
   5  12   2       7331.36       7299.56        56.14 o                         
   6  12   2       1609.99       1454.03        23.01 o                         
   7  12   2       6806.03       7287.85        64.47 o                         
   8  12   2       4149.16       4195.94        48.02 o                         
   9  12   2        743.56        793.94        22.82 o                         
  10  12   2       1576.29       1548.38        30.97 o                         
  11  12   2        671.08        678.36        25.61 o                         
  12  12   2        166.60        143.87        18.19 o                         
  13  12   2       1064.39       1080.24        34.33 o                         
  14  12   2        393.81        362.99        24.26 o                         
 -13  13   2        471.68        455.85        28.81 o                         
 -12  13   2         65.66          6.04        17.78 o                         
 -11  13   2       3106.65       2978.71        51.93 o                         
 -10  13   2       1104.96       1272.87        35.56 o                         
  -9  13   2        249.78        250.67        16.77 o                         
  -8  13   2       1136.26       1030.53        25.02 o                         
  -7  13   2       2732.33       2823.10        35.54 o                         
  -6  13   2      10071.15       9859.64        72.18 o                         
  -5  13   2      14001.47      13628.14        88.27 o                         
  -4  13   2        755.01        955.74        15.12 o                         
  -3  13   2      16219.58      15065.94        95.44 o                         
  -2  13   2      15158.01      16159.13       103.25 o                         
  -1  13   2      10303.33       9728.70        65.81 o                         
   0  13   2       4056.28       3167.71        29.81 o                         
   1  13   2      21446.39      24223.62       138.35 o                         
   2  13   2       3066.91       2731.53        26.78 o                         
   3  13   2       3734.29       3792.82        32.09 o                         
   4  13   2        233.15        123.27         8.21 o                         
   5  13   2          4.88          8.64         6.49 o                         
   6  13   2       4377.27       5124.90        47.14 o                         
   7  13   2      10184.34      11163.38        87.55 o                         
   8  13   2       3741.66       3432.78        44.83 o                         
   9  13   2        756.84        937.78        26.00 o                         
  10  13   2       3747.47       3423.42        47.25 o                         
  11  13   2       2907.45       2808.33        44.23 o                         
  12  13   2       2467.04       2545.81        44.23 o                         
  13  13   2       1146.34        978.80        30.75 o                         
 -13  14   2        565.12        515.64        29.47 o                         
 -12  14   2        224.05        181.49        21.08 o                         
 -11  14   2       1834.35       1974.74        41.43 o                         
 -10  14   2      11924.97      12044.36       110.82 o                         
  -9  14   2        446.40        416.68        20.12 o                         
  -8  14   2       5190.00       5180.01        57.98 o                         
  -7  14   2        220.89        301.09        16.22 o                         
  -6  14   2         11.86         38.91         8.55 o                         
  -5  14   2        905.46        640.81        14.07 o                         
  -4  14   2       2899.30       2315.53        23.87 o                         
  -3  14   2       4943.59       4900.48        42.21 o                         
  -2  14   2       3876.96       4050.61        36.73 o                         
  -1  14   2       3300.26       4314.87        36.33 o                         
   0  14   2       2486.17       2261.60        25.00 o                         
   1  14   2       2995.32       2491.88        25.74 o                         
   2  14   2      13182.37      13016.26        86.02 o                         
   3  14   2      16106.35      15459.46        95.30 o                         
   4  14   2       1142.48       1165.73        18.32 o                         
   5  14   2       1505.42       1126.89        20.69 o                         
   6  14   2       6301.17       6954.54        56.92 o                         
   7  14   2       3916.22       3720.43        43.19 o                         
   8  14   2        201.65        246.89        17.38 o                         
   9  14   2         25.11         30.02        13.31 o                         
  10  14   2        909.86       1099.61        29.69 o                         
  11  14   2         53.79         -9.91        15.32 o                         
  12  14   2        125.08         94.15        17.87 o                         
  13  14   2        930.30        909.07        34.29 o                         
 -13  15   2        468.40        331.60        30.31 o                         
 -12  15   2        211.04        175.45        22.16 o                         
 -11  15   2        221.68        297.02        21.61 o                         
 -10  15   2       2194.46       2366.88        43.79 o                         
  -9  15   2        281.89        227.69        17.59 o                         
  -8  15   2        650.56        620.84        21.86 o                         
  -7  15   2       1080.76       1098.86        23.51 o                         
  -6  15   2      12256.79      12410.97        90.64 o                         
  -5  15   2      12035.53      12764.03        84.35 o                         
  -4  15   2       9874.56       9106.03        66.58 o                         
  -3  15   2      17150.51      18704.63       119.60 o                         
  -2  15   2       2835.03       2450.66        27.87 o                         
  -1  15   2      14258.03      14171.07        88.43 o                         
   0  15   2        926.68       1138.61        17.85 o                         
   1  15   2         13.20         17.67         6.89 o                         
   2  15   2       2586.97       2506.99        27.13 o                         
   3  15   2       1200.42       1267.94        17.33 o                         
   4  15   2       4930.77       5340.40        42.27 o                         
   5  15   2         47.83         78.27         9.06 o                         
   6  15   2       2162.38       2190.12        31.71 o                         
   7  15   2       2532.00       2455.71        34.60 o                         
   8  15   2       5559.25       5506.71        57.68 o                         
   9  15   2        269.97        243.78        18.37 o                         
  10  15   2       5334.55       5737.36        64.67 o                         
  11  15   2       1517.96       1612.02        36.99 o                         
  12  15   2       2712.06       2683.14        48.78 o                         
  13  15   2       1587.95       1589.64        43.61 o                         
 -13  16   2        171.84        255.68        26.26 o                         
 -12  16   2        482.26        432.14        27.72 o                         
 -11  16   2       2054.47       2154.05        44.89 o                         
 -10  16   2       2301.07       2385.07        46.55 o                         
  -9  16   2        509.62        465.95        22.60 o                         
  -8  16   2       3084.60       3219.94        47.24 o                         
  -7  16   2         43.60          4.47        11.13 o                         
  -6  16   2        262.69        382.23        16.58 o                         
  -5  16   2        160.80         31.60         9.15 o                         
  -4  16   2        261.44        479.30        12.85 o                         
  -3  16   2       7676.61       8519.11        63.86 o                         
  -2  16   2      10530.96      11388.93        79.99 o                         
  -1  16   2        363.14        294.18        10.55 o                         
   0  16   2       1790.55       1409.19        20.25 o                         
   1  16   2       9668.43       9459.87        64.00 o                         
   2  16   2       5471.72       5963.72        47.89 o                         
   3  16   2       2312.20       2242.15        25.22 o                         
   4  16   2       1744.68       1478.46        22.17 o                         
   5  16   2        806.28       1142.63        20.43 o                         
   6  16   2       4591.28       4184.83        48.31 o                         
   7  16   2       1219.55       1357.46        29.17 o                         
   8  16   2       3765.18       3723.09        47.30 o                         
   9  16   2       2445.75       2323.32        40.75 o                         
  10  16   2        925.40        905.41        28.74 o                         
  11  16   2        794.06        915.14        34.05 o                         
  12  16   2        831.85        760.83        32.34 o                         
  13  16   2        289.74        322.02        27.36 o                         
 -13  17   2       1234.03       1325.50        42.86 o                         
 -12  17   2          9.84        -19.76        19.76 o                         
 -11  17   2        147.38         80.16        19.91 o                         
 -10  17   2        142.12        111.80        18.95 o                         
  -9  17   2       1578.84       1639.29        38.35 o                         
  -8  17   2       1003.65        888.86        27.47 o                         
  -7  17   2        211.91        186.17        15.15 o                         
  -6  17   2      10453.79      10576.67        82.11 o                         
  -5  17   2        533.62        550.74        15.49 o                         
  -4  17   2       3712.67       3936.30        37.40 o                         
  -3  17   2       4385.42       4179.30        41.30 o                         
  -2  17   2       2466.31       2733.46        30.49 o                         
  -1  17   2       5116.67       5058.14        41.63 o                         
   0  17   2       7920.77       7587.35        56.18 o                         
   1  17   2       8504.40       8033.09        56.95 o                         
   2  17   2        272.31        395.50        12.91 o                         
   3  17   2        764.26        614.44        14.75 o                         
   4  17   2       2402.00       2428.08        30.29 o                         
   5  17   2       1868.68       2036.16        28.45 o                         
   6  17   2       4568.75       4668.11        50.99 o                         
   7  17   2        108.42        113.07        13.71 o                         
   8  17   2        181.35        264.10        17.74 o                         
   9  17   2        719.24        587.96        25.31 o                         
  10  17   2        755.63        775.05        28.70 o                         
  11  17   2       2877.97       2707.05        51.94 o                         
  12  17   2        594.31        670.40        31.13 o                         
  13  17   2       2603.59       2777.84        61.29 o                         
 -13  18   2        910.33        728.31        38.13 o                         
 -12  18   2       1154.19        972.54        39.47 o                         
 -11  18   2       1663.32       1631.96        43.46 o                         
 -10  18   2        494.59        541.29        26.96 o                         
  -9  18   2        892.27        860.96        30.34 o                         
  -8  18   2        398.35        413.41        21.13 o                         
  -7  18   2       3589.35       3960.87        46.24 o                         
  -6  18   2        813.39        888.67        21.35 o                         
  -5  18   2        544.40        723.73        18.09 o                         
  -4  18   2       7766.02       7561.41        59.26 o                         
  -3  18   2       1425.20       1498.28        24.85 o                         
  -2  18   2         87.12        126.18        10.31 o                         
  -1  18   2       6241.41       6117.32        48.46 o                         
   0  18   2       1082.76       1188.65        21.20 o                         
   1  18   2       4330.73       5229.17        43.91 o                         
   2  18   2       6311.11       5961.50        49.14 o                         
   3  18   2       1062.46       1071.85        20.34 o                         
   4  18   2       3882.80       4108.81        40.41 o                         
   5  18   2       3159.33       2773.40        34.71 o                         
   6  18   2       3323.83       3777.31        45.95 o                         
   7  18   2       3240.88       3124.76        43.26 o                         
   8  18   2       3774.69       3824.74        53.30 o                         
   9  18   2       3696.28       3985.07        58.17 o                         
  10  18   2       1288.84       1318.86        38.24 o                         
  11  18   2        268.36        262.19        25.26 o                         
  12  18   2        135.83         79.63        23.41 o                         
 -12  19   2         11.34         41.80        23.63 o                         
 -11  19   2       1129.86       1121.49        37.50 o                         
 -10  19   2        475.80        427.79        26.59 o                         
  -9  19   2        394.17        318.89        21.99 o                         
  -8  19   2         41.86         48.57        13.75 o                         
  -7  19   2          8.65        -11.84        14.00 o                         
  -6  19   2       1072.64        933.38        24.54 o                         
  -5  19   2       4883.81       4647.44        46.18 o                         
  -4  19   2       8571.38       8477.36        65.27 o                         
  -3  19   2       2026.71       2122.40        29.23 o                         
  -2  19   2       2482.89       2225.66        28.49 o                         
  -1  19   2        207.28        197.70        11.36 o                         
   0  19   2         86.64         58.35         9.04 o                         
   1  19   2        414.12        504.18        14.87 o                         
   2  19   2        405.71        413.34        14.78 o                         
   3  19   2       1163.37       1007.13        19.88 o                         
   4  19   2        838.29        840.86        18.65 o                         
   5  19   2         75.14         84.17        11.97 o                         
   6  19   2        220.86        192.48        17.32 o                         
   7  19   2          8.61        -10.77        14.17 o                         
   8  19   2          9.71         43.16        16.14 o                         
   9  19   2       2715.39       3099.78        49.52 o                         
  10  19   2         17.73          6.86        17.71 o                         
  11  19   2        769.16        933.20        35.62 o                         
  12  19   2        551.98        502.63        30.91 o                         
 -12  20   2       2219.39       2745.74        64.00 o                         
 -11  20   2       1584.29       1597.63        49.00 o                         
 -10  20   2        646.02        591.56        32.69 o                         
  -9  20   2       1886.68       2101.06        49.34 o                         
  -8  20   2          3.49        -16.22        16.22 o                         
  -7  20   2       3857.80       4029.47        50.57 o                         
  -6  20   2       1146.20       1063.52        25.55 o                         
  -5  20   2          9.97          5.09        10.63 o                         
  -4  20   2       1128.52       1184.32        27.20 o                         
  -3  20   2          0.69         27.08        10.56 o                         
  -2  20   2        491.25        351.44        14.98 o                         
  -1  20   2       2297.41       1992.37        27.19 o                         
   0  20   2        453.75        560.78        16.34 o                         
   1  20   2        771.78        702.10        17.58 o                         
   2  20   2        266.11        306.51        14.25 o                         
   3  20   2       2293.10       2228.67        30.04 o                         
   4  20   2        147.93        173.00        13.81 o                         
   5  20   2       2517.59       2729.66        35.56 o                         
   6  20   2        600.19        512.08        20.53 o                         
   7  20   2        878.70        922.04        25.97 o                         
   8  20   2       2130.11       2063.79        39.43 o                         
   9  20   2       1009.91        855.40        30.73 o                         
  10  20   2        442.33        368.85        24.90 o                         
  11  20   2         16.93          6.42        21.16 o                         
  12  20   2       1422.02       1154.83        40.67 o                         
 -12  21   2        547.75        542.40        34.17 o                         
 -11  21   2        202.48        185.18        26.85 o                         
 -10  21   2        310.38        353.80        28.75 o                         
  -9  21   2          1.99          3.90        20.58 o                         
  -8  21   2          9.87        -15.69        15.69 o                         
  -7  21   2          2.82        -14.84        14.84 o                         
  -6  21   2       1322.29       1334.41        30.12 o                         
  -5  21   2       1441.12       1513.48        29.71 o                         
  -4  21   2        199.84        202.36        13.44 o                         
  -3  21   2        659.64        680.56        20.44 o                         
  -2  21   2        268.37        187.73        13.86 o                         
  -1  21   2        298.59        227.53        13.40 o                         
   0  21   2        427.38        384.71        14.99 o                         
   1  21   2       6957.63       6954.86        56.27 o                         
   2  21   2       1256.34       1336.08        25.63 o                         
   3  21   2       2608.70       2166.78        30.14 o                         
   4  21   2         32.80         31.24        12.02 o                         
   5  21   2          0.64         11.86        12.61 o                         
   6  21   2        237.86        231.87        15.73 o                         
   7  21   2       2918.58       2821.43        40.46 o                         
   8  21   2        196.23        205.11        18.62 o                         
   9  21   2        246.69        191.01        20.57 o                         
  10  21   2         58.07         -1.86        16.73 o                         
  11  21   2         98.18         53.19        20.37 o                         
  12  21   2          2.43         13.48        25.61 o                         
 -11  22   2        230.12        261.16        30.51 o                         
 -10  22   2         26.61         24.86        23.89 o                         
  -9  22   2        724.58        759.60        35.29 o                         
  -8  22   2        114.34        143.40        19.08 o                         
  -7  22   2        699.05        764.08        26.35 o                         
  -6  22   2         19.21         -9.14        13.05 o                         
  -5  22   2       4411.74       4391.28        48.95 o                         
  -4  22   2         28.97         26.09        11.34 o                         
  -3  22   2       3244.88       3013.57        37.91 o                         
  -2  22   2       2838.67       2260.27        33.53 o                         
  -1  22   2      11890.98      12403.62        90.04 o                         
   0  22   2       3753.57       3457.73        38.32 o                         
   1  22   2       2435.98       2521.55        32.70 o                         
   2  22   2          9.97          4.83        11.08 o                         
   3  22   2        126.67         58.67        12.84 o                         
   4  22   2         14.77        -11.73        11.73 o                         
   5  22   2       4579.65       4760.32        50.26 o                         
   6  22   2         15.67         -6.03        12.43 o                         
   7  22   2         14.64         21.49        14.00 o                         
   8  22   2        146.57        121.57        16.86 o                         
   9  22   2        127.57        175.24        19.65 o                         
  10  22   2         27.92        -17.66        17.66 o                         
  11  22   2        444.26        409.17        30.02 o                         
 -11  23   2        337.00        396.33        33.88 o                         
 -10  23   2         29.35         -4.56        24.01 o                         
  -9  23   2         89.84         14.21        18.28 o                         
  -8  23   2        258.88        128.20        17.97 o                         
  -7  23   2        109.54         89.30        16.83 o                         
  -6  23   2         46.74         27.00        13.45 o                         
  -5  23   2       4105.03       3935.81        45.95 o                         
  -4  23   2         35.13         -1.73        11.19 o                         
  -3  23   2        346.41        323.72        16.67 o                         
  -2  23   2         59.02         76.14        13.00 o                         
  -1  23   2        397.05        435.87        17.86 o                         
   0  23   2        279.42        268.33        15.04 o                         
   1  23   2        324.59        448.72        17.73 o                         
   2  23   2       5575.46       5549.56        51.60 o                         
   3  23   2        135.23        125.44        13.89 o                         
   4  23   2         24.18          3.33        12.68 o                         
   5  23   2        306.28        311.64        17.79 o                         
   6  23   2          8.59        -11.89        12.48 o                         
   7  23   2       1681.65       1849.82        36.69 o                         
   8  23   2       1255.80       1206.88        32.15 o                         
   9  23   2        115.13        113.81        18.14 o                         
  10  23   2         56.53         40.04        19.75 o                         
  11  23   2         30.99        -23.74        23.74 o                         
 -11  24   2          0.92        -24.94        25.97 o                         
 -10  24   2        569.26        488.73        34.32 o                         
  -9  24   2          3.83          9.50        23.72 o                         
  -8  24   2         61.87         25.14        17.22 o                         
  -7  24   2        694.22        749.41        28.33 o                         
  -6  24   2          1.15          8.27        14.41 o                         
  -5  24   2        667.44        570.62        20.54 o                         
  -4  24   2       1741.71       1496.82        30.52 o                         
  -3  24   2       6091.09       5951.22        59.43 o                         
  -2  24   2       2472.83       2206.50        33.87 o                         
  -1  24   2        457.17        459.78        18.34 o                         
   0  24   2        574.92        590.33        19.84 o                         
   1  24   2         34.12         31.48        12.05 o                         
   2  24   2          0.36        -12.07        12.07 o                         
   3  24   2         76.38         12.25        12.54 o                         
   4  24   2        114.89        176.35        15.67 o                         
   5  24   2          9.91         28.99        13.47 o                         
   6  24   2        265.44        217.46        16.26 o                         
   7  24   2        415.09        518.88        22.43 o                         
   8  24   2        962.45        880.15        30.37 o                         
   9  24   2         87.13         78.57        19.01 o                         
  10  24   2          0.18         11.23        22.88 o                         
  11  24   2          6.27         20.71        23.73 o                         
 -10  25   2         31.26         41.13        26.00 o                         
  -9  25   2        345.20        372.09        29.32 o                         
  -8  25   2        680.71        718.53        27.15 o                         
  -7  25   2        194.04        155.28        18.72 o                         
  -6  25   2         59.70         19.89        14.96 o                         
  -5  25   2          2.61         -9.97        13.41 o                         
  -4  25   2        391.75        343.66        18.49 o                         
  -3  25   2        284.78        252.89        16.51 o                         
  -2  25   2         86.07         79.64        13.77 o                         
  -1  25   2        119.77         83.14        13.55 o                         
   0  25   2         99.66         88.23        13.18 o                         
   1  25   2        393.84        288.67        16.43 o                         
   2  25   2        384.10        296.79        17.04 o                         
   3  25   2       1612.27       1555.10        30.08 o                         
   4  25   2          2.20          2.64        13.71 o                         
   5  25   2        283.34        281.83        17.52 o                         
   6  25   2       1508.60       1527.48        33.11 o                         
   7  25   2       1460.08       1395.05        32.86 o                         
   8  25   2        195.75        153.94        17.13 o                         
   9  25   2         15.94         -2.91        19.18 o                         
  10  25   2          0.06          7.03        20.81 o                         
 -10  26   2        401.95        336.12        32.47 o                         
  -9  26   2         78.10         64.61        24.47 o                         
  -8  26   2          2.27          1.16        15.76 o                         
  -7  26   2         92.73         93.61        18.60 o                         
  -6  26   2         20.48        -10.24        14.84 o                         
  -5  26   2         45.42         58.66        15.03 o                         
  -4  26   2        147.82         96.26        16.54 o                         
  -3  26   2       1594.02       1294.75        28.43 o                         
  -2  26   2       1337.50       1353.06        30.21 o                         
  -1  26   2          7.58        -12.24        12.24 o                         
   0  26   2        201.74        177.46        15.59 o                         
   1  26   2         78.98         80.68        14.35 o                         
   2  26   2        215.53        190.00        16.17 o                         
   3  26   2        197.26        146.62        15.89 o                         
   4  26   2        888.30       1021.11        26.37 o                         
   5  26   2          0.75        -13.40        13.40 o                         
   6  26   2        191.33        214.76        16.66 o                         
   7  26   2        173.96        103.01        17.92 o                         
   8  26   2         14.76         50.82        18.29 o                         
   9  26   2        134.96        124.98        19.91 o                         
  10  26   2         48.81         56.27        24.16 o                         
  -9  27   2        237.85        182.36        26.54 o                         
  -8  27   2        892.58        966.88        35.86 o                         
  -7  27   2        194.97        221.47        20.91 o                         
  -6  27   2        154.75        183.99        19.48 o                         
  -5  27   2          4.24        -14.62        14.62 o                         
  -4  27   2          1.40        -15.19        15.19 o                         
  -3  27   2        638.19        601.74        23.36 o                         
  -2  27   2        256.72        290.89        17.54 o                         
  -1  27   2          1.51         15.33        13.80 o                         
   0  27   2        160.97        162.68        15.90 o                         
   1  27   2          1.08        -14.33        14.33 o                         
   2  27   2        216.30        197.51        16.36 o                         
   3  27   2         15.28         -0.40        14.22 o                         
   4  27   2         21.36          2.64        14.70 o                         
   5  27   2         72.20         25.24        14.07 o                         
   6  27   2         59.08         28.06        15.12 o                         
   7  27   2        104.05         39.37        16.27 o                         
   8  27   2       1000.34        930.85        31.53 o                         
   9  27   2         31.44         -4.37        20.23 o                         
  -9  28   2        163.45         91.17        25.76 o                         
  -8  28   2         77.12        103.81        22.16 o                         
  -7  28   2       1055.39       1114.15        34.99 o                         
  -6  28   2       1910.43       2070.52        43.22 o                         
  -5  28   2         45.77         11.81        15.38 o                         
  -4  28   2       1713.84       1708.82        39.43 o                         
  -3  28   2        438.98        356.72        19.71 o                         
  -2  28   2        317.18        326.79        18.93 o                         
  -1  28   2        503.33        678.04        24.51 o                         
   0  28   2        605.10        679.56        23.98 o                         
   1  28   2        960.49       1009.75        27.81 o                         
   2  28   2          2.30        -14.62        14.62 o                         
   3  28   2         15.16        -13.38        14.57 o                         
   4  28   2          8.33         -3.98        14.82 o                         
   5  28   2        931.61        939.68        28.17 o                         
   6  28   2          3.84        -14.84        14.84 o                         
   7  28   2          5.65         -9.71        16.81 o                         
   8  28   2        263.42        276.64        25.42 o                         
   9  28   2         98.25        123.29        25.33 o                         
  -8  29   2        145.84        130.74        23.74 o                         
  -7  29   2         26.35          5.47        19.76 o                         
  -6  29   2        223.19        155.83        20.18 o                         
  -5  29   2        770.95        773.95        27.94 o                         
  -4  29   2          9.80         -7.92        15.39 o                         
  -3  29   2        509.89        567.99        23.99 o                         
  -2  29   2        948.34        925.66        27.52 o                         
  -1  29   2       1709.53       1767.77        36.44 o                         
   0  29   2       2274.96       2170.14        38.96 o                         
   1  29   2       2503.51       2313.02        40.29 o                         
   2  29   2       1041.50       1106.99        30.14 o                         
   3  29   2         12.58         15.12        16.14 o                         
   4  29   2        456.98        524.31        24.14 o                         
   5  29   2          2.06         11.17        16.11 o                         
   6  29   2        403.61        416.38        21.61 o                         
   7  29   2        478.63        399.60        23.35 o                         
   8  29   2        124.82         69.00        21.53 o                         
  -8  30   2        290.07        309.28        27.60 o                         
  -7  30   2        501.06        537.75        28.16 o                         
  -6  30   2          1.81         10.70        18.77 o                         
  -5  30   2        628.50        649.67        27.28 o                         
  -4  30   2        323.36        312.39        21.10 o                         
  -3  30   2         44.96         86.45        18.78 o                         
  -2  30   2        231.10        191.47        20.24 o                         
  -1  30   2        562.36        589.28        24.64 o                         
   0  30   2         64.85        101.43        17.65 o                         
   1  30   2         57.51         16.83        16.39 o                         
   2  30   2         48.19         31.43        16.46 o                         
   3  30   2        107.70         72.88        18.21 o                         
   4  30   2       1764.21       1789.72        38.57 o                         
   5  30   2       2421.20       2367.63        46.83 o                         
   6  30   2         46.39          6.52        17.38 o                         
   7  30   2        656.38        725.90        30.12 o                         
   8  30   2        651.97        701.80        32.12 o                         
  -7  31   2        492.85        484.76        28.99 o                         
  -6  31   2       2398.31       2365.56        45.68 o                         
  -5  31   2       2039.56       2035.42        43.68 o                         
  -4  31   2       2190.11       2540.05        46.48 o                         
  -3  31   2       1646.98       1549.46        38.38 o                         
  -2  31   2       1475.84       1536.44        38.77 o                         
  -1  31   2       1181.92       1168.78        32.44 o                         
   0  31   2        729.07        645.55        27.11 o                         
   1  31   2       1817.73       1776.21        37.66 o                         
   2  31   2        342.26        324.13        23.10 o                         
   3  31   2         48.59         36.13        18.11 o                         
   4  31   2         29.96         33.34        18.03 o                         
   5  31   2        246.41        271.91        21.70 o                         
   6  31   2        226.73        259.15        23.77 o                         
   7  31   2        281.36        214.52        24.31 o                         
  -6  32   2        117.38        192.88        22.70 o                         
  -5  32   2         68.34         82.16        20.71 o                         
  -4  32   2         31.53         33.40        18.31 o                         
  -3  32   2         26.82         16.84        17.61 o                         
  -2  32   2         61.50         75.03        19.03 o                         
  -1  32   2        483.74        461.06        24.40 o                         
   0  32   2        259.11        253.85        22.25 o                         
   1  32   2        658.42        703.94        27.26 o                         
   2  32   2        449.70        463.50        25.89 o                         
   3  32   2       1283.78       1408.90        37.91 o                         
   4  32   2        641.31        585.10        26.02 o                         
   5  32   2        785.22        776.00        29.13 o                         
   6  32   2       1251.65       1347.38        45.56 o                         
  -6  33   2       2744.83       3140.38        59.60 o                         
  -5  33   2       1615.35       1545.14        39.73 o                         
  -4  33   2       1567.29       1537.04        40.20 o                         
  -3  33   2        226.96        203.48        22.81 o                         
  -2  33   2       2096.09       2049.53        44.93 o                         
  -1  33   2       1493.75       1509.45        38.31 o                         
   0  33   2       1042.11       1085.86        33.96 o                         
   1  33   2       2542.19       2767.28        52.76 o                         
   2  33   2        433.17        437.36        25.01 o                         
   3  33   2        277.00        283.98        23.39 o                         
   4  33   2         34.77         -8.78        18.05 o                         
   5  33   2         16.25         -1.58        19.19 o                         
   6  33   2        790.52        775.94        35.49 o                         
  -5  34   2          3.83         17.03        22.29 o                         
  -4  34   2         71.10        117.69        22.92 o                         
  -3  34   2          5.38        -19.43        19.43 o                         
  -2  34   2        476.94        508.75        28.15 o                         
  -1  34   2        433.20        399.29        26.05 o                         
   0  34   2        406.76        396.37        24.73 o                         
   1  34   2       1537.54       1603.13        41.41 o                         
   2  34   2        588.87        551.35        27.06 o                         
   3  34   2        611.08        574.08        28.12 o                         
   4  34   2       1636.27       1505.36        38.15 o                         
   5  34   2       1890.20       2014.84        46.25 o                         
  -3  35   2       1006.59       1017.18        36.08 o                         
  -2  35   2        672.33        533.38        29.11 o                         
  -1  35   2       1402.86       1343.58        38.53 o                         
   0  35   2        626.72        623.56        29.72 o                         
   1  35   2       1042.28       1159.90        37.32 o                         
   2  35   2        267.22        308.48        25.20 o                         
   3  35   2        221.28        160.39        24.01 o                         
  -1  36   2         60.06         26.75        22.64 o                         
   0  36   2         41.33          8.51        21.06 o                         
   1  36   2        881.16        836.83        33.42 o                         
 -14   1   3        139.51         33.93        16.19 o                         
 -13   1   3         52.54        -11.62        16.23 o                         
 -12   1   3          0.44        -13.94        13.94 o                         
 -11   1   3         39.98          0.42        12.23 o                         
 -10   1   3        921.95        782.73        22.73 o                         
  -9   1   3        346.25        221.08        14.78 o                         
  -8   1   3       2254.47       1985.75        29.57 o                         
  -7   1   3        311.12        382.16        13.99 o                         
  -6   1   3       1961.17       1612.86        23.72 o                         
  -5   1   3         27.59          5.81         5.99 o                         
  -4   1   3      25744.47      28923.63       160.38 o                         
  -3   1   3        562.99        128.01         4.53 o                         
  -2   1   3      16006.60      19609.77        97.19 o                         
  -1   1   3       8993.17      11579.56        57.39 o                         
   0   1   3       3091.39        870.39        10.58 o                         
   2   1   3       4741.76       7265.58        38.57 o                         
   3   1   3       2032.06       1464.86        19.45 o                         
   4   1   3       2654.41       2444.68        27.37 o                         
   5   1   3       5817.79       6073.99        52.02 o                         
   6   1   3        802.89        770.63        18.80 o                         
   7   1   3        159.68        128.63        11.56 o                         
   8   1   3        358.12        475.63        17.03 o                         
   9   1   3       1275.47       1005.70        25.56 o                         
  10   1   3       1213.02       1228.91        32.03 o                         
  11   1   3          4.13         -3.66        13.11 o                         
  12   1   3         80.50        146.62        17.06 o                         
  13   1   3        253.93        161.89        17.68 o                         
  14   1   3        116.56        102.65        18.79 o                         
 -14   2   3          3.09        -17.54        17.54 o                         
 -13   2   3         76.32         39.43        15.46 o                         
 -12   2   3         56.61         43.23        14.72 o                         
 -11   2   3       1077.05       1026.10        27.55 o                         
 -10   2   3        454.65        457.80        17.23 o                         
  -9   2   3       1441.38       1352.38        25.89 o                         
  -8   2   3      11159.35      11853.96        90.56 o                         
  -7   2   3      19132.35      20205.17       139.24 o                         
  -6   2   3       9408.74      10497.39        78.82 o                         
  -5   2   3       8992.42      10791.44        72.02 o                         
  -4   2   3      28360.81      28525.35       165.62 o                         
  -3   2   3         17.83          9.00         3.34 o                         
  -2   2   3       2686.10       2275.43        16.58 o                         
  -1   2   3        585.12        421.27         9.10 o                         
   0   2   3       4693.61       4133.35        22.96 o                         
   1   2   3        326.97        291.56         7.62 o                         
   2   2   3      13494.64      13121.29        69.54 o                         
   3   2   3      29404.74      31122.29       202.24 o                         
   4   2   3       2525.72       2928.88        28.55 o                         
   5   2   3       1057.13        916.01        17.95 o                         
   6   2   3        833.03        773.85        18.21 o                         
   7   2   3        342.31        247.32        13.16 o                         
   8   2   3        998.91        983.88        23.31 o                         
   9   2   3       1486.84       1446.47        28.53 o                         
  10   2   3       1304.30       1323.63        30.79 o                         
  11   2   3       2011.73       2048.71        35.76 o                         
  12   2   3        303.40        306.02        19.12 o                         
  13   2   3        703.95        756.66        27.41 o                         
  14   2   3         22.17          4.35        16.73 o                         
 -14   3   3        518.24        570.69        27.09 o                         
 -13   3   3          1.93        -14.28        14.28 o                         
 -12   3   3        336.35        283.60        18.42 o                         
 -11   3   3        260.94        229.24        15.78 o                         
 -10   3   3        575.28        744.31        20.96 o                         
  -9   3   3       1983.78       1889.23        33.72 o                         
  -8   3   3       1491.62       1787.98        25.61 o                         
  -7   3   3       4906.02       5310.99        45.91 o                         
  -6   3   3          6.27        119.31         7.62 o                         
  -5   3   3         18.42          6.48         6.01 o                         
  -4   3   3        470.41        259.53         7.04 o                         
  -3   3   3      47625.50      43531.15       234.06 o                         
  -2   3   3      12127.81      14330.47        76.51 o                         
  -1   3   3      20046.01      21759.18       113.21 o                         
   0   3   3        344.79         36.79         4.18 o                         
   1   3   3         30.60        124.50         5.17 o                         
   2   3   3      33564.98      31318.68       160.07 o                         
   3   3   3      50986.71      55567.44       340.63 o                         
   4   3   3       1988.44       2126.77        24.09 o                         
   5   3   3        678.32        622.90        15.64 o                         
   6   3   3       4960.41       5272.96        47.71 o                         
   7   3   3       1088.66       1127.38        21.89 o                         
   8   3   3        449.01        446.16        16.95 o                         
   9   3   3        151.85        254.70        16.49 o                         
  10   3   3       5773.69       5677.83        60.78 o                         
  11   3   3          1.09        -12.53        12.53 o                         
  12   3   3        270.13        282.88        18.92 o                         
  13   3   3       1681.46       1688.90        40.05 o                         
  14   3   3        268.88        226.96        21.07 o                         
 -14   4   3        132.66         64.75        17.10 o                         
 -13   4   3          3.30        -14.88        14.88 o                         
 -12   4   3        112.20         67.70        15.10 o                         
 -11   4   3         17.95         11.69        13.50 o                         
 -10   4   3       1099.73       1002.22        22.18 o                         
  -9   4   3        651.78        764.46        19.38 o                         
  -8   4   3       6569.26       6662.23        56.96 o                         
  -7   4   3       9064.33       9135.37        67.16 o                         
  -6   4   3         44.81         56.20         8.88 o                         
  -5   4   3        664.81        574.54        11.81 o                         
  -4   4   3       6975.17       6333.91        43.64 o                         
  -3   4   3      16808.88      20226.05       109.19 o                         
  -2   4   3        443.06        172.25         5.79 o                         
  -1   4   3         13.88         51.46         4.42 o                         
   0   4   3        143.50        292.93         6.37 o                         
   1   4   3        411.72        349.04         8.63 o                         
   2   4   3          7.03        137.13         5.20 o                         
   3   4   3        571.41        788.84         9.83 o                         
   4   4   3        929.63        877.21        13.92 o                         
   5   4   3        149.82        222.98        12.21 o                         
   6   4   3       5723.34       6276.82        54.71 o                         
   7   4   3       2853.20       3049.21        35.61 o                         
   8   4   3         44.99          3.93        10.46 o                         
   9   4   3        794.26        751.55        22.52 o                         
  10   4   3        400.96        491.01        21.00 o                         
  11   4   3         15.83         -5.95        14.14 o                         
  12   4   3        510.39        477.50        22.90 o                         
  13   4   3        147.04        143.12        18.54 o                         
  14   4   3        328.33        282.34        20.90 o                         
 -14   5   3       1487.19       1324.83        33.24 o                         
 -13   5   3        825.39        766.25        26.05 o                         
 -12   5   3       1033.60       1101.34        34.29 o                         
 -11   5   3       3511.23       3310.96        40.19 o                         
 -10   5   3       1870.25       1724.72        28.08 o                         
  -9   5   3       2849.59       2883.53        34.89 o                         
  -8   5   3       1074.44       1035.23        26.91 o                         
  -7   5   3       1575.89       1533.64        20.50 o                         
  -6   5   3        537.59        657.23        13.39 o                         
  -5   5   3       6702.85       7706.07        54.55 o                         
  -4   5   3      17926.71      16676.06        94.79 o                         
  -3   5   3       5662.53       7334.46        46.80 o                         
  -2   5   3      39161.12      40051.28       239.46 o                         
  -1   5   3       3054.50       2816.52        23.01 o                         
   0   5   3         49.10        121.70         5.16 o                         
   1   5   3      27376.20      29124.86       163.05 o                         
   2   5   3      64984.94      66327.28       661.99 o                         
   3   5   3      11911.75      11716.93        67.06 o                         
   4   5   3       6242.25       6825.25        49.95 o                         
   5   5   3       2639.61       1963.35        24.56 o                         
   6   5   3        566.68        704.27        19.47 o                         
   7   5   3        403.52        405.98        15.50 o                         
   8   5   3       2594.58       2893.28        38.24 o                         
   9   5   3       3827.70       3484.84        48.04 o                         
  10   5   3       2913.07       2664.85        42.43 o                         
  11   5   3          3.66         14.61        16.11 o                         
  12   5   3         34.66         20.27        14.74 o                         
  13   5   3        948.17        893.81        28.12 o                         
  14   5   3         61.29         56.43        17.35 o                         
 -14   6   3        266.52        264.40        20.97 o                         
 -13   6   3        394.89        376.37        21.04 o                         
 -12   6   3         40.24         25.90        14.01 o                         
 -11   6   3       2287.63       2343.19        33.88 o                         
 -10   6   3        414.37        365.34        18.28 o                         
  -9   6   3       1651.61       1747.42        27.90 o                         
  -8   6   3        606.89        578.97        17.34 o                         
  -7   6   3       3349.63       3121.34        32.06 o                         
  -6   6   3       3929.49       4116.98        36.30 o                         
  -5   6   3      18352.37      21017.33       125.87 o                         
  -4   6   3         11.06        143.17         6.54 o                         
  -3   6   3       3643.81       4376.80        30.93 o                         
  -2   6   3        110.25         36.11         5.38 o                         
  -1   6   3      38167.16      39943.21       276.95 o                         
   0   6   3      11537.37      10259.73        59.95 o                         
   1   6   3      30070.48      29800.13       162.52 o                         
   2   6   3       3884.02       2956.18        27.90 o                         
   3   6   3        115.82        241.75         6.07 o                         
   4   6   3        685.32        698.58        12.62 o                         
   5   6   3      15149.91      15913.04       107.14 o                         
   6   6   3        283.50        233.45        12.31 o                         
   7   6   3       4586.18       4599.93        46.92 o                         
   8   6   3          0.13        -11.02        11.02 o                         
   9   6   3        661.24        714.41        23.20 o                         
  10   6   3       2018.72       1755.74        34.12 o                         
  11   6   3        937.58        980.82        28.74 o                         
  12   6   3       5509.48       5628.64        61.55 o                         
  13   6   3         38.70         24.11        16.04 o                         
  14   6   3       1548.32       1428.68        36.79 o                         
 -14   7   3        124.62        133.95        21.04 o                         
 -13   7   3       2478.51       2467.17        42.28 o                         
 -12   7   3        337.55        297.65        17.77 o                         
 -11   7   3        718.11        906.21        23.99 o                         
 -10   7   3        250.16        283.54        15.93 o                         
  -9   7   3       1383.65       1429.39        27.26 o                         
  -8   7   3       2129.04       2354.77        31.64 o                         
  -7   7   3       2737.15       2694.41        30.14 o                         
  -6   7   3       6886.82       6678.62        51.34 o                         
  -5   7   3         77.94        162.47         9.14 o                         
  -4   7   3      23558.56      25622.78       145.10 o                         
  -3   7   3        626.27        461.70         9.80 o                         
  -2   7   3      29996.46      29505.83       171.80 o                         
  -1   7   3      10249.45       8811.51        61.57 o                         
   0   7   3      14397.62      16438.77        99.63 o                         
   1   7   3      11103.84      11364.99        74.80 o                         
   2   7   3       8231.70       8084.31        51.80 o                         
   3   7   3      38566.40      38302.33       206.37 o                         
   4   7   3       6893.99       7043.13        47.21 o                         
   5   7   3        631.97        648.48        15.71 o                         
   6   7   3       5152.46       4976.10        45.10 o                         
   7   7   3       2270.66       2330.01        30.93 o                         
   8   7   3        466.93        420.75        17.10 o                         
   9   7   3       6462.44       6373.74        62.52 o                         
  10   7   3       2349.79       2714.64        38.69 o                         
  11   7   3        128.33        201.35        17.59 o                         
  12   7   3        507.95        555.16        24.00 o                         
  13   7   3          3.60         -0.90        15.26 o                         
  14   7   3        165.74        161.72        22.15 o                         
 -14   8   3       2094.61       1945.24        43.25 o                         
 -13   8   3        800.47        783.16        25.33 o                         
 -12   8   3       2597.76       2603.24        40.46 o                         
 -11   8   3        882.17       1004.73        24.97 o                         
 -10   8   3        338.70        338.14        16.91 o                         
  -9   8   3       1851.76       1867.68        29.70 o                         
  -8   8   3        218.65        261.21        13.53 o                         
  -7   8   3       3023.04       3187.54        34.09 o                         
  -6   8   3       6509.88       6337.10        51.73 o                         
  -5   8   3        853.95        708.27        15.09 o                         
  -4   8   3         21.29         23.26         5.58 o                         
  -3   8   3        303.90        317.15         9.66 o                         
  -2   8   3       7125.80       7460.99        52.06 o                         
  -1   8   3      12011.05      11465.42        75.42 o                         
   0   8   3        625.12        698.80        12.15 o                         
   1   8   3      18003.20      16678.70        99.68 o                         
   2   8   3      20141.27      19085.41       109.39 o                         
   3   8   3      13059.10      13692.31        81.28 o                         
   4   8   3       3662.80       3731.23        31.06 o                         
   5   8   3        358.27        583.89        13.88 o                         
   6   8   3        705.47        749.20        16.70 o                         
   7   8   3        329.77        369.88        13.88 o                         
   8   8   3       1864.92       1492.86        27.82 o                         
   9   8   3        371.60        482.18        19.76 o                         
  10   8   3        275.88        216.47        17.54 o                         
  11   8   3       1929.39       1783.62        35.85 o                         
  12   8   3       1120.11       1226.79        34.77 o                         
  13   8   3       2758.17       2652.95        43.57 o                         
  14   8   3       1900.88       2026.08        49.94 o                         
 -14   9   3         30.58         26.41        21.42 o                         
 -13   9   3        622.73        586.73        24.40 o                         
 -12   9   3       1056.03       1211.34        29.89 o                         
 -11   9   3       1152.29       1019.55        24.94 o                         
 -10   9   3       1112.43       1101.85        31.39 o                         
  -9   9   3        931.55        957.10        23.46 o                         
  -8   9   3       6433.94       6096.14        59.97 o                         
  -7   9   3       1716.51       1745.64        25.96 o                         
  -6   9   3       8118.78       8468.01        64.87 o                         
  -5   9   3      14449.04      14426.17        94.73 o                         
  -4   9   3       5046.64       4542.91        33.87 o                         
  -3   9   3       6783.78       7225.45        50.74 o                         
  -2   9   3         38.21        159.32         7.45 o                         
  -1   9   3        359.25         64.04         5.89 o                         
   0   9   3        677.50       1942.66        20.99 o                         
   1   9   3      48331.57      49101.79       287.30 o                         
   2   9   3      13351.00      12477.90        74.91 o                         
   3   9   3       1651.59       2252.43        21.02 o                         
   4   9   3      13511.16      12900.54        82.17 o                         
   5   9   3        177.49        318.17        10.41 o                         
   6   9   3        873.01        827.26        16.48 o                         
   7   9   3       3014.88       3081.44        34.54 o                         
   8   9   3       5939.36       6282.80        58.15 o                         
   9   9   3       9738.49       9750.22        83.11 o                         
  10   9   3        778.27        655.66        20.90 o                         
  11   9   3        956.88        751.75        23.24 o                         
  12   9   3        140.74        108.50        15.02 o                         
  13   9   3          3.21          8.96        16.33 o                         
  14   9   3        196.74        135.42        23.06 o                         
 -14  10   3       1386.50       1203.10        40.77 o                         
 -13  10   3       2352.00       2503.05        45.15 o                         
 -12  10   3        668.56        716.24        27.13 o                         
 -11  10   3         56.82         67.90        15.51 o                         
 -10  10   3        707.39        739.38        22.76 o                         
  -9  10   3         96.42         64.92        12.92 o                         
  -8  10   3          6.77        -10.64        10.64 o                         
  -7  10   3       1591.25       1893.07        29.41 o                         
  -6  10   3       8670.98       8966.51        65.49 o                         
  -5  10   3        256.40        278.95         9.52 o                         
  -4  10   3       7842.73       8221.50        52.05 o                         
  -3  10   3      15283.41      14998.24        96.01 o                         
  -2  10   3      12072.80      12977.04        85.25 o                         
  -1  10   3      29152.19      27455.98       159.01 o                         
   0  10   3      21598.85      20756.46       127.39 o                         
   1  10   3       2941.59       3067.96        30.60 o                         
   2  10   3      15327.84      14909.12        92.67 o                         
   3  10   3       6242.65       7330.61        50.09 o                         
   4  10   3        940.09        748.84        15.61 o                         
   5  10   3       2070.25       2348.25        25.82 o                         
   6  10   3         99.90        149.95         9.03 o                         
   7  10   3       1180.27       1105.06        21.45 o                         
   8  10   3       6102.18       6374.71        58.47 o                         
   9  10   3        289.17        268.23        15.54 o                         
  10  10   3        681.09        780.76        23.48 o                         
  11  10   3       5372.15       5391.91        56.47 o                         
  12  10   3       1860.41       1769.40        37.11 o                         
  13  10   3       4322.85       4393.86        53.63 o                         
  14  10   3       2103.09       1983.77        54.75 o                         
 -14  11   3        663.24        590.50        32.15 o                         
 -13  11   3        927.82       1045.81        37.29 o                         
 -12  11   3       1566.70       1272.99        39.31 o                         
 -11  11   3       3359.73       3550.98        47.20 o                         
 -10  11   3       3514.92       3460.74        46.10 o                         
  -9  11   3       6431.03       6113.71        63.15 o                         
  -8  11   3       5577.23       5521.97        56.44 o                         
  -7  11   3       5885.31       5784.52        52.63 o                         
  -6  11   3       1829.13       1743.11        23.28 o                         
  -5  11   3       2452.55       2391.65        25.64 o                         
  -4  11   3       3922.92       3804.99        31.07 o                         
  -3  11   3       4475.19       3900.38        33.68 o                         
  -2  11   3       1552.96       2075.14        22.54 o                         
  -1  11   3        946.50        318.95        10.06 o                         
   0  11   3        799.75       2094.31        22.06 o                         
   1  11   3       6611.05       5578.12        41.61 o                         
   2  11   3       1947.69       2461.13        23.81 o                         
   3  11   3      29710.72      28778.34       167.76 o                         
   4  11   3       3466.11       4115.68        34.60 o                         
   5  11   3       5401.38       5078.41        43.91 o                         
   6  11   3       8382.96       9287.21        70.14 o                         
   7  11   3       3066.48       2846.37        32.77 o                         
   8  11   3       5402.95       5135.17        52.82 o                         
   9  11   3       3187.38       3289.00        39.75 o                         
  10  11   3       2285.15       2239.34        34.60 o                         
  11  11   3        635.83        668.42        23.07 o                         
  12  11   3        691.76        612.30        23.52 o                         
  13  11   3        260.79        302.88        21.22 o                         
  14  11   3         79.13        125.66        20.49 o                         
 -14  12   3       1662.46       1585.82        48.74 o                         
 -13  12   3       1992.38       1739.84        54.93 o                         
 -12  12   3        802.02        766.24        30.35 o                         
 -11  12   3        852.26        809.87        26.30 o                         
 -10  12   3        669.84        683.45        23.39 o                         
  -9  12   3        607.56        579.17        19.74 o                         
  -8  12   3        130.06         78.91        12.89 o                         
  -7  12   3       3915.35       3559.55        40.01 o                         
  -6  12   3        192.78        172.94        10.26 o                         
  -5  12   3      15147.36      15905.89       103.81 o                         
  -4  12   3       2487.02       2171.13        22.39 o                         
  -3  12   3       4494.66       4893.34        39.98 o                         
  -2  12   3      55301.79      53061.54       303.22 o                         
  -1  12   3        629.86        530.51        14.32 o                         
   0  12   3       9775.93       9601.00        65.87 o                         
   1  12   3      16621.09      15993.93        98.58 o                         
   2  12   3      19242.67      20435.00       126.18 o                         
   3  12   3      36770.88      36752.83       213.88 o                         
   4  12   3       3563.32       4412.50        37.71 o                         
   5  12   3       3430.38       2731.84        30.47 o                         
   6  12   3       1316.92       1473.34        24.63 o                         
   7  12   3       2298.90       2648.17        35.56 o                         
   8  12   3       1619.69       1754.94        30.71 o                         
   9  12   3          6.94         -8.01        12.02 o                         
  10  12   3       4091.80       4262.73        50.86 o                         
  11  12   3       2376.23       2258.12        37.80 o                         
  12  12   3       1387.09       1317.43        32.92 o                         
  13  12   3       2549.18       2654.40        45.84 o                         
  14  12   3       2103.31       1897.19        48.66 o                         
 -13  13   3         36.70        -15.42        21.98 o                         
 -12  13   3       1052.24       1111.72        31.04 o                         
 -11  13   3       2420.56       2161.98        40.95 o                         
 -10  13   3      11531.49      11361.75       101.29 o                         
  -9  13   3       9388.68       8969.26        81.11 o                         
  -8  13   3       1911.88       1910.40        32.74 o                         
  -7  13   3       9347.89       8853.68        69.39 o                         
  -6  13   3      13003.76      13505.23        95.23 o                         
  -5  13   3       6979.14       6151.55        45.92 o                         
  -4  13   3       5090.60       5099.51        40.65 o                         
  -3  13   3         37.68         42.08         6.65 o                         
  -2  13   3         98.28        174.11         9.44 o                         
  -1  13   3      11106.06      14615.23        94.78 o                         
   0  13   3      11751.14       9695.17        64.28 o                         
   1  13   3      24085.44      26687.64       161.60 o                         
   2  13   3       6246.02       6162.13        46.92 o                         
   3  13   3       2155.41       2587.82        25.82 o                         
   4  13   3        103.22        203.52         9.47 o                         
   5  13   3       5264.25       5547.01        47.26 o                         
   6  13   3       2627.57       2283.28        30.76 o                         
   7  13   3      11694.75      12688.41       106.45 o                         
   8  13   3      11824.60      12049.22       101.75 o                         
   9  13   3       1312.25       1344.78        29.47 o                         
  10  13   3       5755.46       5359.71        59.07 o                         
  11  13   3        526.40        585.63        24.52 o                         
  12  13   3       2038.00       2044.40        43.47 o                         
  13  13   3       1191.77       1158.17        38.30 o                         
 -13  14   3        473.14        538.21        29.96 o                         
 -12  14   3        685.72        631.36        28.97 o                         
 -11  14   3        889.69        909.02        30.76 o                         
 -10  14   3       3558.90       3456.03        60.89 o                         
  -9  14   3       1862.10       1796.54        33.09 o                         
  -8  14   3        292.91        283.19        17.44 o                         
  -7  14   3       3756.25       3643.36        43.31 o                         
  -6  14   3        341.54        334.39        15.45 o                         
  -5  14   3       5366.81       4972.51        43.22 o                         
  -4  14   3       8535.47       9421.28        65.58 o                         
  -3  14   3      18834.55      18868.38       118.50 o                         
  -2  14   3      20676.81      21401.34       132.07 o                         
  -1  14   3       5706.91       5529.73        43.52 o                         
   0  14   3       1232.51        744.49        17.37 o                         
   1  14   3         54.18         83.50         8.44 o                         
   2  14   3      12570.28      12884.05        83.99 o                         
   3  14   3      23384.79      25075.32       145.09 o                         
   4  14   3       2846.38       2463.96        26.85 o                         
   5  14   3       1191.02       1420.73        23.55 o                         
   6  14   3       1559.27       1760.92        27.39 o                         
   7  14   3         52.00        109.13        12.89 o                         
   8  14   3        728.17        665.43        21.27 o                         
   9  14   3        662.20        864.39        25.28 o                         
  10  14   3       1217.36       1196.16        32.01 o                         
  11  14   3       1195.00       1117.08        31.47 o                         
  12  14   3       2454.53       2616.68        48.68 o                         
  13  14   3       1547.51       1378.55        38.69 o                         
 -13  15   3       1046.37        885.86        34.71 o                         
 -12  15   3        311.11        245.78        24.76 o                         
 -11  15   3       6038.42       5958.46        71.34 o                         
 -10  15   3      10603.33      10158.24       101.44 o                         
  -9  15   3       5389.99       5157.59        59.95 o                         
  -8  15   3       5792.27       5234.60        58.02 o                         
  -7  15   3       1523.62       1859.95        31.79 o                         
  -6  15   3      20433.53      19988.51       134.68 o                         
  -5  15   3       8441.92      10307.00        74.19 o                         
  -4  15   3       4620.07       4053.49        37.26 o                         
  -3  15   3       7848.00       8480.44        62.58 o                         
  -2  15   3       5565.25       5706.66        45.98 o                         
  -1  15   3       1742.48       1696.35        22.34 o                         
   0  15   3         79.58        178.85         9.81 o                         
   1  15   3       2671.59       2562.03        27.03 o                         
   2  15   3       3220.60       2727.30        28.18 o                         
   3  15   3       3876.39       3460.98        31.51 o                         
   4  15   3       1133.82       1215.20        18.80 o                         
   5  15   3       3766.43       3299.20        36.33 o                         
   6  15   3      15301.22      16546.79       121.69 o                         
   7  15   3      25066.02      23846.92       166.30 o                         
   8  15   3       4503.78       4512.32        51.49 o                         
   9  15   3       5373.54       5092.27        58.31 o                         
  10  15   3       2341.80       2683.75        43.26 o                         
  11  15   3       3256.13       3063.27        48.55 o                         
  12  15   3        350.46        371.98        23.08 o                         
  13  15   3        127.70        148.01        22.66 o                         
 -13  16   3        105.29         71.64        24.72 o                         
 -12  16   3       1277.34       1258.29        38.48 o                         
 -11  16   3        512.55        506.73        26.69 o                         
 -10  16   3       2055.51       2172.56        43.08 o                         
  -9  16   3          9.17          3.25        16.22 o                         
  -8  16   3       2061.41       1847.54        35.46 o                         
  -7  16   3        435.12        349.07        18.31 o                         
  -6  16   3        985.59        859.83        22.01 o                         
  -5  16   3       1288.38       1379.60        23.38 o                         
  -4  16   3      17528.68      16252.74       109.18 o                         
  -3  16   3      31031.16      32208.80       195.85 o                         
  -2  16   3      14802.98      14435.86        98.03 o                         
  -1  16   3      11773.92      10642.31        74.14 o                         
   0  16   3       1466.91       1158.86        18.46 o                         
   1  16   3      25342.34      25273.23       153.67 o                         
   2  16   3       4234.44       4416.03        38.27 o                         
   3  16   3        196.32        118.09         8.27 o                         
   4  16   3       1513.47       1630.38        21.88 o                         
   5  16   3        680.39        557.57        17.11 o                         
   6  16   3       2839.77       3006.95        38.07 o                         
   7  16   3        865.90        884.60        22.86 o                         
   8  16   3          3.58          2.06        12.43 o                         
   9  16   3        990.79       1124.78        30.33 o                         
  10  16   3       4283.29       4339.85        55.61 o                         
  11  16   3       7200.36       7313.71        79.67 o                         
  12  16   3       3819.71       4096.47        58.42 o                         
  13  16   3       3162.81       3087.25        57.45 o                         
 -13  17   3       1181.15       1267.89        45.13 o                         
 -12  17   3        211.46        177.52        23.02 o                         
 -11  17   3       5085.76       5401.19        73.92 o                         
 -10  17   3       4774.40       4893.94        65.83 o                         
  -9  17   3       7518.45       7741.89        83.32 o                         
  -8  17   3       1666.96       1800.62        34.24 o                         
  -7  17   3       3398.87       3122.13        41.29 o                         
  -6  17   3      13258.53      13960.38       102.77 o                         
  -5  17   3       9446.74       8625.83        66.35 o                         
  -4  17   3       8081.69       8972.09        64.83 o                         
  -3  17   3       9243.89       9964.40        73.02 o                         
  -2  17   3       1540.28       1664.46        23.94 o                         
  -1  17   3        103.37         54.20         8.18 o                         
   0  17   3       1761.98       1877.37        24.18 o                         
   1  17   3       4685.37       4063.54        36.83 o                         
   2  17   3       2796.07       3136.12        32.09 o                         
   3  17   3         69.53         71.28         8.08 o                         
   4  17   3      12622.26      12653.78        84.71 o                         
   5  17   3       3373.29       4096.76        42.28 o                         
   6  17   3      12806.51      12472.51        97.21 o                         
   7  17   3      20101.84      21073.22       153.37 o                         
   8  17   3      12152.53      12271.64       106.47 o                         
   9  17   3       6626.02       6824.16        72.91 o                         
  10  17   3       1701.39       1426.93        38.19 o                         
  11  17   3       3681.64       3873.22        59.26 o                         
  12  17   3        123.62        150.50        22.28 o                         
  13  17   3        542.66        531.95        29.81 o                         
 -12  18   3       2543.16       2932.67        61.43 o                         
 -11  18   3        757.44        746.86        31.63 o                         
 -10  18   3        696.15        741.83        30.75 o                         
  -9  18   3        131.88        114.02        19.40 o                         
  -8  18   3        619.95        739.13        27.52 o                         
  -7  18   3       4043.78       3786.35        47.68 o                         
  -6  18   3         15.80         11.47        12.40 o                         
  -5  18   3       9204.02       9088.79        70.94 o                         
  -4  18   3      13729.85      14620.42        99.69 o                         
  -3  18   3      15686.60      15281.05       106.62 o                         
  -2  18   3       1290.01       1483.74        23.76 o                         
  -1  18   3       6308.96       6259.66        50.85 o                         
   0  18   3       5096.51       5112.94        42.48 o                         
   1  18   3      16691.26      16708.46       106.42 o                         
   2  18   3      25924.87      25843.42       158.75 o                         
   3  18   3       3151.22       3275.47        32.16 o                         
   4  18   3       9711.57       9526.38        72.47 o                         
   5  18   3        993.45        898.86        21.52 o                         
   6  18   3       1384.10       1344.18        25.45 o                         
   7  18   3       2496.11       2540.91        37.06 o                         
   8  18   3       1350.48       1699.30        35.24 o                         
   9  18   3       4673.80       4461.62        56.31 o                         
  10  18   3       5626.83       5562.99        67.74 o                         
  11  18   3       3374.68       3466.22        56.24 o                         
  12  18   3       2390.23       2348.10        53.93 o                         
 -12  19   3       3509.79       3622.41        63.48 o                         
 -11  19   3       9290.47       9320.35       105.28 o                         
 -10  19   3       4539.78       4620.17        65.95 o                         
  -9  19   3       8473.99       8658.84        96.79 o                         
  -8  19   3       8511.85       8714.41        85.18 o                         
  -7  19   3       9643.07      10249.33        87.55 o                         
  -6  19   3       6665.98       6705.03        61.67 o                         
  -5  19   3      11586.83      12056.89        87.54 o                         
  -4  19   3      12970.63      12932.11        94.95 o                         
  -3  19   3       3991.90       3685.88        38.94 o                         
  -2  19   3         55.45         26.17         9.53 o                         
  -1  19   3        544.93        582.44        16.78 o                         
   0  19   3         30.79         34.56         8.71 o                         
   1  19   3       2620.98       3000.23        32.56 o                         
   2  19   3       5647.06       5474.98        47.34 o                         
   3  19   3       7566.95       7844.99        60.23 o                         
   4  19   3       2198.86       2352.38        31.68 o                         
   5  19   3      13305.01      12464.75        91.55 o                         
   6  19   3      21599.57      21884.78       155.07 o                         
   7  19   3      12193.07      11809.46        98.84 o                         
   8  19   3      16938.32      16793.92       135.65 o                         
   9  19   3       8755.03       9435.77        94.86 o                         
  10  19   3       2249.63       2233.11        47.82 o                         
  11  19   3       1835.23       2005.42        47.26 o                         
  12  19   3        228.91        177.30        22.37 o                         
 -12  20   3       2146.73       2271.28        68.94 o                         
 -11  20   3       4435.01       4452.00        72.71 o                         
 -10  20   3       1441.86       1392.79        40.94 o                         
  -9  20   3        226.37        224.99        21.18 o                         
  -8  20   3         97.29        152.75        17.45 o                         
  -7  20   3       2118.76       2534.29        37.13 o                         
  -6  20   3        484.02        375.43        15.12 o                         
  -5  20   3       3442.30       3480.64        38.22 o                         
  -4  20   3      23901.44      23523.53       160.08 o                         
  -3  20   3       9199.01       9206.75        74.38 o                         
  -2  20   3      12476.20      12267.02        87.88 o                         
  -1  20   3       1617.84       1460.95        25.30 o                         
   0  20   3       8435.99       8751.69        65.46 o                         
   1  20   3      16036.70      16613.22       107.42 o                         
   2  20   3       5367.28       5082.00        46.32 o                         
   3  20   3        328.51        339.27        12.34 o                         
   4  20   3        608.08        632.12        18.42 o                         
   5  20   3       2291.37       2385.46        32.73 o                         
   6  20   3         99.30        107.71        14.89 o                         
   7  20   3          5.25          6.03        13.03 o                         
   8  20   3       1479.55       1343.10        33.22 o                         
   9  20   3        587.51        683.28        27.08 o                         
  10  20   3        992.42        983.79        33.39 o                         
  11  20   3       2579.79       2640.88        53.82 o                         
  12  20   3       2029.32       2070.45        54.20 o                         
 -12  21   3       3485.59       3990.99        92.12 o                         
 -11  21   3       4492.21       4685.52        78.54 o                         
 -10  21   3       9432.67       9387.86       109.09 o                         
  -9  21   3       6247.45       6785.24        86.84 o                         
  -8  21   3      14082.45      14511.01       124.52 o                         
  -7  21   3       6531.13       6764.91        67.55 o                         
  -6  21   3       6773.60       6571.73        61.58 o                         
  -5  21   3       9224.15       9155.61        73.44 o                         
  -4  21   3       6555.86       6598.75        59.03 o                         
  -3  21   3       3437.78       3676.49        40.42 o                         
  -2  21   3        363.38        245.76        14.39 o                         
  -1  21   3       1824.96       1768.86        28.12 o                         
   0  21   3        338.75        312.82        14.03 o                         
   1  21   3       4838.48       4824.12        45.78 o                         
   2  21   3       3078.58       3225.63        36.66 o                         
   3  21   3       4898.39       4540.19        43.41 o                         
   4  21   3       8799.29       9216.83        67.91 o                         
   5  21   3      28732.01      29326.04       184.67 o                         
   6  21   3       3780.92       3700.26        46.86 o                         
   7  21   3       7133.24       7425.43        72.78 o                         
   8  21   3       9712.38      10224.63        92.16 o                         
   9  21   3       2661.24       2491.45        46.28 o                         
  10  21   3       1739.26       1701.84        49.24 o                         
  11  21   3        757.37        621.17        32.55 o                         
  12  21   3       1537.76       1770.20        55.81 o                         
 -11  22   3       1081.08       1140.08        43.29 o                         
 -10  22   3        338.06        337.54        29.45 o                         
  -9  22   3         16.99         27.51        23.00 o                         
  -8  22   3         37.98         31.48        18.40 o                         
  -7  22   3       2284.22       2152.28        37.27 o                         
  -6  22   3        101.42        107.96        13.22 o                         
  -5  22   3       4564.57       4576.31        50.06 o                         
  -4  22   3       5975.09       5789.46        52.54 o                         
  -3  22   3       7762.73       7769.23        65.02 o                         
  -2  22   3      13507.13      12191.67        89.80 o                         
  -1  22   3      11546.39      12238.77        90.04 o                         
   0  22   3      19420.91      18915.69       127.23 o                         
   1  22   3      19250.47      18488.64       122.11 o                         
   2  22   3      24267.29      24630.24       158.21 o                         
   3  22   3       6371.99       6034.33        54.13 o                         
   4  22   3       1734.63       1849.65        29.91 o                         
   5  22   3       2897.95       2844.21        36.69 o                         
   6  22   3          5.03        -13.49        13.49 o                         
   7  22   3         30.98         29.23        14.70 o                         
   8  22   3        461.69        488.12        23.54 o                         
   9  22   3       1052.29        964.26        30.12 o                         
  10  22   3        715.37        650.79        26.51 o                         
  11  22   3       2079.22       2049.85        50.45 o                         
 -11  23   3       1628.70       1601.73        51.02 o                         
 -10  23   3       4589.34       4590.44        74.76 o                         
  -9  23   3       2431.84       2289.42        50.24 o                         
  -8  23   3       3553.09       3719.64        53.91 o                         
  -7  23   3       2455.35       2481.80        43.75 o                         
  -6  23   3        602.21        708.46        23.03 o                         
  -5  23   3       4826.77       4675.68        53.77 o                         
  -4  23   3       3698.01       3704.08        43.19 o                         
  -3  23   3       2446.57       2345.49        37.89 o                         
  -2  23   3       2065.68       2316.37        33.59 o                         
  -1  23   3        262.13        268.90        15.79 o                         
   0  23   3        162.63        216.87        14.35 o                         
   1  23   3       7047.82       7115.56        62.97 o                         
   2  23   3      11451.16      11197.53        83.23 o                         
   3  23   3       5364.63       5657.24        53.31 o                         
   4  23   3       5553.77       5247.10        50.69 o                         
   5  23   3       6264.56       6388.01        58.20 o                         
   6  23   3       2655.81       2530.18        40.63 o                         
   7  23   3       5760.07       6100.28        64.29 o                         
   8  23   3       8944.49       8886.09        85.56 o                         
   9  23   3       3956.10       4095.09        55.98 o                         
  10  23   3       3876.89       4112.63        60.38 o                         
  11  23   3       1605.83       1524.84        42.95 o                         
 -11  24   3        981.41        973.73        46.44 o                         
 -10  24   3        362.20        329.14        32.77 o                         
  -9  24   3        881.39        871.70        36.58 o                         
  -8  24   3         64.11         30.64        20.57 o                         
  -7  24   3         30.14        -10.91        14.56 o                         
  -6  24   3       3436.75       3591.34        46.25 o                         
  -5  24   3       1355.78       1153.31        30.87 o                         
  -4  24   3        635.83        644.85        19.15 o                         
  -3  24   3      13093.35      12925.53       101.05 o                         
  -2  24   3      25644.68      26480.50       174.65 o                         
  -1  24   3      23710.96      22912.91       151.32 o                         
   0  24   3      15823.16      15195.38       104.07 o                         
   1  24   3      24573.07      24730.61       160.61 o                         
   2  24   3      10498.95      10223.78        80.11 o                         
   3  24   3       3624.38       3850.46        43.22 o                         
   4  24   3       3894.93       3925.70        42.28 o                         
   5  24   3       1399.69       1366.34        27.57 o                         
   6  24   3        146.54        114.97        16.62 o                         
   7  24   3         30.33         18.61        14.36 o                         
   8  24   3       1801.60       1850.44        38.36 o                         
   9  24   3        829.32        865.02        31.07 o                         
  10  24   3       2615.34       2500.67        49.88 o                         
  11  24   3       3534.84       3542.95        76.06 o                         
 -10  25   3       3373.89       3489.87        70.54 o                         
  -9  25   3       7707.94       7938.18        95.75 o                         
  -8  25   3       4322.16       4596.07        62.27 o                         
  -7  25   3       2011.96       2373.26        47.78 o                         
  -6  25   3       2770.64       2566.23        38.27 o                         
  -5  25   3       3749.20       3713.44        45.21 o                         
  -4  25   3         51.74         38.71        10.16 o                         
  -3  25   3       1199.07       1308.42        33.46 o                         
  -2  25   3       3708.25       3582.18        43.44 o                         
  -1  25   3        248.12        314.70        17.19 o                         
   0  25   3        478.11        541.71        19.12 o                         
   1  25   3        635.01        689.48        21.66 o                         
   2  25   3       2945.57       3137.72        40.20 o                         
   3  25   3        467.88        370.96        18.39 o                         
   4  25   3      14222.93      14961.80       105.33 o                         
   5  25   3       4808.18       4671.21        50.25 o                         
   6  25   3       2300.47       2451.07        40.14 o                         
   7  25   3       9868.85       9222.04        85.75 o                         
   8  25   3       7942.62       8208.64        82.45 o                         
   9  25   3       4908.05       4854.90        70.71 o                         
  10  25   3       3498.03       3273.50        59.94 o                         
 -10  26   3        200.46        168.04        30.32 o                         
  -9  26   3        501.07        508.48        32.64 o                         
  -8  26   3        227.47        237.45        23.04 o                         
  -7  26   3          6.36        -13.45        18.89 o                         
  -6  26   3        773.55        649.66        23.15 o                         
  -5  26   3       2351.31       2485.25        38.56 o                         
  -4  26   3       1685.84       1603.10        40.65 o                         
  -3  26   3      12501.16      12244.64       100.08 o                         
  -2  26   3      12522.13      12538.94        99.57 o                         
  -1  26   3      12400.89      12590.87        97.39 o                         
   0  26   3      14160.12      14358.82       107.44 o                         
   1  26   3       8659.92       8639.74        75.69 o                         
   2  26   3       2805.01       2674.23        38.63 o                         
   3  26   3       1031.42        986.75        25.05 o                         
   4  26   3       2768.82       2763.80        37.58 o                         
   5  26   3        972.48        913.57        25.44 o                         
   6  26   3        607.09        575.16        25.08 o                         
   7  26   3        442.96        370.40        21.10 o                         
   8  26   3        150.40        104.14        17.35 o                         
   9  26   3       2834.18       2687.69        58.07 o                         
  10  26   3       3692.60       3569.16        73.27 o                         
  -9  27   3       7708.93       7856.34        98.60 o                         
  -8  27   3       4716.05       4794.79        65.85 o                         
  -7  27   3       5255.69       5426.99        67.21 o                         
  -6  27   3       3657.55       3844.01        52.46 o                         
  -5  27   3       2943.68       2525.95        40.39 o                         
  -4  27   3       3951.09       4076.66        52.56 o                         
  -3  27   3       2680.62       2515.17        39.72 o                         
  -2  27   3       1030.51       1162.44        29.31 o                         
  -1  27   3         57.18        114.35        15.50 o                         
   0  27   3        801.55       1016.18        28.63 o                         
   1  27   3       1257.78       1242.66        28.61 o                         
   2  27   3       1831.76       1660.58        33.25 o                         
   3  27   3        642.98        740.55        23.41 o                         
   4  27   3       8263.26       8001.70        67.52 o                         
   5  27   3       2378.49       2449.99        38.95 o                         
   6  27   3        411.00        364.09        22.26 o                         
   7  27   3       4736.25       4796.88        57.93 o                         
   8  27   3       5327.39       5200.51        74.44 o                         
   9  27   3       5948.74       6443.40        99.62 o                         
  -9  28   3        120.01        106.63        25.80 o                         
  -8  28   3         64.28         94.94        21.40 o                         
  -7  28   3       1013.12       1098.06        35.05 o                         
  -6  28   3       1805.30       1931.24        40.47 o                         
  -5  28   3       1788.42       1656.98        35.44 o                         
  -4  28   3       4744.35       4614.47        57.89 o                         
  -3  28   3       8278.93       8153.78        76.27 o                         
  -2  28   3      14356.00      14115.93       111.87 o                         
  -1  28   3       7338.74       7533.03        70.28 o                         
   0  28   3      11151.48      11326.33        96.81 o                         
   1  28   3       5130.11       5224.76        55.79 o                         
   2  28   3       1024.31       1182.20        28.33 o                         
   3  28   3       3708.08       3864.34        48.24 o                         
   4  28   3       5198.03       5400.38        54.60 o                         
   5  28   3        621.72        600.39        24.27 o                         
   6  28   3         39.60         -1.33        17.18 o                         
   7  28   3         59.00         27.22        17.69 o                         
   8  28   3        416.75        464.50        25.77 o                         
   9  28   3        711.95        760.05        35.97 o                         
  -8  29   3       4446.06       4806.45        69.78 o                         
  -7  29   3       2164.12       2400.83        50.22 o                         
  -6  29   3       1145.43       1042.74        32.45 o                         
  -5  29   3       3862.83       4023.07        52.74 o                         
  -4  29   3       2335.88       2370.21        43.39 o                         
  -3  29   3       1415.29       1497.09        33.57 o                         
  -2  29   3        223.54        231.69        18.56 o                         
  -1  29   3       1548.29       1578.90        34.59 o                         
   0  29   3       1639.99       1577.19        36.62 o                         
   1  29   3       1068.44       1148.21        30.82 o                         
   2  29   3        817.04        875.69        26.01 o                         
   3  29   3       6288.16       6409.55        64.40 o                         
   4  29   3       6032.76       6285.30        65.15 o                         
   5  29   3       6883.01       6876.79        71.13 o                         
   6  29   3       3213.34       2976.40        51.68 o                         
   7  29   3       1356.57       1310.42        36.26 o                         
   8  29   3       3427.81       3552.73        72.47 o                         
  -8  30   3        161.93         91.55        24.30 o                         
  -7  30   3         48.54         34.41        20.70 o                         
  -6  30   3        123.92         70.65        20.47 o                         
  -5  30   3       2160.65       2181.24        43.41 o                         
  -4  30   3       9838.07      10061.46       100.04 o                         
  -3  30   3       6772.90       6895.66        74.62 o                         
  -2  30   3       5665.83       5580.49        61.45 o                         
  -1  30   3       6499.35       6557.36        68.38 o                         
   0  30   3      12396.47      12570.22       107.85 o                         
   1  30   3       4130.03       4052.82        53.03 o                         
   2  30   3        338.45        248.75        19.89 o                         
   3  30   3       1677.37       1750.84        36.46 o                         
   4  30   3        683.40        690.79        25.19 o                         
   5  30   3       1274.28       1280.14        32.13 o                         
   6  30   3        158.74        147.87        21.59 o                         
   7  30   3        281.27        231.44        24.27 o                         
   8  30   3        671.41        641.41        35.68 o                         
  -7  31   3       4769.93       5059.13        69.85 o                         
  -6  31   3       4104.80       4140.67        60.52 o                         
  -5  31   3       3662.54       3898.99        53.44 o                         
  -4  31   3       1702.17       1515.24        36.31 o                         
  -3  31   3       3632.44       3867.09        53.76 o                         
  -2  31   3          8.14         15.32        16.26 o                         
  -1  31   3         14.44         42.02        18.29 o                         
   0  31   3          1.55         79.95        17.84 o                         
   1  31   3       2228.65       2051.91        41.23 o                         
   2  31   3       1112.88       1086.23        31.91 o                         
   3  31   3       2015.58       2011.18        40.72 o                         
   4  31   3       8102.61       8107.06        78.37 o                         
   5  31   3       5539.37       5456.80        63.48 o                         
   6  31   3       1917.87       1967.69        44.89 o                         
   7  31   3       2024.24       1892.46        47.21 o                         
  -6  32   3        707.93        876.00        34.34 o                         
  -5  32   3       2205.60       2237.71        47.40 o                         
  -4  32   3       3257.11       3241.98        52.39 o                         
  -3  32   3       3929.38       4275.26        57.37 o                         
  -2  32   3       3364.53       3358.11        50.39 o                         
  -1  32   3       4129.62       3934.48        55.75 o                         
   0  32   3       5329.84       5375.38        66.09 o                         
   1  32   3       3916.01       3879.89        53.47 o                         
   2  32   3       1255.63       1406.75        36.85 o                         
   3  32   3        496.42        399.61        24.41 o                         
   4  32   3       2046.37       2070.94        49.17 o                         
   5  32   3        315.43        254.24        21.74 o                         
   6  32   3         30.17         -8.38        20.56 o                         
  -5  33   3       4969.53       5088.01        67.09 o                         
  -4  33   3       1121.92       1296.39        38.13 o                         
  -3  33   3        287.55        272.12        23.21 o                         
  -2  33   3       1528.89       1488.59        38.88 o                         
  -1  33   3        177.47        189.13        21.74 o                         
   0  33   3         57.22         76.17        20.05 o                         
   1  33   3       1157.30       1280.72        35.26 o                         
   2  33   3       1409.46       1419.69        37.84 o                         
   3  33   3       2139.27       2035.05        41.78 o                         
   4  33   3       1582.54       1448.44        35.49 o                         
   5  33   3       1185.35       1205.71        34.88 o                         
  -4  34   3       1836.22       1756.82        42.33 o                         
  -3  34   3       1805.10       1696.09        41.88 o                         
  -2  34   3       3615.78       3582.50        57.40 o                         
  -1  34   3       3101.38       3134.67        52.20 o                         
   0  34   3       1912.65       1929.88        43.26 o                         
   1  34   3       4926.62       4766.50        62.34 o                         
   2  34   3        295.23        299.22        24.95 o                         
   3  34   3        467.16        429.24        26.81 o                         
   4  34   3        545.36        540.00        26.34 o                         
  -3  35   3        677.01        662.09        33.70 o                         
  -2  35   3        477.02        442.48        27.45 o                         
  -1  35   3        386.83        455.43        27.98 o                         
   0  35   3        178.98        188.56        22.99 o                         
   1  35   3        111.38        109.18        23.51 o                         
   2  35   3       1770.17       1742.87        42.41 o                         
   3  35   3        383.39        356.60        26.35 o                         
 -14   0   4        573.22        582.77        32.47 o                         
 -13   0   4        251.51        191.25        26.42 o                         
 -12   0   4        415.24        391.11        22.67 o                         
 -11   0   4        140.36         52.97        19.51 o                         
 -10   0   4      10516.82       9673.51       110.41 o                         
  -9   0   4      25705.30      26201.60       267.81 o                         
  -8   0   4      28320.80      27574.87       252.60 o                         
  -7   0   4      18300.44      19352.28       181.43 o                         
  -6   0   4       8581.74       9057.08       114.07 o                         
  -5   0   4      55080.08      57084.52       454.34 o                         
  -4   0   4      56232.55      54498.48       406.15 o                         
  -3   0   4       1930.75       2660.54        37.22 o                         
  -2   0   4      11793.23      11505.21       118.15 o                         
  -1   0   4       5614.50       7971.19        80.55 o                         
   0   0   4      16340.79       9788.65        74.65 o                         
   1   0   4      19235.86      14227.82       107.21 o                         
   2   0   4         55.97         67.79         4.79 o                         
   3   0   4        431.97        613.75        15.32 o                         
   4   0   4      22234.62      23134.61       222.82 o                         
   5   0   4      59997.93      63327.46       586.38 o                         
   6   0   4       7218.13       7394.34        87.53 o                         
   7   0   4      31092.17      30260.35       296.63 o                         
   8   0   4      13429.32      14171.01       155.79 o                         
   9   0   4      38672.67      35876.11       355.00 o                         
  10   0   4      25496.36      24758.06       276.93 o                         
  11   0   4       5917.84       5466.67        82.76 o                         
  12   0   4       6981.01       7702.61       105.43 o                         
  13   0   4       2740.29       2559.95        58.77 o                         
  14   0   4       4330.74       4388.35        78.37 o                         
 -14   1   4       1141.57       1252.78        38.03 o                         
 -13   1   4       1313.46       1246.83        34.15 o                         
 -12   1   4       1651.33       1694.15        33.99 o                         
 -11   1   4        850.71       1020.42        27.81 o                         
 -10   1   4       1141.72       1192.27        29.87 o                         
  -9   1   4       8855.17       8811.70        74.10 o                         
  -8   1   4       4108.81       4489.94        43.30 o                         
  -7   1   4       3770.19       3964.39        35.69 o                         
  -6   1   4        875.01       1053.84        17.23 o                         
  -5   1   4       3849.17       4035.24        32.58 o                         
  -4   1   4       2555.74       2334.52        19.99 o                         
  -3   1   4      26570.59      27576.36       141.22 o                         
  -2   1   4      32599.14      32174.39       175.99 o                         
  -1   1   4        147.02        175.72         5.68 o                         
   0   1   4      15729.45      13715.79        72.98 o                         
   1   1   4       8479.35       9034.27        49.54 o                         
   2   1   4      77736.45      79127.05      1261.59 o                         
   3   1   4       8168.05       8164.68        51.06 o                         
   4   1   4      65819.89      68399.74       458.03 o                         
   5   1   4      41444.43      44762.48       301.62 o                         
   6   1   4       4209.87       4691.92        44.50 o                         
   7   1   4       5984.04       5905.57        54.56 o                         
   8   1   4        479.23        552.86        18.32 o                         
   9   1   4        402.84        479.66        19.50 o                         
  10   1   4       2219.71       2357.97        38.39 o                         
  11   1   4        907.62        991.68        28.57 o                         
  12   1   4       5296.44       5400.05        58.95 o                         
  13   1   4       3953.40       3885.20        50.87 o                         
  14   1   4       5779.23       5517.52        63.59 o                         
 -14   2   4          5.70        -15.63        15.63 o                         
 -13   2   4        146.44        120.43        14.58 o                         
 -12   2   4        537.43        606.69        21.42 o                         
 -11   2   4       1195.23       1103.42        26.17 o                         
 -10   2   4       9901.11      10263.28        81.83 o                         
  -9   2   4       1561.37       1338.32        27.97 o                         
  -8   2   4      36525.90      38626.59       246.86 o                         
  -7   2   4      51021.29      52842.67       324.02 o                         
  -6   2   4      25991.05      25306.43       155.23 o                         
  -5   2   4      38805.38      38182.95       223.64 o                         
  -4   2   4      59399.96      63936.52       335.81 o                         
  -3   2   4      52861.83      49641.56       271.89 o                         
  -2   2   4      48572.60      50174.80       358.13 o                         
  -1   2   4       2109.26       3255.34        21.76 o                         
   0   2   4       6793.93       3819.39        27.87 o                         
   1   2   4      18559.52      13899.82        80.31 o                         
   2   2   4       6970.24       5133.91        29.45 o                         
   3   2   4       9589.65      10465.62        65.56 o                         
   4   2   4      15673.29      16372.02       116.52 o                         
   5   2   4      26092.91      29799.88       201.98 o                         
   6   2   4       7472.65       7994.18        66.73 o                         
   7   2   4      14831.65      15284.70       114.56 o                         
   8   2   4      21900.49      21284.97       153.26 o                         
   9   2   4      18362.17      19432.93       143.18 o                         
  10   2   4      13040.25      13141.28       106.64 o                         
  11   2   4       3906.10       3968.13        48.61 o                         
  12   2   4       6192.44       5725.60        60.85 o                         
  13   2   4       3169.08       3270.81        47.53 o                         
  14   2   4        660.74        688.05        28.10 o                         
 -14   3   4       3596.45       3517.89        48.30 o                         
 -13   3   4       3738.26       3566.95        47.49 o                         
 -12   3   4       5949.97       6028.55        60.14 o                         
 -11   3   4       4913.41       4927.09        49.46 o                         
 -10   3   4      24246.08      24430.79       168.02 o                         
  -9   3   4      11409.37      11063.84        86.54 o                         
  -8   3   4      11411.92      11870.83        85.98 o                         
  -7   3   4       1367.33       1591.76        24.34 o                         
  -6   3   4        250.13        323.76        10.22 o                         
  -5   3   4       3682.32       3416.48        30.07 o                         
  -4   3   4      22519.57      24677.02       141.75 o                         
  -3   3   4       6328.51       5373.83        35.62 o                         
  -2   3   4      18288.57      21022.91       130.42 o                         
  -1   3   4      22179.85      19831.62       108.54 o                         
   0   3   4       1327.15       1577.14        13.62 o                         
   1   3   4        796.58        588.61         9.68 o                         
   2   3   4       3405.03       2613.15        23.41 o                         
   3   3   4      65891.45      68338.96       415.99 o                         
   4   3   4      27363.87      26799.50       175.55 o                         
   5   3   4      19164.00      21651.78       150.29 o                         
   6   3   4      19533.82      19874.97       139.08 o                         
   7   3   4        884.23        999.27        20.70 o                         
   8   3   4        414.27        469.80        17.48 o                         
   9   3   4        865.53       1057.42        26.19 o                         
  10   3   4        247.18        271.43        17.13 o                         
  11   3   4        481.07        526.15        21.96 o                         
  12   3   4       1423.84       1428.65        34.16 o                         
  13   3   4       2224.12       2213.64        42.17 o                         
  14   3   4       3412.05       3264.02        50.83 o                         
 -14   4   4          2.20         -3.38        15.70 o                         
 -13   4   4         38.33         40.96        14.89 o                         
 -12   4   4        639.35        741.01        23.06 o                         
 -11   4   4        401.23        494.06        18.37 o                         
 -10   4   4       1111.90       1217.80        37.26 o                         
  -9   4   4      35762.27      35607.78       240.65 o                         
  -8   4   4      17390.36      17919.74       123.58 o                         
  -7   4   4      30150.11      30953.22       193.63 o                         
  -6   4   4      14545.86      14667.95       100.27 o                         
  -5   4   4      12409.22      13644.14        88.05 o                         
  -4   4   4      26112.79      23145.87       143.90 o                         
  -3   4   4       1952.86       2554.88        30.17 o                         
  -2   4   4        299.46        423.05        10.62 o                         
  -1   4   4     113944.48     106192.16      8655.50 o                         
   0   4   4       1698.14        899.53        11.17 o                         
   1   4   4      37956.48      33210.45       185.19 o                         
   2   4   4      11138.40       9990.31        59.92 o                         
   3   4   4       1863.08       1704.92        15.49 o                         
   4   4   4       1621.20       1698.55        17.57 o                         
   5   4   4      10574.12      10012.14        80.59 o                         
   6   4   4      30771.78      31238.85       216.52 o                         
   7   4   4       5778.68       5961.59        54.60 o                         
   8   4   4      14530.23      15510.54       117.46 o                         
   9   4   4      12275.44      11871.96        99.20 o                         
  10   4   4       4782.83       4269.34        51.09 o                         
  11   4   4       2194.82       2379.51        41.40 o                         
  12   4   4       1555.66       1782.25        37.57 o                         
  13   4   4       2031.09       2103.74        40.78 o                         
  14   4   4       1223.06       1228.87        36.50 o                         
 -14   5   4       6742.04       6680.22        78.12 o                         
 -13   5   4      11825.97      11845.23       101.67 o                         
 -12   5   4       6461.50       6326.76        63.26 o                         
 -11   5   4       4672.18       4739.74        50.70 o                         
 -10   5   4       9368.14       9437.33        77.93 o                         
  -9   5   4       1626.85       1676.17        25.85 o                         
  -8   5   4      11466.93      11839.71        85.87 o                         
  -7   5   4        277.07        339.06        11.06 o                         
  -6   5   4        658.08        709.30        14.12 o                         
  -5   5   4        621.76       1022.39        17.94 o                         
  -4   5   4      27717.78      25524.10       141.27 o                         
  -3   5   4       1274.34       2059.43        18.41 o                         
  -2   5   4      27920.19      23865.46       140.21 o                         
  -1   5   4     190164.30     189491.14      4437.36 o                         
   0   5   4      31408.26      28373.21       161.18 o                         
   1   5   4       2887.92       2238.17        18.66 o                         
   2   5   4      23858.15      26423.89       170.22 o                         
   3   5   4     117332.85     112679.39      2417.18 o                         
   4   5   4      30529.04      33266.70       203.88 o                         
   5   5   4       2195.80       1838.23        23.55 o                         
   6   5   4       8852.11       9086.79        72.11 o                         
   7   5   4        687.97        764.25        18.81 o                         
   8   5   4       1697.54       1517.01        27.66 o                         
   9   5   4       1149.51        983.00        26.21 o                         
  10   5   4        248.26        308.35        19.32 o                         
  11   5   4        694.26        755.58        26.35 o                         
  12   5   4         60.23         74.90        16.37 o                         
  13   5   4       3900.31       4232.66        54.76 o                         
  14   5   4       2799.99       2687.26        45.84 o                         
 -14   6   4         17.88         -1.41        19.40 o                         
 -13   6   4        169.27        239.37        20.60 o                         
 -12   6   4        570.02        517.69        22.74 o                         
 -11   6   4       3282.10       3601.79        46.99 o                         
 -10   6   4       1035.09       1070.11        23.95 o                         
  -9   6   4       2006.62       1978.39        29.10 o                         
  -8   6   4      11377.48      11644.28        89.74 o                         
  -7   6   4      14664.81      15059.45       102.59 o                         
  -6   6   4      13084.88      13278.03        93.43 o                         
  -5   6   4       2750.47       1937.73        23.24 o                         
  -4   6   4       4403.74       5161.22        35.15 o                         
  -3   6   4      10426.34       9134.42        56.54 o                         
  -2   6   4      14995.35      14131.04        88.57 o                         
  -1   6   4      16471.27      17605.62       144.64 o                         
   0   6   4       8268.29       8261.83        56.42 o                         
   1   6   4        845.49       1183.16        12.88 o                         
   2   6   4       5401.25       5340.62        34.91 o                         
   3   6   4       1166.21        949.94        11.13 o                         
   4   6   4      24147.87      24320.28       145.15 o                         
   5   6   4         40.14         68.69         6.65 o                         
   6   6   4      23641.28      24362.25       169.59 o                         
   7   6   4       1980.45       2071.55        31.15 o                         
   8   6   4       5989.02       5924.12        60.75 o                         
   9   6   4       9946.60       9957.96        93.12 o                         
  10   6   4       2155.99       2587.98        41.96 o                         
  11   6   4       3082.55       2815.06        43.74 o                         
  12   6   4       2870.39       2686.91        43.66 o                         
  13   6   4       3231.15       3456.61        50.80 o                         
  14   6   4         73.49         57.63        16.96 o                         
 -14   7   4       4873.53       4679.57        64.20 o                         
 -13   7   4       9282.50       9409.99        90.89 o                         
 -12   7   4       8142.51       8164.87        76.84 o                         
 -11   7   4       1932.54       2087.25        35.00 o                         
 -10   7   4       1146.20       1231.20        29.04 o                         
  -9   7   4        643.45        615.30        19.51 o                         
  -8   7   4       1718.66       1647.16        23.98 o                         
  -7   7   4        108.25        121.76        10.63 o                         
  -6   7   4       3329.74       3457.51        33.28 o                         
  -5   7   4       2510.98       2388.57        24.40 o                         
  -4   7   4       3555.15       4275.23        32.68 o                         
  -3   7   4      14783.46      13001.28        85.12 o                         
  -2   7   4       6239.17       7059.11        47.60 o                         
  -1   7   4      37917.31      35159.28       208.54 o                         
   0   7   4      49614.87      50784.68       331.01 o                         
   1   7   4       3972.06       3628.90        28.93 o                         
   2   7   4      47073.08      43522.21       242.89 o                         
   3   7   4      69446.48      69787.23       393.56 o                         
   4   7   4      60810.13      61693.63       351.12 o                         
   5   7   4       9358.25       9305.56        65.70 o                         
   6   7   4       1698.84       1851.59        23.93 o                         
   7   7   4       3456.22       3131.26        33.65 o                         
   8   7   4        180.95        173.34        13.80 o                         
   9   7   4       1396.37       1479.64        30.57 o                         
  10   7   4        501.03        553.15        22.30 o                         
  11   7   4         89.47         72.38        16.21 o                         
  12   7   4       1230.38       1227.32        32.80 o                         
  13   7   4       2559.76       2432.07        42.47 o                         
  14   7   4       6418.56       6623.14        73.93 o                         
 -14   8   4        262.59        300.73        25.92 o                         
 -13   8   4        674.93        678.66        27.64 o                         
 -12   8   4       1825.55       1974.69        42.49 o                         
 -11   8   4       1159.58       1120.74        29.38 o                         
 -10   8   4       1072.59        970.00        23.90 o                         
  -9   8   4       1512.38       1410.13        30.50 o                         
  -8   8   4      12200.73      11884.43        92.26 o                         
  -7   8   4       5001.75       4863.01        44.61 o                         
  -6   8   4      13016.00      13209.75        90.58 o                         
  -5   8   4      31923.69      31845.34       190.99 o                         
  -4   8   4      15897.13      14405.47        90.38 o                         
  -3   8   4       3245.62       3085.17        29.79 o                         
  -2   8   4       8255.43       9008.43        60.30 o                         
  -1   8   4      32091.78      28150.65       175.17 o                         
   0   8   4        540.18        855.01        13.40 o                         
   1   8   4          5.01         19.87         4.46 o                         
   2   8   4         81.13          6.52         3.89 o                         
   3   8   4        418.25        835.86        11.41 o                         
   4   8   4       4932.69       4497.30        35.82 o                         
   5   8   4      11914.03      12107.50        81.58 o                         
   6   8   4       4244.63       4496.73        40.79 o                         
   7   8   4       2612.52       2201.91        28.49 o                         
   8   8   4       3792.00       3807.70        42.34 o                         
   9   8   4      18815.07      19346.33       143.53 o                         
  10   8   4       3392.01       3232.39        45.99 o                         
  11   8   4       5751.98       6122.94        67.65 o                         
  12   8   4       2959.77       3173.95        46.36 o                         
  13   8   4       2605.94       2538.09        48.61 o                         
  14   8   4       2203.43       2237.06        43.21 o                         
 -14   9   4       4145.39       4169.89        71.78 o                         
 -13   9   4       6873.78       6808.14        76.75 o                         
 -12   9   4       4792.12       5067.00        61.49 o                         
 -11   9   4       2661.76       2725.77        39.42 o                         
 -10   9   4       1083.81       1018.33        24.64 o                         
  -9   9   4       1138.21       1189.61        27.67 o                         
  -8   9   4       2178.04       2196.09        31.85 o                         
  -7   9   4       2814.98       2813.02        33.34 o                         
  -6   9   4       6379.10       6884.31        54.74 o                         
  -5   9   4       1384.59       1381.71        19.07 o                         
  -4   9   4        832.63        962.58        16.67 o                         
  -3   9   4      39439.32      39286.45       239.99 o                         
  -2   9   4      10882.56      10983.18        71.15 o                         
  -1   9   4      43034.34      41755.29       249.10 o                         
   0   9   4      42921.09      40864.95       247.31 o                         
   1   9   4      26375.24      25848.73       158.47 o                         
   2   9   4      28373.64      27527.02       158.68 o                         
   3   9   4      29481.46      31837.11       178.22 o                         
   4   9   4      25886.42      25279.48       149.71 o                         
   5   9   4       2467.47       2560.56        27.80 o                         
   6   9   4        355.37        435.68        13.16 o                         
   7   9   4        485.83        553.17        16.32 o                         
   8   9   4       2472.92       2287.67        33.79 o                         
   9   9   4        144.66        129.37        12.86 o                         
  10   9   4       4244.41       3989.34        45.49 o                         
  11   9   4        560.45        419.42        19.17 o                         
  12   9   4         23.14         30.66        14.58 o                         
  13   9   4       2474.63       2732.73        50.13 o                         
  14   9   4       2115.13       2126.87        43.13 o                         
 -14  10   4          6.91         42.92        25.66 o                         
 -13  10   4        181.08        233.61        22.99 o                         
 -12  10   4        174.04        137.96        18.86 o                         
 -11  10   4       1397.36       1404.72        36.54 o                         
 -10  10   4       3098.86       3179.62        43.68 o                         
  -9  10   4       3972.26       3811.37        44.44 o                         
  -8  10   4       3959.54       3721.48        43.06 o                         
  -7  10   4       6431.09       6605.31        57.95 o                         
  -6  10   4      24103.39      23851.21       156.10 o                         
  -5  10   4       2843.66       2632.80        26.74 o                         
  -4  10   4       1268.94       1376.25        18.99 o                         
  -3  10   4       6860.76       6842.35        49.63 o                         
  -2  10   4       2208.70       1392.90        17.60 o                         
  -1  10   4      23231.04      28106.21       174.28 o                         
   0  10   4       1341.50        555.28        13.52 o                         
   1  10   4      14489.18      15542.86       101.63 o                         
   2  10   4         47.65        167.95         6.66 o                         
   3  10   4      10152.09       8751.03        55.88 o                         
   4  10   4         59.24        158.14         7.70 o                         
   5  10   4      16469.36      16485.16       108.24 o                         
   6  10   4       3124.05       3369.77        35.67 o                         
   7  10   4       7563.03       7671.27        64.70 o                         
   8  10   4       9624.66       8835.58        77.13 o                         
   9  10   4      17605.76      18341.96       136.03 o                         
  10  10   4       8419.68       8747.17        77.11 o                         
  11  10   4       3580.71       3089.96        41.96 o                         
  12  10   4       2538.36       2447.36        37.22 o                         
  13  10   4       1533.02       1426.04        44.08 o                         
  14  10   4       1902.35       1967.87        40.56 o                         
 -14  11   4       4809.21       4911.58        80.79 o                         
 -13  11   4       5417.34       5440.87        71.25 o                         
 -12  11   4       3855.17       3708.50        59.58 o                         
 -11  11   4       8136.11       8225.23        82.16 o                         
 -10  11   4       1148.07       1149.68        30.25 o                         
  -9  11   4        682.42        797.83        23.64 o                         
  -8  11   4       4054.79       3786.98        44.27 o                         
  -7  11   4       1788.13       2154.20        31.93 o                         
  -6  11   4        630.37        642.29        15.34 o                         
  -5  11   4       1096.64       1272.91        18.49 o                         
  -4  11   4        255.81        200.26         9.44 o                         
  -3  11   4       6984.02       7875.41        56.27 o                         
  -2  11   4       8441.73       7276.77        52.69 o                         
  -1  11   4      14650.08      14407.00        95.18 o                         
   0  11   4       8899.42       8921.96        63.19 o                         
   1  11   4      26399.44      25179.48       152.42 o                         
   2  11   4      23196.36      23865.33       137.92 o                         
   3  11   4      34413.37      34040.07       198.36 o                         
   4  11   4       7655.81       7891.08        55.08 o                         
   5  11   4      12732.88      12733.70        88.47 o                         
   6  11   4       3000.70       2868.06        31.88 o                         
   7  11   4        112.90        127.68        11.17 o                         
   8  11   4        908.42        816.35        22.37 o                         
   9  11   4       1359.64       1135.64        26.68 o                         
  10  11   4        397.41        455.76        17.54 o                         
  11  11   4         46.07         10.06        12.78 o                         
  12  11   4       1378.25       1182.58        34.79 o                         
  13  11   4       1320.48       1303.99        34.57 o                         
  14  11   4       1672.24       1738.85        43.10 o                         
 -14  12   4         15.26         35.82        30.43 o                         
 -13  12   4        861.84        783.78        32.89 o                         
 -12  12   4        401.34        392.92        23.11 o                         
 -11  12   4       1231.92       1309.15        33.71 o                         
 -10  12   4       1824.94       1605.03        39.41 o                         
  -9  12   4       6396.49       6144.21        61.70 o                         
  -8  12   4       1228.65       1409.99        30.31 o                         
  -7  12   4       3477.69       3111.26        37.76 o                         
  -6  12   4       8912.32       8786.19        65.11 o                         
  -5  12   4      14285.61      13626.82        89.19 o                         
  -4  12   4      11092.57      10456.85        69.94 o                         
  -3  12   4       9995.58       9342.63        62.99 o                         
  -2  12   4      12042.88      13809.72        88.70 o                         
  -1  12   4      24137.94      20502.25       132.73 o                         
   0  12   4       2844.81       4487.64        38.66 o                         
   1  12   4       2015.49       2268.02        27.29 o                         
   2  12   4        740.81        500.67        11.04 o                         
   3  12   4      16163.13      18807.63       114.52 o                         
   4  12   4       9603.64       9000.36        63.18 o                         
   5  12   4      10676.75      11268.99        81.20 o                         
   6  12   4       7358.85       7121.76        59.70 o                         
   7  12   4       1830.30       1875.97        28.80 o                         
   8  12   4      12425.27      12905.46       105.93 o                         
   9  12   4       8900.21       8830.92        79.65 o                         
  10  12   4       6682.56       6581.82        65.55 o                         
  11  12   4       1244.58       1290.12        30.37 o                         
  12  12   4       1363.69       1361.79        31.29 o                         
  13  12   4        471.95        494.60        23.57 o                         
  14  12   4        849.69        677.18        28.44 o                         
 -13  13   4       1318.92       1385.18        49.18 o                         
 -12  13   4       2042.32       1966.68        46.97 o                         
 -11  13   4       4920.70       5324.44        84.93 o                         
 -10  13   4       4041.85       4093.48        52.83 o                         
  -9  13   4         86.50         64.49        14.29 o                         
  -8  13   4       1126.76       1156.58        26.26 o                         
  -7  13   4       4021.17       3529.77        43.16 o                         
  -6  13   4          9.39          4.27         8.21 o                         
  -5  13   4       1128.47       1111.30        17.99 o                         
  -4  13   4       6662.08       6721.52        53.27 o                         
  -3  13   4        675.01        543.85        14.61 o                         
  -2  13   4       5155.45       5401.63        43.73 o                         
  -1  13   4        753.33       1160.02        19.05 o                         
   0  13   4       2445.31       2391.43        26.65 o                         
   1  13   4      15888.96      15575.93       100.14 o                         
   2  13   4      12130.65      11993.66        77.50 o                         
   3  13   4      16627.52      18768.84       112.60 o                         
   4  13   4         41.82         99.99         6.91 o                         
   5  13   4       2963.11       3180.72        33.20 o                         
   6  13   4        536.14        692.91        20.53 o                         
   7  13   4         62.70         26.40        11.69 o                         
   8  13   4       1183.73       1115.58        26.22 o                         
   9  13   4        889.99        953.73        25.81 o                         
  10  13   4        540.24        515.94        20.63 o                         
  11  13   4       1105.99        994.89        28.18 o                         
  12  13   4       1089.32       1267.55        33.13 o                         
  13  13   4       2670.90       2539.01        68.45 o                         
 -13  14   4          2.92         -3.20        24.99 o                         
 -12  14   4         15.66        -18.43        18.43 o                         
 -11  14   4        825.04        776.47        27.97 o                         
 -10  14   4       6298.87       6569.99        73.39 o                         
  -9  14   4      15973.28      16219.16       130.49 o                         
  -8  14   4        285.37        228.04        15.26 o                         
  -7  14   4      14284.29      14925.52       106.78 o                         
  -6  14   4      10122.60       9778.44        79.40 o                         
  -5  14   4       5260.37       5881.73        46.20 o                         
  -4  14   4       5239.63       4939.38        44.28 o                         
  -3  14   4       3351.37       3527.99        33.84 o                         
  -2  14   4      19905.07      19589.54       121.91 o                         
  -1  14   4          5.01        116.71         8.86 o                         
   0  14   4      23628.45      23557.13       152.51 o                         
   1  14   4         17.64          9.74         7.18 o                         
   2  14   4         85.23         11.90         6.28 o                         
   3  14   4       1572.64       1569.79        18.53 o                         
   4  14   4       8795.75       9737.67        68.65 o                         
   5  14   4       2484.99       2085.01        27.14 o                         
   6  14   4      15415.32      16466.76       121.57 o                         
   7  14   4       5147.78       4940.04        51.67 o                         
   8  14   4       7734.86       7589.80        72.99 o                         
   9  14   4       2552.98       2311.27        38.82 o                         
  10  14   4       3967.07       4285.71        55.30 o                         
  11  14   4       1949.09       1747.20        40.19 o                         
  12  14   4         97.65         65.29        17.31 o                         
  13  14   4        144.49        177.77        22.20 o                         
 -13  15   4        337.81        339.39        30.47 o                         
 -12  15   4        382.19        410.65        27.68 o                         
 -11  15   4       1866.83       1537.38        52.53 o                         
 -10  15   4        665.06        756.71        25.48 o                         
  -9  15   4        746.27        700.74        25.88 o                         
  -8  15   4       1380.86       1166.63        28.71 o                         
  -7  15   4       4548.89       4524.39        47.67 o                         
  -6  15   4       2456.93       2647.76        33.29 o                         
  -5  15   4       1979.84       2434.73        29.39 o                         
  -4  15   4        376.36        315.22        11.73 o                         
  -3  15   4      10511.15      11430.01        79.34 o                         
  -2  15   4      13284.31      12693.64        86.82 o                         
  -1  15   4       4303.68       3762.18        35.90 o                         
   0  15   4        118.76         27.03         8.65 o                         
   1  15   4        725.86        538.58        13.88 o                         
   2  15   4       1488.15       1664.56        21.14 o                         
   3  15   4      10535.47       9470.89        62.86 o                         
   4  15   4        347.20        287.77        11.29 o                         
   5  15   4       1159.68       1053.13        21.17 o                         
   6  15   4         12.49         33.83        10.21 o                         
   7  15   4        371.37        461.37        18.25 o                         
   8  15   4       2241.58       2037.15        33.98 o                         
   9  15   4        553.12        374.68        19.41 o                         
  10  15   4        973.70        989.35        29.29 o                         
  11  15   4       1372.78       1443.51        34.47 o                         
  12  15   4        684.88        549.03        25.78 o                         
  13  15   4        885.11        951.60        33.10 o                         
 -13  16   4          0.96        -26.26        26.26 o                         
 -12  16   4        279.07        288.20        26.54 o                         
 -11  16   4        169.16        187.88        21.65 o                         
 -10  16   4       2248.36       2141.21        43.92 o                         
  -9  16   4       2428.89       2653.88        47.86 o                         
  -8  16   4        984.70       1161.64        30.22 o                         
  -7  16   4       1295.39       1179.46        26.55 o                         
  -6  16   4       2468.32       2714.01        34.71 o                         
  -5  16   4      15224.18      14351.62        98.14 o                         
  -4  16   4       6975.16       7575.46        60.25 o                         
  -3  16   4        473.83        442.84        13.32 o                         
  -2  16   4       2095.82       1965.91        24.53 o                         
  -1  16   4         83.63         51.49         7.96 o                         
   0  16   4       3320.90       3311.75        33.96 o                         
   1  16   4       3754.47       3344.97        32.91 o                         
   2  16   4       1189.79       1369.97        20.09 o                         
   3  16   4        137.72        140.45         8.60 o                         
   4  16   4        586.90        425.21        13.20 o                         
   5  16   4       2682.77       2968.09        34.56 o                         
   6  16   4        247.93        281.43        15.03 o                         
   7  16   4       5902.59       6361.28        64.50 o                         
   8  16   4       1710.17       1709.90        32.26 o                         
   9  16   4       2313.67       2644.62        40.26 o                         
  10  16   4       3227.68       2815.56        44.12 o                         
  11  16   4       1769.24       1871.06        39.48 o                         
  12  16   4       1881.38       2007.08        48.07 o                         
  13  16   4       1241.52       1042.30        35.15 o                         
 -13  17   4         11.17        -25.97        25.97 o                         
 -12  17   4        448.77        527.37        30.67 o                         
 -11  17   4       2620.07       2778.70        52.70 o                         
 -10  17   4        589.70        541.75        26.60 o                         
  -9  17   4       1081.69       1077.20        31.77 o                         
  -8  17   4       1672.10       1519.09        32.50 o                         
  -7  17   4        812.55        790.21        23.63 o                         
  -6  17   4       2762.75       2929.77        38.36 o                         
  -5  17   4       1874.73       1807.52        24.44 o                         
  -4  17   4       2186.87       2622.84        32.41 o                         
  -3  17   4       3832.52       3622.90        36.73 o                         
  -2  17   4       3601.72       4168.50        38.97 o                         
  -1  17   4         35.21          3.60         7.87 o                         
   0  17   4       2225.65       2303.92        27.94 o                         
   1  17   4       9387.22       9513.87        68.90 o                         
   2  17   4       2345.14       2103.04        27.61 o                         
   3  17   4       1995.22       2121.33        24.68 o                         
   4  17   4       4042.65       4145.94        37.21 o                         
   5  17   4       2441.34       2489.42        31.42 o                         
   6  17   4       1694.41       1599.16        27.33 o                         
   7  17   4       1896.03       2112.61        34.30 o                         
   8  17   4         53.37        101.71        13.58 o                         
   9  17   4        431.62        386.99        21.27 o                         
  10  17   4        231.92        282.00        21.36 o                         
  11  17   4         55.55         27.78        16.11 o                         
  12  17   4        136.67         99.08        20.30 o                         
  13  17   4         50.40         32.80        23.28 o                         
 -12  18   4        807.22        902.69        38.16 o                         
 -11  18   4         91.22         86.96        21.36 o                         
 -10  18   4       2841.21       2975.03        51.05 o                         
  -9  18   4        894.26        914.73        32.24 o                         
  -8  18   4        768.65        676.78        24.70 o                         
  -7  18   4       1192.29       1271.20        28.48 o                         
  -6  18   4       3776.05       3516.44        43.15 o                         
  -5  18   4        339.34        281.06        13.20 o                         
  -4  18   4       1903.04       1739.09        26.77 o                         
  -3  18   4       5657.41       5376.18        48.34 o                         
  -2  18   4         40.32         32.73         9.28 o                         
  -1  18   4        199.40        225.69        11.71 o                         
   0  18   4       4206.23       3763.39        37.72 o                         
   1  18   4       1062.48        836.11        17.77 o                         
   2  18   4        778.20       1160.95        21.04 o                         
   3  18   4       1044.61       1257.20        20.39 o                         
   4  18   4       1457.19       1217.98        21.70 o                         
   5  18   4         31.02         28.12         9.95 o                         
   6  18   4        162.75        195.95        13.47 o                         
   7  18   4       6066.54       5768.59        59.99 o                         
   8  18   4       2249.63       1986.51        37.30 o                         
   9  18   4        436.65        433.13        20.34 o                         
  10  18   4       2684.78       2766.33        46.30 o                         
  11  18   4       2428.59       2577.52        47.54 o                         
  12  18   4       1359.42       1262.61        45.36 o                         
 -12  19   4         71.40         43.62        22.83 o                         
 -11  19   4        904.02        898.00        34.91 o                         
 -10  19   4         11.26         10.62        19.05 o                         
  -9  19   4        208.53        135.69        19.51 o                         
  -8  19   4       7718.45       8194.34        80.07 o                         
  -7  19   4        822.16        705.03        24.02 o                         
  -6  19   4        502.63        390.22        18.17 o                         
  -5  19   4       6483.85       6322.11        56.46 o                         
  -4  19   4        308.36        318.98        15.33 o                         
  -3  19   4       1334.45       1384.34        25.94 o                         
  -2  19   4        633.27        687.99        18.56 o                         
  -1  19   4       6020.78       5834.19        49.52 o                         
   0  19   4       5380.23       5273.73        47.58 o                         
   1  19   4        941.03        931.15        20.25 o                         
   2  19   4       4098.12       3947.58        38.69 o                         
   3  19   4        657.46        687.30        17.02 o                         
   4  19   4       8010.00       7640.06        63.46 o                         
   5  19   4       1165.86       1064.66        22.46 o                         
   6  19   4       4323.64       4311.62        48.87 o                         
   7  19   4        205.95        154.87        14.75 o                         
   8  19   4       1762.96       1964.78        35.89 o                         
   9  19   4        524.99        466.75        21.27 o                         
  10  19   4         42.58         58.52        18.31 o                         
  11  19   4         40.51         18.95        20.30 o                         
  12  19   4          9.68         -1.46        21.42 o                         
 -12  20   4        404.89        464.24        31.10 o                         
 -11  20   4         40.69         31.84        20.67 o                         
 -10  20   4        166.70        109.38        21.65 o                         
  -9  20   4         51.82         35.54        20.84 o                         
  -8  20   4       1622.70       1839.95        38.66 o                         
  -7  20   4        254.68        275.52        18.46 o                         
  -6  20   4        816.00        750.16        22.47 o                         
  -5  20   4       1559.96       1600.07        26.66 o                         
  -4  20   4        943.27        917.94        22.22 o                         
  -3  20   4         18.24         -6.40        10.35 o                         
  -2  20   4          6.91          3.65        11.06 o                         
  -1  20   4         16.31         33.50         9.76 o                         
   0  20   4       1049.36       1117.79        23.08 o                         
   1  20   4       1286.04       1582.04        25.55 o                         
   2  20   4        140.33         77.90        11.17 o                         
   3  20   4       3083.63       3321.67        36.38 o                         
   4  20   4        985.18        911.50        21.37 o                         
   5  20   4        701.39        561.33        18.69 o                         
   6  20   4        662.68        676.17        21.71 o                         
   7  20   4        512.24        472.92        18.66 o                         
   8  20   4       1226.10       1476.97        31.50 o                         
   9  20   4        721.04        613.59        25.49 o                         
  10  20   4        120.76         91.07        19.67 o                         
  11  20   4         38.78         47.80        21.69 o                         
  12  20   4          2.51        -21.72        21.72 o                         
 -12  21   4       1270.16       1292.13        55.65 o                         
 -11  21   4       1153.94       1292.50        44.40 o                         
 -10  21   4       1985.22       1784.61        48.75 o                         
  -9  21   4         79.86         45.80        19.06 o                         
  -8  21   4       1222.16       1294.93        33.09 o                         
  -7  21   4        131.37        265.74        18.19 o                         
  -6  21   4       4232.24       4197.07        47.91 o                         
  -5  21   4       7636.10       7420.50        66.02 o                         
  -4  21   4       3830.16       3686.23        42.46 o                         
  -3  21   4        121.58         99.23        12.46 o                         
  -2  21   4        352.69        198.39        14.03 o                         
  -1  21   4       2752.69       3045.02        38.09 o                         
   0  21   4       1441.54       1609.42        28.44 o                         
   1  21   4        930.52        906.24        20.59 o                         
   2  21   4       3327.47       3400.76        37.29 o                         
   3  21   4         59.78          5.50         9.30 o                         
   4  21   4       6459.22       6506.61        56.47 o                         
   5  21   4       2093.72       1898.67        31.12 o                         
   6  21   4         46.20         39.38        13.14 o                         
   7  21   4        318.33        298.46        17.93 o                         
   8  21   4          0.36         -0.97        13.69 o                         
   9  21   4        565.39        467.66        22.44 o                         
  10  21   4        474.91        560.13        28.25 o                         
  11  21   4       1235.04        986.44        41.13 o                         
  12  21   4        978.02       1042.86        43.24 o                         
 -11  22   4       1040.55       1197.94        47.95 o                         
 -10  22   4        184.71        112.04        25.20 o                         
  -9  22   4        994.70       1072.98        38.59 o                         
  -8  22   4         52.16          9.03        18.48 o                         
  -7  22   4        210.68        183.77        17.79 o                         
  -6  22   4        200.63        239.92        15.44 o                         
  -5  22   4        127.19        203.15        14.64 o                         
  -4  22   4          4.27          1.45        12.75 o                         
  -3  22   4       3467.69       3167.17        40.05 o                         
  -2  22   4        515.36        645.35        21.99 o                         
  -1  22   4       9909.78      10149.65        78.33 o                         
   0  22   4       2386.66       2389.59        35.35 o                         
   1  22   4         67.02         28.46        10.86 o                         
   2  22   4       2432.67       2826.19        35.94 o                         
   3  22   4        200.06         94.19        11.27 o                         
   4  22   4        784.68        799.80        20.84 o                         
   5  22   4        357.21        422.14        18.64 o                         
   6  22   4       2175.31       2007.25        34.75 o                         
   7  22   4        632.94        678.79        23.91 o                         
   8  22   4         80.58        -14.51        14.51 o                         
   9  22   4         11.73         -2.36        14.87 o                         
  10  22   4         28.70         14.21        18.77 o                         
  11  22   4        144.12        148.64        22.55 o                         
 -11  23   4        178.67        123.38        27.10 o                         
 -10  23   4        759.74        758.49        37.02 o                         
  -9  23   4        130.76        107.57        22.52 o                         
  -8  23   4         12.49          4.63        19.69 o                         
  -7  23   4       1881.86       1648.09        41.88 o                         
  -6  23   4          0.43        -12.52        12.52 o                         
  -5  23   4        936.52        887.75        23.09 o                         
  -4  23   4        941.41        986.56        27.63 o                         
  -3  23   4         41.29         65.49        13.46 o                         
  -2  23   4         85.47         37.35        12.86 o                         
  -1  23   4       3572.63       3351.65        40.37 o                         
   0  23   4        480.38        447.45        17.96 o                         
   1  23   4        878.56        912.14        23.29 o                         
   2  23   4        409.57        362.50        16.75 o                         
   3  23   4        203.14        201.24        13.55 o                         
   4  23   4        706.19        690.32        20.03 o                         
   5  23   4        687.59        532.82        19.92 o                         
   6  23   4       3026.30       2961.77        42.00 o                         
   7  23   4       2471.68       2354.58        38.92 o                         
   8  23   4        384.15        311.68        21.00 o                         
   9  23   4        130.08        163.42        20.11 o                         
  10  23   4          3.92        -19.05        20.11 o                         
  11  23   4        802.02       1012.24        36.46 o                         
 -11  24   4         37.16          6.33        28.59 o                         
 -10  24   4         18.58        -20.50        23.73 o                         
  -9  24   4        123.93        105.19        23.40 o                         
  -8  24   4         20.78          3.69        19.57 o                         
  -7  24   4          0.34        -14.10        14.10 o                         
  -6  24   4         87.09        105.15        15.17 o                         
  -5  24   4        240.74        286.14        14.88 o                         
  -4  24   4        197.72        104.32        15.70 o                         
  -3  24   4         67.01         46.83        12.79 o                         
  -2  24   4       1152.68       1025.81        25.76 o                         
  -1  24   4        104.27         88.51        14.48 o                         
   0  24   4        789.62        773.23        23.17 o                         
   1  24   4        364.27        267.01        15.75 o                         
   2  24   4        431.36        353.58        17.47 o                         
   3  24   4         79.29        112.15        13.78 o                         
   4  24   4        323.45        371.04        17.74 o                         
   5  24   4       2605.18       2391.73        36.61 o                         
   6  24   4       1697.11       1875.64        39.75 o                         
   7  24   4         32.04         21.83        15.13 o                         
   8  24   4         92.78        108.94        17.06 o                         
   9  24   4        138.06         95.89        20.02 o                         
  10  24   4         72.88         12.60        20.50 o                         
  11  24   4          1.04        -22.92        22.92 o                         
 -10  25   4          0.22         14.12        26.76 o                         
  -9  25   4         26.71         34.29        24.88 o                         
  -8  25   4        307.34        298.98        24.15 o                         
  -7  25   4         91.36         69.36        18.82 o                         
  -6  25   4        337.92        314.12        18.47 o                         
  -5  25   4       1268.78       1123.91        26.55 o                         
  -4  25   4       1306.89       1170.82        29.02 o                         
  -3  25   4       3605.29       3365.58        44.05 o                         
  -2  25   4        137.38        112.29        15.03 o                         
  -1  25   4       1320.61       1204.25        28.38 o                         
   0  25   4         23.66         17.66        12.93 o                         
   1  25   4          8.14          0.33        12.58 o                         
   2  25   4        123.41        111.86        14.13 o                         
   3  25   4          2.28        -12.62        12.62 o                         
   4  25   4          0.34         -3.89        11.46 o                         
   5  25   4        857.87        944.28        24.87 o                         
   6  25   4        896.79        907.59        26.52 o                         
   7  25   4         70.01          8.63        14.93 o                         
   8  25   4        196.11        198.26        18.91 o                         
   9  25   4        261.17        215.31        21.50 o                         
  10  25   4         28.92        -20.19        20.19 o                         
 -10  26   4         22.82         41.48        30.04 o                         
  -9  26   4         49.97         14.30        24.78 o                         
  -8  26   4          0.81        -10.34        19.55 o                         
  -7  26   4         49.99         41.98        18.68 o                         
  -6  26   4         27.02         34.36        15.95 o                         
  -5  26   4        122.28        158.34        15.69 o                         
  -4  26   4        534.28        544.98        21.13 o                         
  -3  26   4        138.54        110.81        16.42 o                         
  -2  26   4        190.63        219.03        17.66 o                         
  -1  26   4       1338.53       1266.74        30.16 o                         
   0  26   4       1813.89       2053.15        34.47 o                         
   1  26   4        213.16        255.62        18.11 o                         
   2  26   4        206.42        214.80        16.30 o                         
   3  26   4         13.63        -10.01        13.23 o                         
   4  26   4        182.40        243.43        15.63 o                         
   5  26   4          3.96        -13.23        13.23 o                         
   6  26   4         34.89        -14.18        14.18 o                         
   7  26   4         40.43          8.47        15.84 o                         
   8  26   4         47.72         49.26        17.51 o                         
   9  26   4        552.42        572.79        30.35 o                         
  10  26   4         75.57         21.99        23.11 o                         
  -9  27   4        424.22        440.48        30.22 o                         
  -8  27   4        338.93        377.98        27.03 o                         
  -7  27   4        635.49        600.40        26.87 o                         
  -6  27   4        540.43        555.59        24.61 o                         
  -5  27   4        363.48        305.98        20.86 o                         
  -4  27   4        290.32        286.72        17.76 o                         
  -3  27   4          2.32         21.27        14.43 o                         
  -2  27   4        672.97        645.13        24.47 o                         
  -1  27   4       1765.57       1631.85        35.16 o                         
   0  27   4          2.69         27.76        14.07 o                         
   1  27   4        107.27        141.61        16.81 o                         
   2  27   4        247.77        267.27        17.98 o                         
   3  27   4        176.92        177.55        16.29 o                         
   4  27   4        307.89        263.33        16.25 o                         
   5  27   4         18.38        -13.49        13.49 o                         
   6  27   4        766.62        784.62        26.86 o                         
   7  27   4          4.83         -7.77        15.58 o                         
   8  27   4        253.54        247.91        22.59 o                         
   9  27   4        322.09        252.16        26.20 o                         
  -9  28   4        195.08        194.60        26.07 o                         
  -8  28   4         55.81         19.15        21.13 o                         
  -7  28   4        178.29        152.88        22.50 o                         
  -6  28   4         11.14         -7.05        17.37 o                         
  -5  28   4        411.51        283.11        21.27 o                         
  -4  28   4       1030.23       1029.96        28.56 o                         
  -3  28   4        919.10        782.50        25.84 o                         
  -2  28   4       1565.56       1436.88        34.95 o                         
  -1  28   4       1773.31       1624.36        35.48 o                         
   0  28   4        376.29        294.98        19.90 o                         
   1  28   4       2918.61       2950.61        44.58 o                         
   2  28   4         11.29        -10.11        14.20 o                         
   3  28   4       1436.22       1587.99        33.81 o                         
   4  28   4        949.75        736.45        22.93 o                         
   5  28   4         12.63         -2.56        14.58 o                         
   6  28   4        333.07        257.55        20.06 o                         
   7  28   4          5.98        -20.03        20.03 o                         
   8  28   4        264.39        233.32        23.97 o                         
   9  28   4        226.85        169.97        26.03 o                         
  -8  29   4        321.90        368.99        27.83 o                         
  -7  29   4        592.52        540.40        29.82 o                         
  -6  29   4        325.35        317.46        23.59 o                         
  -5  29   4         12.23        -16.72        16.72 o                         
  -4  29   4        186.29        160.01        18.23 o                         
  -3  29   4          9.23         13.18        15.00 o                         
  -2  29   4          4.33        -14.86        14.86 o                         
  -1  29   4        498.94        534.84        23.03 o                         
   0  29   4        965.38        952.77        29.62 o                         
   1  29   4       1256.70       1234.41        32.30 o                         
   2  29   4        450.93        517.54        23.44 o                         
   3  29   4       1814.80       1897.59        36.70 o                         
   4  29   4        214.68        288.49        18.37 o                         
   5  29   4        331.98        323.90        20.69 o                         
   6  29   4         55.76         32.74        20.60 o                         
   7  29   4        185.47        207.15        24.57 o                         
   8  29   4        179.63        109.29        24.14 o                         
  -8  30   4        328.08        375.68        30.76 o                         
  -7  30   4        303.22        248.90        25.60 o                         
  -6  30   4        396.16        380.98        24.97 o                         
  -5  30   4          8.03        -17.60        17.60 o                         
  -4  30   4       1833.06       1999.28        46.96 o                         
  -3  30   4        724.13        651.94        25.52 o                         
  -2  30   4         10.06        -15.16        15.16 o                         
  -1  30   4        433.16        385.19        21.83 o                         
   0  30   4         37.15         64.33        17.67 o                         
   1  30   4        190.90        176.57        19.12 o                         
   2  30   4        577.57        478.81        23.07 o                         
   3  30   4        700.90        710.61        26.60 o                         
   4  30   4        447.08        485.20        21.84 o                         
   5  30   4         78.29         26.10        17.59 o                         
   6  30   4        399.51        326.80        24.38 o                         
   7  30   4         71.64          9.17        22.43 o                         
   8  30   4        586.04        690.58        33.78 o                         
  -7  31   4         20.86         28.87        22.39 o                         
  -6  31   4        214.58        161.28        24.15 o                         
  -5  31   4          9.92        -18.97        18.97 o                         
  -4  31   4        237.04        247.50        22.68 o                         
  -3  31   4        888.45        981.51        30.97 o                         
  -2  31   4        984.99        878.04        29.00 o                         
  -1  31   4       2021.10       2022.73        41.81 o                         
   0  31   4       2152.97       2355.05        43.24 o                         
   1  31   4        592.99        599.80        27.26 o                         
   2  31   4        956.17        843.98        27.99 o                         
   3  31   4        217.31        208.49        20.71 o                         
   4  31   4       2905.53       3010.74        46.79 o                         
   5  31   4        698.08        627.45        26.60 o                         
   6  31   4          7.15        -20.14        20.14 o                         
   7  31   4        242.21        167.58        24.99 o                         
  -6  32   4        910.19       1013.64        37.46 o                         
  -5  32   4       1560.17       1622.04        38.96 o                         
  -4  32   4       1466.03       1260.15        36.79 o                         
  -3  32   4        247.55        267.38        22.14 o                         
  -2  32   4        175.07        159.79        19.77 o                         
  -1  32   4        412.92        468.18        25.21 o                         
   0  32   4        222.58        202.20        21.55 o                         
   1  32   4         83.20         69.39        18.77 o                         
   2  32   4       1106.34       1211.42        33.47 o                         
   3  32   4          2.63         -5.46        17.42 o                         
   4  32   4         16.59         16.84        17.95 o                         
   5  32   4         49.80          1.95        19.78 o                         
   6  32   4        815.44        910.58        35.56 o                         
  -5  33   4        223.84        201.27        25.24 o                         
  -4  33   4         45.74         26.81        20.49 o                         
  -3  33   4       1185.82       1084.14        34.14 o                         
  -2  33   4       1685.04       1744.65        41.22 o                         
  -1  33   4        829.96        901.37        31.39 o                         
   0  33   4        779.48        664.53        28.39 o                         
   1  33   4       1091.70       1127.45        36.35 o                         
   2  33   4       1570.18       1752.60        41.05 o                         
   3  33   4        745.72        833.96        29.94 o                         
   4  33   4        591.69        520.95        26.28 o                         
   5  33   4        286.75        229.82        25.53 o                         
  -4  34   4       1314.57       1396.57        48.76 o                         
  -3  34   4       1135.51       1039.39        33.08 o                         
  -2  34   4         50.60         48.52        19.82 o                         
  -1  34   4        491.02        471.50        26.97 o                         
   0  34   4          2.56          7.84        19.00 o                         
   1  34   4         60.32         64.70        19.69 o                         
   2  34   4       1088.64       1070.74        34.51 o                         
   3  34   4        493.13        500.12        27.07 o                         
   4  34   4        166.54        168.01        22.58 o                         
  -3  35   4        439.67        431.90        30.56 o                         
  -2  35   4       2520.75       2485.60        50.67 o                         
  -1  35   4        970.62        915.31        33.99 o                         
   0  35   4        981.90        950.43        34.31 o                         
   1  35   4       1493.82       1424.57        39.33 o                         
   2  35   4       2307.49       2143.11        46.10 o                         
   3  35   4        296.83        262.55        25.09 o                         
 -14   1   5          4.68        -17.08        17.08 o                         
 -13   1   5         26.27          9.18        13.69 o                         
 -12   1   5        748.28        814.16        23.02 o                         
 -11   1   5        511.65        698.99        21.58 o                         
 -10   1   5       1780.76       1658.07        29.60 o                         
  -9   1   5        822.74        730.94        19.24 o                         
  -8   1   5       5821.62       5728.89        49.13 o                         
  -7   1   5       7948.19       7913.72        59.67 o                         
  -6   1   5        228.50        236.70        10.01 o                         
  -5   1   5        486.20        793.29        13.83 o                         
  -4   1   5       4421.45       3669.22        27.17 o                         
  -3   1   5       5631.93       5072.23        31.64 o                         
  -2   1   5       3223.26       3465.97        26.39 o                         
  -1   1   5      48415.64      41599.43       263.41 o                         
   0   1   5       2840.59        986.93        12.47 o                         
   1   1   5      23851.28      28919.49       158.28 o                         
   2   1   5      27877.12      32268.79       167.58 o                         
   3   1   5      29078.14      28833.60       153.15 o                         
   4   1   5        606.27        621.00        13.83 o                         
   5   1   5        496.85        385.25        12.65 o                         
   6   1   5       1625.16       2067.54        27.37 o                         
   7   1   5        283.57        202.49        12.35 o                         
   8   1   5        454.85        696.45        20.80 o                         
   9   1   5         51.74         46.93        13.26 o                         
  10   1   5       1559.76       1332.74        30.82 o                         
  11   1   5        286.83        361.49        19.16 o                         
  12   1   5          4.80        -12.04        13.86 o                         
  13   1   5        277.63        211.03        19.06 o                         
  14   1   5          0.15        -11.65        16.88 o                         
 -14   2   5        204.54        159.09        19.36 o                         
 -13   2   5        114.43         84.65        15.64 o                         
 -12   2   5         28.76         14.45        13.30 o                         
 -11   2   5        197.39        144.24        14.26 o                         
 -10   2   5         63.12         76.94        11.86 o                         
  -9   2   5       1803.92       1852.80        27.95 o                         
  -8   2   5       6547.53       6563.81        54.97 o                         
  -7   2   5          5.38         11.62         6.59 o                         
  -6   2   5        351.12        502.96        11.39 o                         
  -5   2   5        355.78        252.10         9.24 o                         
  -4   2   5      19807.92      21472.32       116.79 o                         
  -3   2   5      28285.21      29766.23       160.17 o                         
  -2   2   5       1390.46       2071.87        19.28 o                         
  -1   2   5      80025.88      93820.64     12068.18 o                         
   0   2   5        266.49        124.36         5.96 o                         
   1   2   5       2269.06       2564.27        21.79 o                         
   2   2   5       1892.65       2431.24        18.73 o                         
   3   2   5       2332.76       2060.96        16.97 o                         
   4   2   5        205.89        464.21        11.79 o                         
   5   2   5        288.81        249.24        11.04 o                         
   6   2   5        140.26        168.92        10.99 o                         
   7   2   5       1383.35       1216.99        22.88 o                         
   8   2   5       1833.93       1767.51        28.87 o                         
   9   2   5       1337.09       1317.23        28.39 o                         
  10   2   5         28.30         45.25        13.98 o                         
  11   2   5         30.58         25.59        14.06 o                         
  12   2   5          0.77        -14.51        14.51 o                         
  13   2   5         34.74         22.21        16.89 o                         
  14   2   5        714.91        716.89        28.87 o                         
 -14   3   5        190.55        105.30        19.56 o                         
 -13   3   5        194.14        132.69        16.17 o                         
 -12   3   5       1909.81       1802.64        34.26 o                         
 -11   3   5        820.29        719.02        22.07 o                         
 -10   3   5      14255.37      14355.17       107.67 o                         
  -9   3   5       6701.79       6224.29        56.39 o                         
  -8   3   5       3737.45       4316.17        41.68 o                         
  -7   3   5       1710.80       1942.03        23.59 o                         
  -6   3   5        134.36        114.55         7.04 o                         
  -5   3   5        193.93        133.84         7.68 o                         
  -4   3   5         46.68        127.18         6.95 o                         
  -3   3   5       2273.84       2209.07        18.64 o                         
  -2   3   5      27932.63      27620.43       168.15 o                         
  -1   3   5       2920.76       4256.31        28.20 o                         
   0   3   5       1494.72       3105.06        23.28 o                         
   1   3   5      50733.38      44716.50       275.23 o                         
   2   3   5       7816.93       6811.31        48.41 o                         
   3   3   5        785.14        703.13         9.68 o                         
   4   3   5      17731.79      17533.16       110.22 o                         
   5   3   5        310.96        252.52        10.48 o                         
   6   3   5       3611.95       3986.71        42.81 o                         
   7   3   5       5443.66       5408.83        50.40 o                         
   8   3   5       1459.07       1724.39        28.13 o                         
   9   3   5       2060.24       2146.11        34.36 o                         
  10   3   5        113.52         37.42        13.87 o                         
  11   3   5       1004.59       1079.82        29.40 o                         
  12   3   5       1325.77       1229.18        31.01 o                         
  13   3   5        165.99         98.07        18.80 o                         
  14   3   5        265.35        259.24        22.13 o                         
 -14   4   5       1480.96       1527.87        42.57 o                         
 -13   4   5       2147.65       1991.74        38.67 o                         
 -12   4   5        649.17        566.63        20.19 o                         
 -11   4   5        796.32        853.50        22.98 o                         
 -10   4   5         16.73         37.71        10.66 o                         
  -9   4   5        417.26        484.56        16.42 o                         
  -8   4   5        406.74        359.46        13.43 o                         
  -7   4   5         43.36         42.81         7.40 o                         
  -6   4   5        675.96        762.25        15.51 o                         
  -5   4   5       5019.52       6366.37        46.22 o                         
  -4   4   5       3114.83       2661.60        25.68 o                         
  -3   4   5       3565.76       2360.69        19.86 o                         
  -2   4   5       5893.37       4814.33        35.69 o                         
  -1   4   5      58994.73      55386.46       619.79 o                         
   0   4   5      30713.69      27753.95       160.29 o                         
   1   4   5      26143.53      26132.62       157.03 o                         
   2   4   5        294.77        175.59         5.94 o                         
   3   4   5       1311.65       1664.10        16.08 o                         
   4   4   5       2667.63       2123.90        20.48 o                         
   5   4   5       4716.61       5604.12        44.49 o                         
   6   4   5       1683.13       1360.65        21.49 o                         
   7   4   5         45.62         33.26        10.25 o                         
   8   4   5       1167.44       1383.68        27.29 o                         
   9   4   5        758.15        545.14        20.95 o                         
  10   4   5       2225.10       2644.04        39.09 o                         
  11   4   5        346.47        398.47        21.82 o                         
  12   4   5        640.52        588.78        25.04 o                         
  13   4   5        590.97        530.90        25.34 o                         
  14   4   5         12.40        -15.49        15.95 o                         
 -14   5   5        470.54        469.62        26.74 o                         
 -13   5   5        482.05        454.10        24.45 o                         
 -12   5   5       1593.62       1482.92        39.12 o                         
 -11   5   5        390.14        391.11        18.60 o                         
 -10   5   5       3955.73       3966.61        46.00 o                         
  -9   5   5        423.54        378.53        15.30 o                         
  -8   5   5       5886.11       5907.30        53.42 o                         
  -7   5   5         10.19         -2.86         6.56 o                         
  -6   5   5       1353.72       1292.67        20.79 o                         
  -5   5   5         10.66         18.57         6.04 o                         
  -4   5   5      13679.49      12464.25        76.59 o                         
  -3   5   5       1907.75       1994.69        19.20 o                         
  -2   5   5         39.66         35.36         4.83 o                         
  -1   5   5        301.95        347.28         9.22 o                         
   0   5   5      51263.70      46240.31       296.98 o                         
   1   5   5      18408.97      20905.38       141.82 o                         
   2   5   5       7278.05       6511.76        42.65 o                         
   3   5   5       8222.41       9052.73        55.40 o                         
   4   5   5       5843.51       6874.05        47.35 o                         
   5   5   5        319.38        310.70        10.35 o                         
   6   5   5        559.51        564.41        14.82 o                         
   7   5   5          8.54         -8.21         8.21 o                         
   8   5   5        319.75        340.36        15.29 o                         
   9   5   5        274.27        313.53        17.81 o                         
  10   5   5        733.67        507.96        21.63 o                         
  11   5   5        791.04        811.50        27.09 o                         
  12   5   5         42.49         58.53        16.36 o                         
  13   5   5        471.65        412.55        22.06 o                         
  14   5   5         70.08        -17.22        17.22 o                         
 -14   6   5       1188.56       1149.49        35.54 o                         
 -13   6   5       3611.69       3371.89        54.20 o                         
 -12   6   5       1771.90       1915.15        41.24 o                         
 -11   6   5        116.34        105.58        13.15 o                         
 -10   6   5       1560.33       1514.47        28.36 o                         
  -9   6   5         22.25         16.84        10.91 o                         
  -8   6   5         49.91         43.92        11.06 o                         
  -7   6   5       1121.20       1204.14        22.03 o                         
  -6   6   5       6442.04       6681.54        52.94 o                         
  -5   6   5       7022.59       6378.55        48.71 o                         
  -4   6   5       6110.96       7804.14        50.90 o                         
  -3   6   5      32562.76      30185.83       175.11 o                         
  -2   6   5       6209.28       4920.51        36.37 o                         
  -1   6   5      43283.43      45208.11       273.77 o                         
   0   6   5       3676.04       2880.83        25.43 o                         
   1   6   5         83.09        228.22         6.78 o                         
   2   6   5         72.14        120.98         5.71 o                         
   3   6   5      10254.10      10437.74        65.43 o                         
   4   6   5       8397.67       8848.61        61.12 o                         
   5   6   5        535.54        482.31        12.73 o                         
   6   6   5       3347.17       3809.64        34.16 o                         
   7   6   5        422.00        593.40        16.97 o                         
   8   6   5         71.54         51.08        12.27 o                         
   9   6   5       6164.94       6524.52        68.07 o                         
  10   6   5        209.78        204.09        17.07 o                         
  11   6   5         79.19         94.06        15.22 o                         
  12   6   5        207.18        169.35        17.38 o                         
  13   6   5       1506.34       1743.64        37.47 o                         
  14   6   5          4.68        -17.36        17.36 o                         
 -14   7   5        675.71        679.70        30.01 o                         
 -13   7   5        444.41        493.51        26.51 o                         
 -12   7   5        219.91        190.18        17.94 o                         
 -11   7   5       1491.21       1421.84        39.14 o                         
 -10   7   5        923.25        972.70        25.52 o                         
  -9   7   5         67.89         64.82        13.12 o                         
  -8   7   5        222.20        296.89        14.40 o                         
  -7   7   5        471.47        511.42        15.65 o                         
  -6   7   5       3958.59       4136.83        36.27 o                         
  -5   7   5      13628.67      12707.57        79.10 o                         
  -4   7   5       1739.08       1409.26        19.49 o                         
  -3   7   5      16035.13      15685.76        99.60 o                         
  -2   7   5       8401.19       7679.44        54.99 o                         
  -1   7   5         60.05        147.21         8.19 o                         
   0   7   5        150.90        251.33         8.07 o                         
   1   7   5       2677.44       2501.55        22.71 o                         
   2   7   5      44527.12      42269.79       239.60 o                         
   3   7   5      18036.30      17074.94       101.49 o                         
   4   7   5       1717.37       1920.50        20.76 o                         
   5   7   5        691.49        807.19        17.37 o                         
   6   7   5        237.32        452.63        11.89 o                         
   7   7   5        804.93        893.00        18.99 o                         
   8   7   5       3917.19       3779.26        42.35 o                         
   9   7   5         16.48         18.86        12.44 o                         
  10   7   5        767.71       1110.84        27.54 o                         
  11   7   5       1484.95       1537.39        33.11 o                         
  12   7   5        120.60         31.61        15.18 o                         
  13   7   5        115.63        115.75        17.33 o                         
  14   7   5       1424.70       1760.96        50.19 o                         
 -14   8   5        423.49        400.99        29.17 o                         
 -13   8   5       1915.05       2218.74        46.12 o                         
 -12   8   5        577.77        539.09        22.46 o                         
 -11   8   5        706.18        821.29        25.12 o                         
 -10   8   5         16.68        -12.57        12.57 o                         
  -9   8   5       1684.63       1583.03        28.58 o                         
  -8   8   5       6685.86       6441.08        62.99 o                         
  -7   8   5       2021.40       2004.44        27.63 o                         
  -6   8   5        876.02        868.15        18.83 o                         
  -5   8   5       2492.60       2174.06        23.87 o                         
  -4   8   5         22.64         44.97         7.08 o                         
  -3   8   5       8862.35      10453.70        72.07 o                         
  -2   8   5        109.81        202.29         8.14 o                         
  -1   8   5      28948.08      28626.36       173.76 o                         
   0   8   5       2781.53       3458.43        30.77 o                         
   1   8   5       1152.84       1213.13        14.59 o                         
   2   8   5        512.17        484.99        10.57 o                         
   3   8   5       7033.99       6394.10        44.63 o                         
   4   8   5       4249.72       4393.52        36.07 o                         
   5   8   5      29238.20      29104.18       184.41 o                         
   6   8   5      10339.44      11025.81        78.57 o                         
   7   8   5        852.94        629.65        15.31 o                         
   8   8   5       1884.60       1975.81        30.32 o                         
   9   8   5       1915.87       2003.98        33.31 o                         
  10   8   5        932.01        767.28        24.09 o                         
  11   8   5       3689.94       3422.64        47.23 o                         
  12   8   5         72.85         52.99        15.00 o                         
  13   8   5        484.08        424.20        21.05 o                         
  14   8   5         38.82         -1.34        15.81 o                         
 -14   9   5        829.08        848.21        35.94 o                         
 -13   9   5        556.35        601.53        28.48 o                         
 -12   9   5         17.33         -9.10        17.80 o                         
 -11   9   5         66.87         27.32        14.83 o                         
 -10   9   5        613.04        465.98        18.48 o                         
  -9   9   5       1818.44       1686.19        30.16 o                         
  -8   9   5       1873.56       1901.26        30.64 o                         
  -7   9   5       6548.35       6698.03        58.59 o                         
  -6   9   5        521.62        580.67        15.27 o                         
  -5   9   5       9380.96       9827.24        68.22 o                         
  -4   9   5      11986.29      11318.87        74.40 o                         
  -3   9   5       7850.21       7565.24        55.21 o                         
  -2   9   5      16918.57      18438.33       113.57 o                         
  -1   9   5       3173.92       1560.75        19.78 o                         
   0   9   5      33717.82      36349.55       222.14 o                         
   1   9   5        363.28        688.62        14.30 o                         
   2   9   5       1806.06       1420.34        17.36 o                         
   3   9   5        185.37         18.11         4.85 o                         
   4   9   5       2699.26       2459.40        23.97 o                         
   5   9   5       5487.24       5346.35        44.82 o                         
   6   9   5         18.37         20.19         7.29 o                         
   7   9   5        825.07        587.73        14.99 o                         
   8   9   5       6347.33       6713.60        61.62 o                         
   9   9   5       3092.25       3359.01        42.56 o                         
  10   9   5       4360.53       3953.18        46.87 o                         
  11   9   5        314.07        376.44        17.74 o                         
  12   9   5       1556.58       1720.37        32.82 o                         
  13   9   5        396.51        565.74        23.50 o                         
  14   9   5       1120.35        981.28        31.06 o                         
 -14  10   5        646.06        630.58        34.37 o                         
 -13  10   5        465.00        404.15        26.65 o                         
 -12  10   5       3990.23       4032.30        55.64 o                         
 -11  10   5       1731.70       1729.32        44.96 o                         
 -10  10   5       1778.71       1806.01        39.01 o                         
  -9  10   5       4039.80       3566.20        46.22 o                         
  -8  10   5         95.26         53.88        11.50 o                         
  -7  10   5        236.13        131.69        12.39 o                         
  -6  10   5         29.99         22.39         8.56 o                         
  -5  10   5       6088.78       6775.01        52.76 o                         
  -4  10   5       2967.13       3181.97        30.39 o                         
  -3  10   5      17516.28      20749.59       124.69 o                         
  -2  10   5         86.37         48.84         6.69 o                         
  -1  10   5      18076.60      18636.90       122.20 o                         
   0  10   5      10052.36       8795.36        65.35 o                         
   1  10   5      11716.04      12248.90        80.17 o                         
   2  10   5       5212.08       4546.67        35.74 o                         
   3  10   5      10984.26      12080.55        75.65 o                         
   4  10   5       9116.07       8637.21        59.12 o                         
   5  10   5      23574.89      24716.91       165.07 o                         
   6  10   5       7378.68       7875.35        65.30 o                         
   7  10   5        624.77        706.95        18.12 o                         
   8  10   5        575.19        606.49        15.72 o                         
   9  10   5       2099.05       1938.64        29.04 o                         
  10  10   5       1829.98       1995.56        31.07 o                         
  11  10   5        864.15        886.57        25.97 o                         
  12  10   5        794.38        808.66        24.44 o                         
  13  10   5          2.83        -13.35        13.35 o                         
  14  10   5       2207.07       2317.84        58.89 o                         
 -14  11   5       1008.39        962.07        39.98 o                         
 -13  11   5       1630.78       1625.70        56.67 o                         
 -12  11   5          0.79        -15.25        18.03 o                         
 -11  11   5       2369.10       2248.70        42.68 o                         
 -10  11   5        270.82        259.44        17.37 o                         
  -9  11   5          8.00        -13.44        13.44 o                         
  -8  11   5       3276.00       3088.25        44.13 o                         
  -7  11   5      11853.25      12400.55        93.31 o                         
  -6  11   5      28080.79      27829.42       173.54 o                         
  -5  11   5       1545.30       1394.94        20.52 o                         
  -4  11   5       4696.83       4476.97        38.76 o                         
  -3  11   5       4750.71       5394.87        41.41 o                         
  -2  11   5      18729.65      16088.94       104.86 o                         
  -1  11   5        462.97       1144.67        18.51 o                         
   0  11   5        491.57        222.15         9.88 o                         
   1  11   5      10283.46      10158.28        69.72 o                         
   2  11   5       6595.26       5406.01        41.47 o                         
   3  11   5       5785.44       6981.77        48.56 o                         
   4  11   5        135.06        236.20         8.73 o                         
   5  11   5       3711.55       3568.97        35.24 o                         
   6  11   5       4638.11       5029.39        47.31 o                         
   7  11   5       2960.38       3297.98        38.05 o                         
   8  11   5       4693.58       4144.96        47.27 o                         
   9  11   5       9224.35       8975.42        78.12 o                         
  10  11   5       5626.18       6059.40        60.32 o                         
  11  11   5       3487.67       3028.64        40.91 o                         
  12  11   5       1080.51       1050.63        27.64 o                         
  13  11   5       2675.31       2359.07        44.75 o                         
  14  11   5        558.31        712.71        28.48 o                         
 -13  12   5       2267.66       2198.28        50.61 o                         
 -12  12   5       5576.18       5540.88        76.64 o                         
 -11  12   5       8981.82       8969.62        88.17 o                         
 -10  12   5      10489.19      10187.52        95.92 o                         
  -9  12   5       3132.55       3451.24        47.79 o                         
  -8  12   5       1531.28       1463.89        28.92 o                         
  -7  12   5       1004.07       1057.80        23.04 o                         
  -6  12   5       1058.28       1230.82        22.03 o                         
  -5  12   5        584.77        584.97        14.40 o                         
  -4  12   5       2792.87       2902.73        30.61 o                         
  -3  12   5        373.90        400.84        11.96 o                         
  -2  12   5        723.54        571.29        15.21 o                         
  -1  12   5       8006.57       8335.57        60.48 o                         
   0  12   5       8114.89       8724.15        64.09 o                         
   1  12   5      18357.20      18446.00       116.98 o                         
   2  12   5      17874.37      19217.93       116.84 o                         
   3  12   5      17186.71      16655.51       107.19 o                         
   4  12   5      11159.09      11424.86        76.58 o                         
   5  12   5       8441.16       8637.54        62.72 o                         
   6  12   5      17137.80      16563.97       123.68 o                         
   7  12   5       3114.23       3121.22        40.64 o                         
   8  12   5       8446.04       8501.66        74.03 o                         
   9  12   5       6334.79       6115.30        61.60 o                         
  10  12   5        673.70        709.24        22.16 o                         
  11  12   5        111.69         69.36        13.78 o                         
  12  12   5        149.13         79.36        16.38 o                         
  13  12   5        115.41         55.35        17.39 o                         
 -13  13   5        523.85        494.41        32.02 o                         
 -12  13   5        383.02        384.00        24.53 o                         
 -11  13   5       1538.66       1651.56        43.21 o                         
 -10  13   5          2.77         13.37        16.45 o                         
  -9  13   5        364.20        377.44        19.86 o                         
  -8  13   5       1300.04       1475.45        28.03 o                         
  -7  13   5       4472.93       4185.60        47.10 o                         
  -6  13   5      13214.21      13502.00        95.57 o                         
  -5  13   5       4103.94       3731.57        34.93 o                         
  -4  13   5      26479.58      26883.26       167.50 o                         
  -3  13   5      19170.48      18559.84       115.60 o                         
  -2  13   5       4459.64       5188.02        42.33 o                         
  -1  13   5      12508.62       9608.21        69.70 o                         
   0  13   5       6712.34       7210.34        57.31 o                         
   1  13   5       2387.06       2373.79        28.02 o                         
   2  13   5         29.83         15.48         5.85 o                         
   3  13   5        207.08        176.70         7.95 o                         
   4  13   5        266.53        523.71        16.81 o                         
   5  13   5       2840.62       3245.23        32.98 o                         
   6  13   5       3041.68       2856.45        35.13 o                         
   7  13   5        357.93        299.81        15.07 o                         
   8  13   5        446.17        501.98        17.88 o                         
   9  13   5       3901.98       4111.00        48.06 o                         
  10  13   5       4901.60       4396.74        51.73 o                         
  11  13   5       6770.54       6852.09        70.42 o                         
  12  13   5       2733.60       2871.60        44.62 o                         
  13  13   5       1909.88       1776.58        45.08 o                         
 -13  14   5       3270.38       3469.96        69.32 o                         
 -12  14   5       1886.52       1840.78        51.24 o                         
 -11  14   5       6340.80       6275.35        74.97 o                         
 -10  14   5       9136.72       9801.81        97.80 o                         
  -9  14   5      11404.55      11474.68       107.60 o                         
  -8  14   5       2208.07       2485.17        37.97 o                         
  -7  14   5       5203.38       5282.70        52.13 o                         
  -6  14   5       2054.17       2149.51        29.15 o                         
  -5  14   5        680.86        797.33        17.06 o                         
  -4  14   5         68.52         94.06         8.03 o                         
  -3  14   5         88.93         27.71         6.50 o                         
  -2  14   5       3898.35       4711.83        40.10 o                         
  -1  14   5        695.78        597.12        15.64 o                         
   0  14   5       3169.81       3700.09        35.49 o                         
   1  14   5       9697.56       9431.79        68.98 o                         
   2  14   5       8907.54       8261.84        58.14 o                         
   3  14   5      17605.42      19007.07       117.90 o                         
   4  14   5       6248.94       5592.61        45.79 o                         
   5  14   5       6441.18       6377.50        51.88 o                         
   6  14   5       5474.77       6198.90        56.32 o                         
   7  14   5       2614.24       2554.05        35.49 o                         
   8  14   5       9385.25       9482.10        83.82 o                         
   9  14   5       3796.21       3747.48        45.91 o                         
  10  14   5         50.18         32.89        13.28 o                         
  11  14   5        339.39        368.46        19.81 o                         
  12  14   5         21.74         50.00        17.66 o                         
  13  14   5         20.26         -8.55        17.24 o                         
 -13  15   5       2057.11       1966.56        54.78 o                         
 -12  15   5        107.20         48.70        23.30 o                         
 -11  15   5        103.51         91.94        20.17 o                         
 -10  15   5        915.74        939.30        28.88 o                         
  -9  15   5        353.64        390.75        20.32 o                         
  -8  15   5        989.85        796.01        24.45 o                         
  -7  15   5      15269.88      15666.47       115.43 o                         
  -6  15   5      28957.93      27999.89       189.03 o                         
  -5  15   5      25123.79      26360.22       164.40 o                         
  -4  15   5       5320.80       5156.73        44.77 o                         
  -3  15   5      13975.82      13981.77        93.36 o                         
  -2  15   5       9028.88       8777.12        63.29 o                         
  -1  15   5       2963.46       3088.49        32.16 o                         
   0  15   5        589.26        882.47        19.06 o                         
   1  15   5       6136.26       5793.74        47.16 o                         
   2  15   5       8512.03       8643.23        61.18 o                         
   3  15   5        631.43        488.66        11.74 o                         
   4  15   5        167.67         39.44         6.88 o                         
   5  15   5         98.18        193.40        10.78 o                         
   6  15   5        975.05       1235.08        25.00 o                         
   7  15   5       1265.22       1130.47        25.84 o                         
   8  15   5       1408.37       1441.48        32.13 o                         
   9  15   5        228.03        140.26        16.58 o                         
  10  15   5       7767.57       7774.22        74.83 o                         
  11  15   5       3189.07       3307.41        46.71 o                         
  12  15   5       2985.04       2500.82        48.52 o                         
  13  15   5       2855.56       2956.90        57.91 o                         
 -13  16   5        650.92        686.28        38.37 o                         
 -12  16   5       2402.49       2491.15        54.91 o                         
 -11  16   5       6119.97       6117.67        79.06 o                         
 -10  16   5       5125.72       5201.37        69.55 o                         
  -9  16   5       3579.91       3721.59        61.83 o                         
  -8  16   5       2170.56       2061.41        34.60 o                         
  -7  16   5        397.29        328.35        16.60 o                         
  -6  16   5       8465.97       8705.40        71.53 o                         
  -5  16   5        898.90        880.07        19.58 o                         
  -4  16   5       1531.06       1733.10        25.78 o                         
  -3  16   5       1200.09        888.93        20.18 o                         
  -2  16   5       1381.32       1093.91        19.08 o                         
  -1  16   5         92.01         94.14         9.64 o                         
   0  16   5      15189.46      14105.50        96.51 o                         
   1  16   5      11341.10      10926.91        77.60 o                         
   2  16   5      16428.52      16826.51       106.69 o                         
   3  16   5       4016.69       3485.16        32.00 o                         
   4  16   5       2237.99       2266.96        27.81 o                         
   5  16   5         83.91         82.32         9.53 o                         
   6  16   5        789.61        716.61        19.24 o                         
   7  16   5      14132.98      13962.15       114.51 o                         
   8  16   5       5284.50       5152.73        60.27 o                         
   9  16   5        259.80        309.50        17.95 o                         
  10  16   5         62.96         82.56        17.20 o                         
  11  16   5        130.83        132.28        18.78 o                         
  12  16   5          9.66         -5.32        19.91 o                         
  13  16   5        453.21        450.36        28.80 o                         
 -13  17   5        936.94        981.43        49.59 o                         
 -12  17   5        220.37        198.01        24.45 o                         
 -11  17   5        204.55        186.91        22.46 o                         
 -10  17   5        679.18        661.69        29.91 o                         
  -9  17   5        252.33        245.38        19.93 o                         
  -8  17   5       6416.92       6541.66        67.48 o                         
  -7  17   5       5892.11       5430.76        56.56 o                         
  -6  17   5       4400.35       4440.64        48.41 o                         
  -5  17   5      11538.28      10947.18        82.45 o                         
  -4  17   5       7828.44       8035.92        64.64 o                         
  -3  17   5      11716.08      11723.57        81.90 o                         
  -2  17   5      13473.74      13587.72        93.20 o                         
  -1  17   5       5246.66       4815.01        46.10 o                         
   0  17   5       7185.58       6706.82        54.90 o                         
   1  17   5       6769.49       7563.90        59.19 o                         
   2  17   5         22.94          7.54         7.70 o                         
   3  17   5          3.87         -3.46         6.89 o                         
   4  17   5        372.68        264.40        11.07 o                         
   5  17   5        809.48        914.48        24.28 o                         
   6  17   5       3579.39       3072.03        39.49 o                         
   7  17   5       8183.83       8567.79        81.80 o                         
   8  17   5       3977.05       4032.75        53.08 o                         
   9  17   5        707.07        961.43        28.47 o                         
  10  17   5       6186.29       6311.13        75.76 o                         
  11  17   5       6750.92       6641.19        80.00 o                         
  12  17   5       4305.23       5109.79        71.35 o                         
 -12  18   5       3025.13       3180.26        63.25 o                         
 -11  18   5       3104.13       3257.43        63.75 o                         
 -10  18   5       6887.37       6968.78        81.24 o                         
  -9  18   5       8071.44       8534.43        88.05 o                         
  -8  18   5       6885.68       6640.20        71.46 o                         
  -7  18   5       3181.56       3441.18        44.84 o                         
  -6  18   5       2781.50       2588.28        36.36 o                         
  -5  18   5         10.29         -6.64         9.12 o                         
  -4  18   5          6.28         -3.62         9.39 o                         
  -3  18   5       2668.60       2435.17        31.56 o                         
  -2  18   5        903.90        812.53        19.29 o                         
  -1  18   5       1351.50       1628.37        25.19 o                         
   0  18   5       7053.95       7253.30        57.74 o                         
   1  18   5       6534.77       6968.03        56.05 o                         
   2  18   5       8755.26       8495.60        63.63 o                         
   3  18   5       8407.27       8237.68        62.67 o                         
   4  18   5       3104.03       3218.63        34.73 o                         
   5  18   5      12990.31      13430.11        93.03 o                         
   6  18   5       6333.09       6347.29        59.20 o                         
   7  18   5      13287.91      13403.56       105.47 o                         
   8  18   5       4362.84       4158.86        52.23 o                         
   9  18   5         76.81         40.45        16.38 o                         
  10  18   5        394.70        509.34        26.12 o                         
  11  18   5        239.47        283.71        22.65 o                         
  12  18   5          1.89        -19.84        19.84 o                         
 -12  19   5        447.51        465.13        36.67 o                         
 -11  19   5        167.90        140.48        23.28 o                         
 -10  19   5        644.87        712.13        30.01 o                         
  -9  19   5        591.21        562.70        25.42 o                         
  -8  19   5      10323.70      10129.55        92.00 o                         
  -7  19   5       4434.56       4296.19        51.44 o                         
  -6  19   5      11218.39      10834.86        87.33 o                         
  -5  19   5       9010.87       9462.39        71.45 o                         
  -4  19   5       2784.23       2731.33        35.26 o                         
  -3  19   5       6535.97       6182.14        54.40 o                         
  -2  19   5      16372.48      16214.68       110.06 o                         
  -1  19   5      13166.16      13777.94        97.51 o                         
   0  19   5       7588.87       8255.28        64.53 o                         
   1  19   5      10525.80       9590.96        71.99 o                         
   2  19   5         34.24          5.52         8.29 o                         
   3  19   5         42.89         11.15         9.32 o                         
   4  19   5       3667.26       3945.72        37.84 o                         
   5  19   5        201.28        125.01        10.17 o                         
   6  19   5       2543.11       2522.10        35.47 o                         
   7  19   5      10928.60      11283.38        93.03 o                         
   8  19   5       6930.22       6415.92        67.01 o                         
   9  19   5       7675.09       7576.72        80.00 o                         
  10  19   5       7353.34       7854.42        85.81 o                         
  11  19   5       5458.51       5603.62        74.59 o                         
  12  19   5       3734.19       3586.91        63.14 o                         
 -12  20   5       5073.04       5203.72        85.25 o                         
 -11  20   5       5856.89       5744.16        82.69 o                         
 -10  20   5       4310.22       4461.41        69.22 o                         
  -9  20   5       4069.99       3862.22        57.96 o                         
  -8  20   5       8572.75       9016.35        85.56 o                         
  -7  20   5       9056.04       8718.46        81.08 o                         
  -6  20   5       2455.61       2476.52        35.71 o                         
  -5  20   5       1654.68       1559.56        28.33 o                         
  -4  20   5        127.74        129.19        13.54 o                         
  -3  20   5        297.24        323.30        15.20 o                         
  -2  20   5       2495.60       2853.07        35.48 o                         
  -1  20   5      12558.71      12707.04        92.74 o                         
   0  20   5      10502.62      10372.18        77.35 o                         
   1  20   5      32517.38      32373.00       198.06 o                         
   2  20   5      19137.43      17772.71       117.35 o                         
   3  20   5       6151.33       5846.52        50.50 o                         
   4  20   5      23097.49      22519.79       145.17 o                         
   5  20   5        839.23        859.96        19.20 o                         
   6  20   5       9760.14       9482.71        79.12 o                         
   7  20   5      12193.52      11989.18        96.98 o                         
   8  20   5       2008.65       2187.28        40.13 o                         
   9  20   5       1237.93       1252.73        34.84 o                         
  10  20   5        339.22        328.93        24.55 o                         
  11  20   5        180.92        141.38        21.92 o                         
  12  20   5        431.27        357.75        32.44 o                         
 -11  21   5        292.38        356.23        29.90 o                         
 -10  21   5         49.41         57.11        20.55 o                         
  -9  21   5        605.80        589.29        27.70 o                         
  -8  21   5       8073.31       8660.66        86.37 o                         
  -7  21   5      10282.21      10502.43        93.52 o                         
  -6  21   5       6567.89       6259.06        62.35 o                         
  -5  21   5       2995.78       2929.44        36.55 o                         
  -4  21   5      10687.01      11179.75        88.56 o                         
  -3  21   5      13424.54      13402.47       101.11 o                         
  -2  21   5       9687.92       9492.43        79.23 o                         
  -1  21   5      20676.80      21356.86       147.67 o                         
   0  21   5      13337.47      12844.97        94.63 o                         
   1  21   5       7320.98       8023.52        64.54 o                         
   2  21   5       4326.60       3925.70        40.53 o                         
   3  21   5       1099.93       1175.02        22.89 o                         
   4  21   5        515.75        430.28        16.07 o                         
   5  21   5        208.64        163.84        11.43 o                         
   6  21   5       4703.84       4949.90        50.82 o                         
   7  21   5       3212.55       2856.14        40.61 o                         
   8  21   5       2345.10       2799.10        42.45 o                         
   9  21   5       5710.53       5836.52        73.07 o                         
  10  21   5       3633.30       3611.97        58.23 o                         
  11  21   5       8489.06       8834.67       107.19 o                         
 -11  22   5       6968.22       7698.72       110.67 o                         
 -10  22   5       1969.18       1947.72        51.73 o                         
  -9  22   5       2754.57       2789.14        55.73 o                         
  -8  22   5       2543.51       2405.13        43.39 o                         
  -7  22   5       6152.77       6646.14        69.24 o                         
  -6  22   5        250.19        215.46        16.44 o                         
  -5  22   5        748.89        717.15        22.46 o                         
  -4  22   5        335.34        293.56        17.59 o                         
  -3  22   5       1811.95       1975.44        33.08 o                         
  -2  22   5        866.89        737.92        21.73 o                         
  -1  22   5      12622.21      12293.40        92.76 o                         
   0  22   5      11684.80      12071.26        90.04 o                         
   1  22   5      16119.92      15554.45       110.18 o                         
   2  22   5      19249.81      18858.82       125.43 o                         
   3  22   5      15354.26      15008.60       102.71 o                         
   4  22   5      13909.80      14333.12       100.35 o                         
   5  22   5       5487.30       5388.12        52.21 o                         
   6  22   5       6480.06       6770.05        67.97 o                         
   7  22   5       2237.99       2146.04        38.39 o                         
   8  22   5       1992.66       1741.32        36.94 o                         
   9  22   5       1313.78       1345.63        35.47 o                         
  10  22   5        219.45        178.86        22.26 o                         
  11  22   5          0.14         67.47        23.60 o                         
 -11  23   5        324.22        334.24        33.29 o                         
 -10  23   5        799.47        868.65        38.40 o                         
  -9  23   5       1089.33       1116.98        38.65 o                         
  -8  23   5       1205.53       1099.31        30.84 o                         
  -7  23   5       3067.76       3092.35        42.20 o                         
  -6  23   5        894.92        937.16        24.49 o                         
  -5  23   5       4614.98       4451.21        49.84 o                         
  -4  23   5       1305.97       1539.41        30.63 o                         
  -3  23   5       9379.96       8671.40        74.32 o                         
  -2  23   5      27755.43      28357.98       186.98 o                         
  -1  23   5      17069.20      16292.27       116.45 o                         
   0  23   5      13472.35      13719.19        98.26 o                         
   1  23   5       4544.29       4201.34        45.19 o                         
   2  23   5        613.96        692.73        20.86 o                         
   3  23   5         19.61         56.49        11.57 o                         
   4  23   5         38.87         60.99        10.37 o                         
   5  23   5       1456.48       1469.00        29.97 o                         
   6  23   5        282.18        337.39        20.36 o                         
   7  23   5       2102.16       2236.60        39.35 o                         
   8  23   5       1362.11       1038.30        35.19 o                         
   9  23   5       4146.65       4063.29        62.82 o                         
  10  23   5       4265.65       4587.47        68.72 o                         
  11  23   5       7009.87       7725.20       108.38 o                         
 -10  24   5       2446.09       2773.71        58.86 o                         
  -9  24   5        708.17        740.75        32.24 o                         
  -8  24   5       4335.93       4526.94        62.79 o                         
  -7  24   5       1083.08       1082.26        31.83 o                         
  -6  24   5       1068.33       1094.06        28.53 o                         
  -5  24   5         40.25         17.88        13.00 o                         
  -4  24   5        362.21        365.53        19.21 o                         
  -3  24   5         21.08         39.91        12.59 o                         
  -2  24   5       7466.20       7891.45        69.73 o                         
  -1  24   5       1774.69       1913.28        34.24 o                         
   0  24   5      10112.43       9560.81        78.76 o                         
   1  24   5       5308.56       5376.22        53.32 o                         
   2  24   5       5241.92       5248.73        52.02 o                         
   3  24   5       9091.68       8931.87        71.12 o                         
   4  24   5      23283.39      22668.40       150.29 o                         
   5  24   5       8389.21       8789.23        75.05 o                         
   6  24   5        508.49        589.92        24.98 o                         
   7  24   5       2557.88       2425.34        45.92 o                         
   8  24   5        832.31        885.13        30.41 o                         
   9  24   5       1034.78       1068.14        37.24 o                         
  10  24   5        249.45        189.47        25.18 o                         
 -10  25   5        129.76        111.49        25.68 o                         
  -9  25   5        644.80        596.38        30.71 o                         
  -8  25   5       3620.67       3711.57        57.37 o                         
  -7  25   5       7367.27       7763.73        79.50 o                         
  -6  25   5       3222.45       3061.62        45.95 o                         
  -5  25   5       5885.62       6755.35        63.62 o                         
  -4  25   5       5284.13       5310.60        58.62 o                         
  -3  25   5      11303.08      12041.39        96.61 o                         
  -2  25   5      10526.35      10116.36        84.59 o                         
  -1  25   5       3601.15       3757.58        47.21 o                         
   0  25   5       1757.91       1768.17        31.63 o                         
   1  25   5        664.01        698.49        22.52 o                         
   2  25   5       2633.44       2626.15        37.38 o                         
   3  25   5         40.33         62.40        11.45 o                         
   4  25   5         81.39        108.55        13.79 o                         
   5  25   5       1097.02       1092.97        27.13 o                         
   6  25   5        840.46        936.67        30.02 o                         
   7  25   5       2089.71       1805.45        44.05 o                         
   8  25   5       5780.37       6029.66        74.31 o                         
   9  25   5       1790.78       1796.46        43.12 o                         
  10  25   5       3447.79       3302.12        66.37 o                         
 -10  26   5       5458.13       5600.71       103.58 o                         
  -9  26   5       3332.09       3268.83        60.55 o                         
  -8  26   5       5194.30       5178.38        71.33 o                         
  -7  26   5       1024.49        946.02        35.10 o                         
  -6  26   5       2400.97       2441.59        39.77 o                         
  -5  26   5       1077.85       1156.41        28.52 o                         
  -4  26   5         59.28         63.26        15.81 o                         
  -3  26   5        301.84        372.31        19.22 o                         
  -2  26   5       1112.59       1086.54        28.44 o                         
  -1  26   5        847.94        816.99        25.71 o                         
   0  26   5       3830.72       4023.23        47.51 o                         
   1  26   5       2859.72       3010.30        41.32 o                         
   2  26   5       2043.82       1992.84        34.70 o                         
   3  26   5       8095.38       7802.15        66.12 o                         
   4  26   5      11871.62      11634.42        90.92 o                         
   5  26   5       9988.09       9979.94        81.97 o                         
   6  26   5        293.00        229.80        21.79 o                         
   7  26   5       4254.87       4096.56        57.64 o                         
   8  26   5       2548.09       2553.01        49.49 o                         
   9  26   5        921.85        787.21        33.16 o                         
  10  26   5         99.21        136.76        31.09 o                         
  -9  27   5       1930.52       2097.86        56.50 o                         
  -8  27   5       1688.34       1632.92        42.25 o                         
  -7  27   5       4821.32       4581.33        61.47 o                         
  -6  27   5       3799.60       4153.35        53.86 o                         
  -5  27   5       5657.33       5556.73        58.44 o                         
  -4  27   5       4250.05       4378.60        53.90 o                         
  -3  27   5      18682.87      18264.71       140.54 o                         
  -2  27   5       8766.06       9053.32        83.14 o                         
  -1  27   5       2895.24       2908.21        45.13 o                         
   0  27   5       5659.36       5705.00        59.17 o                         
   1  27   5       1248.41       1226.64        30.38 o                         
   2  27   5        229.89        205.23        17.33 o                         
   3  27   5         94.07         63.37        13.87 o                         
   4  27   5         14.42         49.84        14.07 o                         
   5  27   5        864.74        932.48        27.60 o                         
   6  27   5         54.29        -17.63        17.63 o                         
   7  27   5       1643.36       1793.11        48.80 o                         
   8  27   5       3258.91       2962.04        55.17 o                         
   9  27   5       2393.25       2252.62        52.22 o                         
  -9  28   5       5694.73       6062.01        85.92 o                         
  -8  28   5       4848.63       5036.89        69.76 o                         
  -7  28   5       2410.66       2414.37        49.74 o                         
  -6  28   5        871.88        813.99        28.68 o                         
  -5  28   5         39.83          2.94        15.12 o                         
  -4  28   5         27.76         39.79        15.77 o                         
  -3  28   5       1962.35       1919.94        41.04 o                         
  -2  28   5       1655.26       1641.47        35.74 o                         
  -1  28   5       1223.01       1407.55        33.81 o                         
   0  28   5       3031.58       3041.65        43.70 o                         
   1  28   5       7176.68       6851.78        69.64 o                         
   2  28   5       2020.11       2100.17        38.15 o                         
   3  28   5      12041.05      12008.25        92.43 o                         
   4  28   5      25709.75      26428.76       178.64 o                         
   5  28   5       7385.74       7673.53        76.06 o                         
   6  28   5       1235.86       1410.22        36.88 o                         
   7  28   5        759.90        758.00        31.18 o                         
   8  28   5       2003.55       2026.27        47.08 o                         
   9  28   5        521.66        534.80        38.28 o                         
  -8  29   5       4184.40       4533.61        67.90 o                         
  -7  29   5       2683.52       2597.70        49.45 o                         
  -6  29   5       2513.79       2453.23        45.60 o                         
  -5  29   5       1151.22       1137.77        29.20 o                         
  -4  29   5       8084.58       8258.43        84.64 o                         
  -3  29   5       7120.65       6740.44        70.97 o                         
  -2  29   5       2292.98       2181.90        40.17 o                         
  -1  29   5       2864.71       2938.26        44.46 o                         
   0  29   5       6164.31       6404.75        67.41 o                         
   1  29   5       2814.33       2990.11        45.49 o                         
   2  29   5        795.46        783.76        26.21 o                         
   3  29   5        195.68        252.16        18.99 o                         
   4  29   5          3.73         82.89        17.84 o                         
   5  29   5        127.24        110.87        19.19 o                         
   6  29   5         73.59         29.19        20.66 o                         
   7  29   5       1097.36        981.69        36.19 o                         
   8  29   5       4121.62       4743.69        69.79 o                         
  -7  30   5       1017.48        923.93        34.30 o                         
  -6  30   5        541.18        615.65        28.37 o                         
  -5  30   5         66.50         12.39        17.33 o                         
  -4  30   5          0.39         -6.70        15.55 o                         
  -3  30   5        521.77        551.11        25.40 o                         
  -2  30   5          5.86        -15.85        15.85 o                         
  -1  30   5       2048.71       2009.97        39.05 o                         
   0  30   5       3279.59       3478.87        51.20 o                         
   1  30   5       8394.89       8675.07        84.45 o                         
   2  30   5       5526.79       5150.23        60.69 o                         
   3  30   5      11209.48      11299.41        91.79 o                         
   4  30   5       9381.93       9487.82        86.00 o                         
   5  30   5       1097.51       1018.53        34.49 o                         
   6  30   5       3390.69       3576.42        58.48 o                         
   7  30   5       1168.88       1238.63        39.61 o                         
  -7  31   5       2281.09       2334.28        59.91 o                         
  -6  31   5       3498.31       3889.30        60.86 o                         
  -5  31   5        634.47        746.38        29.95 o                         
  -4  31   5       7611.06       7617.50        83.24 o                         
  -3  31   5       6641.91       6610.23        75.97 o                         
  -2  31   5       4572.08       4515.89        58.01 o                         
  -1  31   5       2701.30       2698.62        45.03 o                         
   0  31   5       4152.61       4138.53        56.94 o                         
   1  31   5       2451.72       2547.94        45.59 o                         
   2  31   5         68.36        113.08        18.97 o                         
   3  31   5        437.23        484.78        24.04 o                         
   4  31   5        187.68        185.27        21.84 o                         
   5  31   5        762.80        613.52        29.18 o                         
   6  31   5        862.43        948.14        37.07 o                         
   7  31   5       2090.42       2350.22        65.45 o                         
  -6  32   5        832.78        912.80        39.84 o                         
  -5  32   5          2.94        -20.54        20.54 o                         
  -4  32   5         96.72         82.86        20.91 o                         
  -3  32   5        240.85        217.11        21.80 o                         
  -2  32   5        246.21        255.87        21.10 o                         
  -1  32   5       1334.80       1574.69        39.45 o                         
   0  32   5       1395.51       1392.08        37.00 o                         
   1  32   5       2532.25       2380.80        44.79 o                         
   2  32   5       2511.96       2596.54        45.03 o                         
   3  32   5       4025.00       3993.97        53.46 o                         
   4  32   5       4501.08       4622.56        62.34 o                         
   5  32   5       3713.79       3840.70        61.05 o                         
   6  32   5       2174.02       2191.06        53.86 o                         
  -5  33   5       2438.34       2461.31        52.40 o                         
  -4  33   5       3353.49       3444.82        63.18 o                         
  -3  33   5       3122.74       3123.74        51.33 o                         
  -2  33   5       3657.19       3604.55        53.11 o                         
  -1  33   5       5321.89       5378.19        66.01 o                         
   0  33   5       1434.73       1418.87        38.59 o                         
   1  33   5        806.93        772.49        30.02 o                         
   2  33   5         37.83         33.07        18.66 o                         
   3  33   5        137.99        162.60        21.43 o                         
   4  33   5        131.73        114.11        22.15 o                         
   5  33   5         62.09         74.71        22.84 o                         
  -4  34   5        106.39         73.69        22.32 o                         
  -3  34   5          4.20        -20.14        20.14 o                         
  -2  34   5        330.18        305.69        23.97 o                         
  -1  34   5        995.96        930.85        33.37 o                         
   0  34   5       1388.75       1522.83        39.96 o                         
   1  34   5       2411.23       2555.17        49.64 o                         
   2  34   5       3942.02       4048.75        58.62 o                         
   3  34   5       4192.89       4112.28        60.55 o                         
   4  34   5       1489.65       1387.18        43.53 o                         
  -2  35   5       3554.92       3436.63        60.57 o                         
  -1  35   5        796.34        696.37        30.98 o                         
   0  35   5        954.19        970.76        35.34 o                         
   1  35   5        332.15        318.06        25.19 o                         
   2  35   5        521.73        699.34        30.50 o                         
 -14   0   6       1433.05       1326.11        64.15 o                         
 -13   0   6       3375.00       3229.37        59.62 o                         
 -12   0   6        562.27        721.04        36.30 o                         
 -11   0   6        460.49        426.44        26.71 o                         
 -10   0   6       3453.98       3610.05        60.90 o                         
  -9   0   6       1249.98       1347.88        35.80 o                         
  -8   0   6          3.10        -10.04        13.04 o                         
  -7   0   6       6102.48       5725.69        65.28 o                         
  -6   0   6        809.45        811.72        20.55 o                         
  -5   0   6      27818.26      31262.32       258.54 o                         
  -4   0   6      51272.44      48341.71       351.35 o                         
  -3   0   6      61642.42      62661.22       507.84 o                         
  -2   0   6       3082.06       2492.74        33.96 o                         
  -1   0   6      14216.48      20404.84       230.16 o                         
   0   0   6      12739.61       9013.36       100.52 o                         
   1   0   6      89956.18     104072.47     11235.31 o                         
   2   0   6      34111.07      32790.26       262.87 o                         
   3   0   6      11998.60      11900.35        92.92 o                         
   4   0   6       1139.98        788.16        17.29 o                         
   5   0   6       1730.57       2243.29        37.29 o                         
   6   0   6        855.94        977.13        25.93 o                         
   7   0   6        563.82        678.52        25.73 o                         
   8   0   6       7317.12       7824.36        99.15 o                         
   9   0   6      27878.10      27623.18       290.45 o                         
  10   0   6       1449.20       1472.54        43.81 o                         
  11   0   6       8290.70       7706.92       100.43 o                         
  12   0   6      11781.09      12102.39       136.32 o                         
  13   0   6       6690.15       6569.90        92.46 o                         
  14   0   6        357.59        228.15        29.98 o                         
 -14   1   6       2662.21       2620.06        47.10 o                         
 -13   1   6       2661.89       2465.82        40.37 o                         
 -12   1   6       4863.22       4934.92        53.23 o                         
 -11   1   6       2324.10       2294.66        33.74 o                         
 -10   1   6       5222.34       5364.78        53.44 o                         
  -9   1   6       4575.37       4513.17        45.21 o                         
  -8   1   6      12013.06      12434.90        89.64 o                         
  -7   1   6       4666.32       4679.95        40.23 o                         
  -6   1   6        129.09        111.66         8.09 o                         
  -5   1   6      25531.74      27636.03       157.45 o                         
  -4   1   6       2103.66       2133.96        18.89 o                         
  -3   1   6      17576.33      16922.22        96.37 o                         
  -2   1   6        900.00        840.59        12.62 o                         
  -1   1   6       1077.07        933.89        13.50 o                         
   0   1   6       4471.08       4265.22        34.00 o                         
   1   1   6      41190.74      40149.07       233.25 o                         
   2   1   6      15256.35      16362.82        89.53 o                         
   3   1   6      28880.02      27424.69       146.50 o                         
   4   1   6      12533.52      13354.23        84.07 o                         
   5   1   6      31635.89      32562.95       216.62 o                         
   6   1   6       7089.78       6458.43        53.44 o                         
   7   1   6      13582.58      14094.66       102.56 o                         
   8   1   6      30832.18      29859.44       207.56 o                         
   9   1   6      19171.97      19104.24       143.38 o                         
  10   1   6       6789.21       6733.91        68.35 o                         
  11   1   6        747.11        918.29        26.38 o                         
  12   1   6       1214.49       1315.00        30.56 o                         
  13   1   6         93.43         93.07        16.67 o                         
  14   1   6         41.46          2.17        16.68 o                         
 -14   2   6       5523.80       5608.98        76.30 o                         
 -13   2   6       2584.01       2501.48        41.95 o                         
 -12   2   6       1591.79       1533.99        34.35 o                         
 -11   2   6        141.76        192.56        13.79 o                         
 -10   2   6        387.79        362.02        15.78 o                         
  -9   2   6         64.02         30.88         9.27 o                         
  -8   2   6          7.33         20.50         6.98 o                         
  -7   2   6       1485.72       1512.11        21.82 o                         
  -6   2   6       3716.59       3909.78        33.66 o                         
  -5   2   6      35582.46      36405.27       206.17 o                         
  -4   2   6      24864.72      26521.14       145.40 o                         
  -3   2   6      42022.21      40601.31       221.36 o                         
  -2   2   6      33018.48      32637.16       182.61 o                         
  -1   2   6      20830.89      16046.81        97.77 o                         
   0   2   6      99734.71     114758.62      5677.71 o                         
   1   2   6      25074.96      20342.00       121.23 o                         
   2   2   6      28182.80      30041.80       159.11 o                         
   3   2   6       5988.24       6163.27        40.17 o                         
   4   2   6       5215.42       6191.56        44.17 o                         
   5   2   6       1805.36       1617.27        19.28 o                         
   6   2   6       2641.68       2748.72        30.08 o                         
   7   2   6        799.84        778.63        18.81 o                         
   8   2   6       5237.66       4937.15        51.80 o                         
   9   2   6       6135.24       5775.77        58.52 o                         
  10   2   6       6331.21       6696.89        65.02 o                         
  11   2   6       4824.52       5351.90        61.49 o                         
  12   2   6       3734.99       3731.72        49.73 o                         
  13   2   6       4110.87       3913.79        50.66 o                         
  14   2   6       1764.95       2002.55        39.56 o                         
 -14   3   6        419.31        397.52        24.28 o                         
 -13   3   6       4832.72       4963.30        63.47 o                         
 -12   3   6       3687.51       3555.57        46.76 o                         
 -11   3   6       4320.56       4538.50        50.36 o                         
 -10   3   6      18685.28      18872.46       132.36 o                         
  -9   3   6      17115.05      17261.11       120.98 o                         
  -8   3   6      13532.02      13641.50       103.27 o                         
  -7   3   6      19570.34      19531.42       134.15 o                         
  -6   3   6      11052.11      11175.92        77.35 o                         
  -5   3   6      19542.26      21029.24       125.33 o                         
  -4   3   6      20725.71      20756.36       117.66 o                         
  -3   3   6       2261.76       3048.56        25.56 o                         
  -2   3   6       1263.15        960.67        12.36 o                         
  -1   3   6       3951.93       3244.44        26.88 o                         
   0   3   6       7823.49       8708.32        58.83 o                         
   1   3   6        583.07        707.24        14.31 o                         
   2   3   6      29334.86      27749.34       162.93 o                         
   3   3   6       5838.75       6403.51        46.75 o                         
   4   3   6      36518.76      35655.61       205.72 o                         
   5   3   6      16652.08      18405.07       122.56 o                         
   6   3   6      31692.55      32250.23       213.89 o                         
   7   3   6      18642.43      18659.24       130.50 o                         
   8   3   6       7610.09       8217.20        71.89 o                         
   9   3   6      22568.99      21116.42       162.05 o                         
  10   3   6       1462.93       1549.93        33.23 o                         
  11   3   6       2646.03       2362.32        40.44 o                         
  12   3   6         40.53         76.93        15.53 o                         
  13   3   6          0.32        -14.58        14.58 o                         
  14   3   6          7.02        -15.66        15.66 o                         
 -14   4   6       6329.44       6337.48        81.38 o                         
 -13   4   6      13253.79      13119.54       116.08 o                         
 -12   4   6       2551.17       2596.80        45.06 o                         
 -11   4   6       2405.28       2335.09        37.99 o                         
 -10   4   6        905.77        995.00        24.67 o                         
  -9   4   6       1018.82        979.07        23.76 o                         
  -8   4   6       8974.66       8626.44        72.52 o                         
  -7   4   6        292.47        349.07        12.84 o                         
  -6   4   6      10971.62      10704.46        76.99 o                         
  -5   4   6      29901.37      32999.97       202.08 o                         
  -4   4   6      25807.72      24801.52       140.92 o                         
  -3   4   6      85724.60      84797.18       666.73 o                         
  -2   4   6      21161.95      20693.72       157.67 o                         
  -1   4   6      80984.18      80735.20      4336.72 o                         
   0   4   6       4135.51       2547.09        24.17 o                         
   1   4   6       1601.31       2091.31        21.04 o                         
   2   4   6      12907.94      12305.36        80.22 o                         
   3   4   6      16065.11      15365.83        94.31 o                         
   4   4   6       4866.68       4517.53        35.51 o                         
   5   4   6        174.32        289.11         9.24 o                         
   6   4   6          0.40         16.02         6.43 o                         
   7   4   6        420.19        576.52        16.44 o                         
   8   4   6       1276.68       1408.82        26.29 o                         
   9   4   6       7119.97       7405.68        67.65 o                         
  10   4   6       3111.26       2932.02        40.06 o                         
  11   4   6       5489.06       5030.66        55.54 o                         
  12   4   6      11412.90      11587.03        99.65 o                         
  13   4   6       2317.59       2469.68        40.43 o                         
  14   4   6       1045.82        985.41        29.50 o                         
 -14   5   6       1343.53       1655.52        42.38 o                         
 -13   5   6       9293.23       9475.69        94.80 o                         
 -12   5   6       6366.00       6592.98        72.90 o                         
 -11   5   6       8641.95       8735.30        84.99 o                         
 -10   5   6       7223.23       7229.95        70.23 o                         
  -9   5   6      19788.84      20267.23       149.39 o                         
  -8   5   6      13011.38      12659.15       100.98 o                         
  -7   5   6       4326.80       4225.30        43.58 o                         
  -6   5   6      18485.37      19709.90       126.75 o                         
  -5   5   6       8660.31       8349.32        60.17 o                         
  -4   5   6      11307.01      12526.72        77.51 o                         
  -3   5   6         12.14         74.13         6.53 o                         
  -2   5   6      10349.10      11111.37        70.13 o                         
  -1   5   6         84.05        223.09         7.53 o                         
   0   5   6       1385.11        913.15        13.69 o                         
   1   5   6      10656.66       9747.19        64.08 o                         
   2   5   6      24085.72      23619.59       149.88 o                         
   3   5   6       9356.76       8966.99        57.82 o                         
   4   5   6      17872.54      18000.42       118.03 o                         
   5   5   6      24921.91      26071.08       166.41 o                         
   6   5   6      14178.98      14391.29       102.01 o                         
   7   5   6       6780.62       6719.69        55.68 o                         
   8   5   6        885.37        839.77        20.86 o                         
   9   5   6       7151.81       7453.33        67.97 o                         
  10   5   6       3107.34       3083.53        41.61 o                         
  11   5   6       2780.58       3030.60        43.43 o                         
  12   5   6         28.95         49.83        15.03 o                         
  13   5   6        103.70         68.62        14.91 o                         
  14   5   6         44.86         -2.07        16.98 o                         
 -14   6   6       7700.78       7828.14        87.89 o                         
 -13   6   6       5346.73       5196.78        68.17 o                         
 -12   6   6       1345.06       1453.76        35.53 o                         
 -11   6   6        282.96        343.26        21.44 o                         
 -10   6   6       1144.94       1039.44        28.78 o                         
  -9   6   6         21.57         38.55        13.31 o                         
  -8   6   6         58.82         75.18        13.22 o                         
  -7   6   6       2856.38       2718.00        33.74 o                         
  -6   6   6       9819.80      10316.29        71.70 o                         
  -5   6   6       6711.95       5669.33        45.37 o                         
  -4   6   6      13479.52      14977.26        98.99 o                         
  -3   6   6       6382.25       5868.30        45.38 o                         
  -2   6   6      50782.70      49036.93       291.14 o                         
  -1   6   6     100979.66      88977.30      4740.49 o                         
   0   6   6       1338.40       1450.16        17.70 o                         
   1   6   6      15453.05      14684.75        91.42 o                         
   2   6   6        185.03         76.88         5.32 o                         
   3   6   6        737.83        877.56        13.90 o                         
   4   6   6       9606.07      10053.30        68.85 o                         
   5   6   6         59.71        119.78         7.13 o                         
   6   6   6         79.47         49.63         7.26 o                         
   7   6   6        913.90        896.46        22.05 o                         
   8   6   6         81.05         44.62         9.81 o                         
   9   6   6       2614.47       2450.50        36.05 o                         
  10   6   6       8860.11       9291.78        83.85 o                         
  11   6   6       8089.03       8792.48        81.51 o                         
  12   6   6       7225.09       6822.00        68.02 o                         
  13   6   6       1673.88       1669.35        35.22 o                         
  14   6   6       3899.03       4267.65        55.48 o                         
 -14   7   6        634.80        611.97        30.82 o                         
 -13   7   6       2046.08       2102.51        43.88 o                         
 -12   7   6       4064.21       3996.64        55.99 o                         
 -11   7   6       4875.84       5285.88        61.28 o                         
 -10   7   6       5088.80       5167.36        57.30 o                         
  -9   7   6      15508.87      15041.88       112.93 o                         
  -8   7   6      11493.95      11244.82        92.59 o                         
  -7   7   6      12724.22      12549.85        93.64 o                         
  -6   7   6      23403.82      23194.29       145.22 o                         
  -4   7   6       5678.03       5127.52        39.57 o                         
  -3   7   6       1297.70        963.72        15.82 o                         
  -2   7   6       1894.87       2135.08        23.16 o                         
  -1   7   6       2666.74       3527.70        31.46 o                         
   0   7   6       2963.24       3557.00        30.20 o                         
   1   7   6       1531.59       1418.68        17.82 o                         
   2   7   6       3083.98       3295.92        30.42 o                         
   3   7   6       4003.74       3492.29        27.89 o                         
   4   7   6        715.11        526.25        14.39 o                         
   5   7   6      35350.17      36393.38       229.60 o                         
   6   7   6      29761.45      30196.72       195.66 o                         
   7   7   6       2080.07       1908.73        25.73 o                         
   8   7   6       5049.89       4869.44        46.19 o                         
   9   7   6       5326.78       5491.87        53.06 o                         
  10   7   6       4483.15       4251.69        50.69 o                         
  11   7   6       2139.68       2128.02        35.42 o                         
  12   7   6        125.66         95.86        14.24 o                         
  13   7   6          2.91        -15.73        15.73 o                         
  14   7   6        120.29         82.96        18.74 o                         
 -14   8   6        698.10        721.83        35.06 o                         
 -13   8   6       2505.54       2848.78        54.59 o                         
 -12   8   6         12.76        -16.54        16.54 o                         
 -11   8   6        670.95        598.51        24.68 o                         
 -10   8   6         92.90        100.85        13.37 o                         
  -9   8   6        143.45        123.56        13.81 o                         
  -8   8   6        225.67        203.17        14.32 o                         
  -7   8   6       7808.27       7552.26        61.29 o                         
  -6   8   6       4597.38       4258.84        37.85 o                         
  -5   8   6       1494.64       1758.90        21.91 o                         
  -4   8   6      28719.05      27663.99       162.56 o                         
  -3   8   6       8649.06       8782.14        64.16 o                         
  -2   8   6      49939.40      50593.49       298.06 o                         
  -1   8   6      64444.69      58574.83       354.90 o                         
   0   8   6       9678.48       9360.53        66.83 o                         
   1   8   6        633.29        271.36         8.95 o                         
   2   8   6         71.06         40.33         6.22 o                         
   3   8   6       2431.21       1760.76        19.15 o                         
   4   8   6       1337.57       1147.06        17.28 o                         
   5   8   6       1489.00       1587.79        21.90 o                         
   6   8   6        570.81        696.26        17.71 o                         
   7   8   6         10.60         -7.16         7.16 o                         
   8   8   6         61.63         48.80        10.31 o                         
   9   8   6       3461.27       3646.21        41.91 o                         
  10   8   6       6218.76       5885.97        56.33 o                         
  11   8   6       4172.54       3879.25        45.60 o                         
  12   8   6       1676.13       1765.71        33.78 o                         
  13   8   6       1444.60       1754.69        38.51 o                         
  14   8   6       2113.04       1746.86        55.11 o                         
 -14   9   6       1388.20       1383.52        42.10 o                         
 -13   9   6       2993.81       2923.13        55.18 o                         
 -12   9   6       2547.36       2532.95        47.34 o                         
 -11   9   6       3113.32       3088.27        45.76 o                         
 -10   9   6        312.65        248.65        16.42 o                         
  -9   9   6       2016.08       1913.05        34.03 o                         
  -8   9   6      16023.11      15876.45       118.18 o                         
  -7   9   6      11252.07      10764.91        79.71 o                         
  -6   9   6       6111.49       6599.99        52.53 o                         
  -5   9   6      26327.70      27104.47       166.87 o                         
  -4   9   6       1590.33       1663.64        20.19 o                         
  -3   9   6       1204.62       1895.48        22.18 o                         
  -2   9   6        874.11       1039.00        16.69 o                         
  -1   9   6       6209.18       6039.11        46.96 o                         
   0   9   6       1925.03       1371.67        19.29 o                         
   1   9   6       6934.23       6364.97        47.76 o                         
   2   9   6       5757.60       5306.57        40.57 o                         
   3   9   6       5004.48       4405.97        35.91 o                         
   4   9   6       8987.89       8193.42        60.02 o                         
   5   9   6      72077.73      75328.81       456.44 o                         
   6   9   6      31647.12      32909.18       215.49 o                         
   7   9   6       3556.42       3378.28        37.70 o                         
   8   9   6      17285.02      17854.98       128.89 o                         
   9   9   6         79.10         80.71        11.89 o                         
  10   9   6       5727.84       6167.21        62.30 o                         
  11   9   6       1762.18       1851.82        32.92 o                         
  12   9   6       1203.08       1109.89        27.53 o                         
  13   9   6        175.05        158.53        17.47 o                         
  14   9   6        118.39        120.43        19.30 o                         
 -14  10   6        356.19        346.80        32.26 o                         
 -13  10   6        270.10        264.43        26.35 o                         
 -12  10   6       2897.35       2943.25        51.89 o                         
 -11  10   6       1875.77       1777.73        36.78 o                         
 -10  10   6         84.62        118.35        15.42 o                         
  -9  10   6          0.08        -11.03        11.03 o                         
  -8  10   6       1071.60       1098.21        24.20 o                         
  -7  10   6       3094.70       3096.68        34.20 o                         
  -6  10   6       3540.25       3568.21        35.41 o                         
  -5  10   6        878.40        663.45        14.51 o                         
  -4  10   6      22341.05      22721.54       145.08 o                         
  -3  10   6      18731.10      20278.46       125.64 o                         
  -2  10   6      56108.02      51901.03       306.58 o                         
  -1  10   6       8688.53      10737.65        82.74 o                         
   0  10   6      19596.79      17930.44       115.99 o                         
   1  10   6       3007.43       3454.23        30.87 o                         
   2  10   6       3506.94       2437.77        25.90 o                         
   3  10   6        244.25        346.76         9.59 o                         
   4  10   6       1501.98       1591.39        20.99 o                         
   5  10   6      16584.99      16406.63       111.57 o                         
   6  10   6        465.15        666.62        15.78 o                         
   7  10   6          2.25         12.45         9.00 o                         
   8  10   6       5096.42       5086.33        52.86 o                         
   9  10   6       4483.70       3931.15        44.54 o                         
  10  10   6       5417.60       6002.68        59.00 o
[truncated: 913,195 more chars]
