# Supplementary material for: Borotropic shifting of the hydro­tris­[3-(2-furyl)pyrazol-1-yl]borate ligand in high-coordinate lan­tha­nide com­plexes
Source: Acta Crystallogr C Struct Chem. 2024 Apr 16;80(Pt 5):153–8. doi: 10.1107/S2053229624003115 (PMC11068059; doi:10.1107/S2053229624003115)
Supplement: Supplementary file 3 [file c-80-00153-1Dysup3.hkl]

data_1Dy
#data_jrt75_220406_0m_a
_shelx_title ' JRT75_220406_0m_a.res in P-1'                                    
_shelx_refln_list_code          4                                               
_shelx_F_calc_maximum      379.06                                               
_exptl_crystal_F_000      1406.00                                               
_reflns_d_resolution_high  0.8000                                               
                                                                                
loop_                                                                           
 _space_group_symop_operation_xyz                                               
 'x, y, z'                                                                      
 '-x, -y, -z'                                                                   
                                                                                
_cell_length_a    12.1461                                                       
_cell_length_b    16.1883                                                       
_cell_length_c    17.1795                                                       
_cell_angle_alpha 102.659                                                       
_cell_angle_beta  103.322                                                       
_cell_angle_gamma  95.948                                                       
                                                                                
_shelx_F_squared_multiplier     1.000                                           
                                                                                
loop_                                                                           
 _refln_index_h                                                                 
 _refln_index_k                                                                 
 _refln_index_l                                                                 
 _refln_F_squared_calc                                                          
 _refln_F_squared_meas                                                          
 _refln_F_squared_sigma                                                         
 _refln_observed_status                                                         
   2   0   0       3279.25       3787.38        28.56 o                         
   3   0   0     143686.64     146740.73      3536.06 o                         
   4   0   0      17564.31      17527.99       110.56 o                         
   5   0   0      14745.28      14579.75       100.17 o                         
   6   0   0      12066.93      11811.85        81.07 o                         
   7   0   0       1781.08       2089.54        26.08 o                         
   8   0   0       7547.24       7276.26        64.20 o                         
   9   0   0       6855.23       7300.27        68.03 o                         
  10   0   0        122.92        194.04        11.68 o                         
  11   0   0       1363.76       1557.00        31.46 o                         
  12   0   0         61.21         72.29        11.57 o                         
  13   0   0         85.82         59.33        13.44 o                         
  14   0   0        492.04        477.78        28.26 o                         
 -14   1   0       1091.69        840.88        39.22 o                         
 -13   1   0        555.56        572.47        23.23 o                         
 -12   1   0        678.21        687.78        24.96 o                         
 -11   1   0       4739.97       4781.34        63.86 o                         
 -10   1   0       6661.52       6465.43        73.07 o                         
  -9   1   0        483.80        481.83        15.60 o                         
  -8   1   0      20024.14      20192.84       138.54 o                         
  -7   1   0      10564.89       9955.37        76.40 o                         
  -6   1   0          8.56         55.86         5.83 o                         
  -5   1   0      30860.01      30189.58       191.86 o                         
  -4   1   0      13935.87      14487.54        95.39 o                         
  -3   1   0        849.84       1203.64        14.81 o                         
  -2   1   0       1884.43       1932.97        18.69 o                         
   2   1   0       2383.81       2506.34        21.26 o                         
   3   1   0       2747.71       2849.95        25.86 o                         
   4   1   0      22060.06      21530.12       141.07 o                         
   5   1   0       3453.20       3593.42        34.79 o                         
   6   1   0       3694.90       3552.14        34.28 o                         
   7   1   0       5678.53       5349.80        47.14 o                         
   8   1   0       1220.23       1183.13        21.57 o                         
   9   1   0       1755.04       1845.17        27.64 o                         
  10   1   0       2894.34       2865.42        46.30 o                         
  11   1   0         49.72         27.20         9.78 o                         
  12   1   0        735.38        837.84        28.03 o                         
  13   1   0       1471.02       1440.52        34.82 o                         
  14   1   0         39.69         41.26        21.33 o                         
 -14   2   0        708.18        598.17        28.91 o                         
 -13   2   0        176.69        138.01        14.03 o                         
 -12   2   0        489.90        475.00        21.83 o                         
 -11   2   0       2127.28       2072.62        41.35 o                         
 -10   2   0       2643.94       2505.00        41.06 o                         
  -9   2   0       8894.82       8434.01        83.11 o                         
  -8   2   0       2255.28       2453.14        31.84 o                         
  -7   2   0       2498.37       2615.35        31.11 o                         
  -6   2   0       5250.28       4861.32        44.98 o                         
  -5   2   0       3273.92       3458.05        33.78 o                         
  -4   2   0      10694.64      11294.46        76.02 o                         
  -3   2   0      23730.43      21898.55       149.70 o                         
  -2   2   0        481.14        631.94        10.34 o                         
   1   2   0         98.87         66.19         4.24 o                         
   2   2   0      31752.18      32853.95       385.12 o                         
   3   2   0       6071.10       5231.04        40.17 o                         
   4   2   0       4715.06       4601.58        38.69 o                         
   5   2   0      11385.89      12135.42        86.73 o                         
   6   2   0        676.85        746.12        14.43 o                         
   7   2   0       2423.10       2840.48        31.50 o                         
   8   2   0       2139.55       2122.81        29.33 o                         
   9   2   0         24.51         31.41         6.85 o                         
  10   2   0       1441.26       1520.73        29.21 o                         
  11   2   0        415.86        372.28        18.69 o                         
  12   2   0          1.75          5.53         9.54 o                         
  13   2   0        845.62       1017.81        65.04 o                         
  14   2   0        891.32        778.09        48.66 o                         
 -14   3   0        824.51        906.20        35.54 o                         
 -13   3   0        276.90        327.08        21.64 o                         
 -12   3   0        270.05        199.36        15.77 o                         
 -11   3   0       1392.89       1499.85        35.44 o                         
 -10   3   0       1083.09       1137.99        31.05 o                         
  -9   3   0        333.77        295.67        13.25 o                         
  -8   3   0       3557.27       3556.37        41.23 o                         
  -7   3   0        635.88        557.78        14.55 o                         
  -6   3   0       5551.82       5792.89        49.20 o                         
  -5   3   0       6079.50       5731.96        47.56 o                         
  -4   3   0        295.63        247.43         8.24 o                         
  -3   3   0      15776.93      15547.66        98.72 o                         
  -2   3   0      37405.95      32994.52       486.81 o                         
  -1   3   0         20.50        317.77         6.45 o                         
   0   3   0        981.40        579.86         8.95 o                         
   1   3   0      15670.08      14750.55       113.78 o                         
   2   3   0        109.83         91.91         4.75 o                         
   3   3   0      23977.66      23089.05       158.91 o                         
   4   3   0       9841.49       9772.48        76.58 o                         
   5   3   0       2301.32       2269.32        28.03 o                         
   6   3   0       7850.37       7151.14        63.73 o                         
   7   3   0        885.65        769.06        18.02 o                         
   8   3   0       1818.55       1906.03        32.01 o                         
   9   3   0       2948.79       3017.88        42.32 o                         
  10   3   0        122.70         72.68        10.49 o                         
  11   3   0       1064.00       1162.19        40.61 o                         
  12   3   0       1213.03       1363.29        47.87 o                         
  13   3   0        258.83        225.15        20.20 o                         
  14   3   0        318.20        352.77        27.56 o                         
 -14   4   0        195.25        133.80        17.53 o                         
 -13   4   0       1215.55       1496.09        45.10 o                         
 -12   4   0        984.45       1042.61        40.76 o                         
 -11   4   0        869.07        774.26        33.33 o                         
 -10   4   0        886.80        881.25        26.60 o                         
  -9   4   0       3536.80       3503.99        45.09 o                         
  -8   4   0         27.60         40.03         6.68 o                         
  -7   4   0       4443.36       4080.85        43.01 o                         
  -6   4   0       7726.02       7254.64        60.21 o                         
  -5   4   0       9581.72       9725.46        73.77 o                         
  -4   4   0      17152.26      15554.25       104.03 o                         
  -3   4   0       1511.70       1300.51        16.40 o                         
  -2   4   0       4629.84       3704.13        28.83 o                         
  -1   4   0      11845.73      15098.43       103.78 o                         
   0   4   0       1346.81       1613.06        19.18 o                         
   1   4   0       7133.92       7274.52        58.87 o                         
   2   4   0       4900.55       4911.44        46.85 o                         
   3   4   0        249.23        186.58         7.65 o                         
   4   4   0      25916.48      26093.99       175.66 o                         
   5   4   0       5181.16       5490.42        49.42 o                         
   6   4   0       1024.80       1018.86        19.21 o                         
   7   4   0       1414.72       1491.70        25.35 o                         
   8   4   0        388.53        388.88        14.18 o                         
   9   4   0        205.96        249.58        14.38 o                         
  10   4   0       3551.87       3652.63        52.22 o                         
  11   4   0        654.28        580.87        24.92 o                         
  12   4   0        655.21        648.98        30.35 o                         
  13   4   0        697.54        619.94        31.83 o                         
 -14   5   0        559.82        652.30        33.76 o                         
 -13   5   0        100.16         74.09        16.01 o                         
 -12   5   0       2616.85       2874.30        61.29 o                         
 -11   5   0       2390.43       2659.16        62.66 o                         
 -10   5   0        608.22        474.70        21.33 o                         
  -9   5   0        152.62        169.05        10.72 o                         
  -8   5   0       2629.25       2473.30        33.25 o                         
  -7   5   0         17.86         33.85         6.28 o                         
  -6   5   0       8280.87       8834.23        73.88 o                         
  -5   5   0       7424.90       8111.64        63.43 o                         
  -4   5   0       9080.69       9162.98        67.26 o                         
  -3   5   0       6363.81       6673.95        50.92 o                         
  -2   5   0       5966.73       6187.94        46.12 o                         
  -1   5   0       2594.63       2959.28        25.93 o                         
   0   5   0      30570.73      29273.61       239.22 o                         
   1   5   0        495.72        320.10         7.43 o                         
   2   5   0        946.82        978.36        16.19 o                         
   3   5   0      29534.77      28403.31       232.50 o                         
   4   5   0        742.61        954.05        14.99 o                         
   5   5   0       4945.62       5119.86        45.53 o                         
   6   5   0       6958.42       7061.29        61.72 o                         
   7   5   0        310.91        375.57        13.28 o                         
   8   5   0       4378.25       4636.30        52.83 o                         
   9   5   0       2487.16       2556.11        39.85 o                         
  10   5   0       1003.26       1140.71        30.26 o                         
  11   5   0       1140.20       1332.43        31.25 o                         
  12   5   0        537.79        453.46        19.02 o                         
  13   5   0        430.28        383.06        31.32 o                         
 -14   6   0         14.52         29.74        17.08 o                         
 -13   6   0       1001.56       1246.62        58.78 o                         
 -12   6   0        302.77        226.43        19.82 o                         
 -11   6   0       1499.65       1512.14        45.60 o                         
 -10   6   0       1245.49       1296.10        30.46 o                         
  -9   6   0        716.29        561.46        17.88 o                         
  -8   6   0       1526.76       1439.25        25.84 o                         
  -7   6   0       4241.05       4195.66        43.80 o                         
  -6   6   0        126.76        154.78         8.32 o                         
  -5   6   0      12679.79      14019.36        97.07 o                         
  -4   6   0       5790.87       6319.25        50.04 o                         
  -3   6   0       1585.08       2026.92        21.88 o                         
  -2   6   0      14891.18      13296.82        95.00 o                         
  -1   6   0        472.99        686.45        10.86 o                         
   0   6   0       1512.08       1458.69        23.22 o                         
   1   6   0      28392.62      29637.03       215.58 o                         
   2   6   0       3741.33       3963.08        38.83 o                         
   3   6   0       4715.67       4317.04        46.85 o                         
   4   6   0       2020.53       2228.91        31.62 o                         
   5   6   0        226.01        191.30         7.49 o                         
   6   6   0       2526.34       2710.77        32.11 o                         
   7   6   0       5001.07       5084.20        51.47 o                         
   8   6   0        121.87        155.62         9.44 o                         
   9   6   0       2310.16       2474.26        38.49 o                         
  10   6   0        698.67        609.15        21.00 o                         
  11   6   0        356.38        417.67        23.04 o                         
  12   6   0       1277.87       1451.73        54.04 o                         
  13   6   0        301.75        164.48        20.44 o                         
 -14   7   0        407.20        352.54        28.26 o                         
 -13   7   0         99.48        123.79        19.60 o                         
 -12   7   0       2530.13       2845.43        64.50 o                         
 -11   7   0        635.13        524.03        24.31 o                         
 -10   7   0       1102.11       1180.16        28.73 o                         
  -9   7   0       3193.55       3387.78        43.03 o                         
  -8   7   0        578.58        491.53        16.05 o                         
  -7   7   0       3374.88       3689.16        40.71 o                         
  -6   7   0       3175.03       3008.05        34.15 o                         
  -5   7   0       1387.31       1400.90        21.12 o                         
  -4   7   0      13371.53      13863.08       101.49 o                         
  -3   7   0      15989.97      15822.06       114.29 o                         
  -2   7   0       1797.64       1572.76        19.59 o                         
  -1   7   0      20592.97      20720.69       139.64 o                         
   0   7   0       7282.52       7659.28        81.90 o                         
   1   7   0       1072.08       1191.09        17.59 o                         
   2   7   0      31296.40      31676.16       227.99 o                         
   3   7   0       1828.48       1819.26        25.57 o                         
   4   7   0        409.82        591.81        19.21 o                         
   5   7   0       3926.34       4276.16        45.57 o                         
   6   7   0        782.24        847.06        17.19 o                         
   7   7   0       1655.71       1928.86        24.60 o                         
   8   7   0       4394.76       4591.03        50.12 o                         
   9   7   0        132.74        105.12         8.83 o                         
  10   7   0        178.25        201.19        11.76 o                         
  11   7   0       1038.98       1085.57        35.59 o                         
  12   7   0        252.08        182.51        15.11 o                         
 -14   8   0        345.99        431.79        31.27 o                         
 -13   8   0        677.60        711.55        34.17 o                         
 -12   8   0          0.71         30.81        14.83 o                         
 -11   8   0        468.62        523.51        24.23 o                         
 -10   8   0       1559.70       1426.03        34.57 o                         
  -9   8   0       3148.15       3161.64        42.14 o                         
  -8   8   0       4850.81       5044.98        53.90 o                         
  -7   8   0        284.41        197.32         9.91 o                         
  -6   8   0        851.62        907.39        18.52 o                         
  -5   8   0       1155.94       1083.66        18.27 o                         
  -4   8   0        482.30        495.92        11.97 o                         
  -3   8   0       9049.85       8584.88        69.78 o                         
  -2   8   0       6608.43       6869.22        54.11 o                         
  -1   8   0         22.99         54.08         3.93 o                         
   0   8   0       8685.04       8660.19        84.51 o                         
   1   8   0       4471.08       5262.41        49.64 o                         
   2   8   0        111.97         73.36         5.59 o                         
   3   8   0       6424.44       6492.63        62.86 o                         
   4   8   0        110.00        128.57         8.00 o                         
   5   8   0        438.30        450.74        12.80 o                         
   6   8   0       4117.30       4185.99        51.00 o                         
   7   8   0       1163.42       1179.77        26.07 o                         
   8   8   0        453.04        605.04        20.75 o                         
   9   8   0        331.82        383.83        17.03 o                         
  10   8   0         67.49          2.58        10.71 o                         
  11   8   0        536.59        521.36        28.10 o                         
  12   8   0        133.89        120.06        18.28 o                         
 -14   9   0         14.04         12.70        19.06 o                         
 -13   9   0       1606.30       1813.66        54.98 o                         
 -12   9   0        399.21        351.86        22.47 o                         
 -11   9   0         10.67         15.90        11.16 o                         
 -10   9   0       1525.38       1603.01        39.49 o                         
  -9   9   0       1304.54       1340.60        30.45 o                         
  -8   9   0       1208.02       1301.17        25.16 o                         
  -7   9   0       6278.70       6926.26        64.31 o                         
  -6   9   0       2901.60       2859.89        33.39 o                         
  -5   9   0        413.42        350.28        11.50 o                         
  -4   9   0       3875.05       3674.52        40.27 o                         
  -3   9   0       1177.85       1269.94        20.65 o                         
  -2   9   0        137.04         99.17         6.29 o                         
  -1   9   0       5189.97       5566.22        52.39 o                         
   0   9   0         33.49         82.38         7.66 o                         
   1   9   0        381.36        304.93         9.89 o                         
   2   9   0       2289.83       2599.32        32.49 o                         
   3   9   0        178.25        198.16         9.46 o                         
   4   9   0        996.87       1265.46        24.34 o                         
   5   9   0         91.16         72.18         7.41 o                         
   6   9   0        453.10        409.23        16.01 o                         
   7   9   0        846.20        986.29        23.69 o                         
   8   9   0         28.23          8.29         7.65 o                         
   9   9   0        247.96        290.88        21.28 o                         
  10   9   0        867.96        964.25        52.38 o                         
  11   9   0         79.52         37.01        16.35 o                         
 -13  10   0        179.59        158.88        20.26 o                         
 -12  10   0        891.96       1044.71        40.28 o                         
 -11  10   0        668.14        786.45        38.55 o                         
 -10  10   0        524.16        367.53        19.00 o                         
  -9  10   0        487.27        492.52        20.10 o                         
  -8  10   0       2755.49       2779.56        41.21 o                         
  -7  10   0        166.04        194.07        10.67 o                         
  -6  10   0       1736.97       1912.77        27.82 o                         
  -5  10   0       1675.83       1925.77        26.95 o                         
  -4  10   0        661.23        620.18        15.93 o                         
  -3  10   0       2746.47       2762.60        33.01 o                         
  -2  10   0       3630.34       3551.97        36.93 o                         
  -1  10   0       1686.11       1391.45        22.61 o                         
   0  10   0       4195.58       4111.74        51.77 o                         
   1  10   0        845.31       1058.08        20.58 o                         
   2  10   0       3531.96       3415.56        39.39 o                         
   3  10   0       4156.74       4114.45        49.49 o                         
   4  10   0         96.61        100.89         8.24 o                         
   5  10   0       3801.83       4145.41        51.66 o                         
   6  10   0       3164.16       3062.12        41.27 o                         
   7  10   0        264.99        290.72        14.65 o                         
   8  10   0        296.44        272.83        15.27 o                         
   9  10   0        393.92        291.91        24.59 o                         
  10  10   0        889.15        970.96        43.08 o                         
  11  10   0        855.06        775.21        54.30 o                         
 -13  11   0        222.27        276.93        24.53 o                         
 -12  11   0        139.30         91.10        16.12 o                         
 -11  11   0        412.34        515.22        26.69 o                         
 -10  11   0        316.60        334.69        17.73 o                         
  -9  11   0        351.28        255.80        15.84 o                         
  -8  11   0       4078.85       4394.49        58.75 o                         
  -7  11   0       2172.86       2213.34        37.65 o                         
  -6  11   0        150.42        135.74         8.38 o                         
  -5  11   0       1327.83       1385.69        25.27 o                         
  -4  11   0        921.19        862.34        20.19 o                         
  -3  11   0       2012.38       2063.33        28.36 o                         
  -2  11   0       4695.39       4403.60        46.45 o                         
  -1  11   0         19.44         29.02         5.46 o                         
   0  11   0       1423.49       1276.87        25.23 o                         
   1  11   0      10102.75      10808.61       102.39 o                         
   2  11   0         33.82         51.60         6.67 o                         
   3  11   0       2881.06       3031.46        41.76 o                         
   4  11   0        898.47        984.60        24.10 o                         
   5  11   0        241.57        234.54        12.80 o                         
   6  11   0       2859.80       3392.16        49.26 o                         
   7  11   0       1898.61       1901.38        35.37 o                         
   8  11   0        297.99        266.75        15.51 o                         
   9  11   0       1210.26       1134.17        49.99 o                         
  10  11   0        835.78        860.41        47.32 o                         
 -13  12   0          0.88        -16.35        16.35 o                         
 -12  12   0        456.61        445.93        25.66 o                         
 -11  12   0        209.45        137.33        14.94 o                         
 -10  12   0        260.81        297.23        16.88 o                         
  -9  12   0       1187.79       1365.13        33.66 o                         
  -8  12   0        133.50         82.68        10.74 o                         
  -7  12   0       2399.66       2684.71        42.16 o                         
  -6  12   0       2324.54       2151.16        37.33 o                         
  -5  12   0         14.26         12.56         6.46 o                         
  -4  12   0       5558.53       5772.55        59.94 o                         
  -3  12   0       2980.74       3130.70        37.30 o                         
  -2  12   0       1275.16       1163.45        20.10 o                         
  -1  12   0        628.53        694.15        19.14 o                         
   0  12   0       2149.42       2355.94        37.39 o                         
   1  12   0       1248.30       1305.39        26.47 o                         
   2  12   0      11586.17      11630.43       119.51 o                         
   3  12   0        662.17        710.90        24.75 o                         
   4  12   0        811.81        873.20        28.49 o                         
   5  12   0       3943.57       4208.09        57.97 o                         
   6  12   0         77.45         59.95         9.69 o                         
   7  12   0        961.14       1156.86        29.59 o                         
   8  12   0       1918.23       2062.00        52.68 o                         
   9  12   0         57.37         42.13        19.03 o                         
  10  12   0        334.32        356.94        29.73 o                         
 -12  13   0          1.40          4.94        17.76 o                         
 -11  13   0        570.30        569.46        26.05 o                         
 -10  13   0         66.89         45.31        11.66 o                         
  -9  13   0        464.05        462.92        20.38 o                         
  -8  13   0        216.34        213.87        13.15 o                         
  -7  13   0        293.81        239.66        14.67 o                         
  -6  13   0       2798.69       2858.97        47.52 o                         
  -5  13   0        782.88        829.02        22.74 o                         
  -4  13   0         45.38         61.49         7.47 o                         
  -3  13   0      10095.83      10147.92        88.18 o                         
  -2  13   0       1354.69       1468.56        28.71 o                         
  -1  13   0        889.14        883.48        20.27 o                         
   0  13   0       4191.66       4160.74        53.97 o                         
   1  13   0        468.83        519.49        21.06 o                         
   2  13   0         27.11         18.93         7.13 o                         
   3  13   0       4084.98       4295.94        60.84 o                         
   4  13   0        871.74        851.25        32.04 o                         
   5  13   0        473.29        517.21        32.65 o                         
   6  13   0       1384.79       1707.88        40.62 o                         
   7  13   0        279.89        213.92        13.76 o                         
   8  13   0       1152.54       1537.01        58.41 o                         
   9  13   0        906.68        987.92        41.61 o                         
 -11  14   0          1.15          1.91        12.74 o                         
 -10  14   0       2079.70       2352.52        51.24 o                         
  -9  14   0       1505.61       1577.96        36.72 o                         
  -8  14   0        235.32        147.44        15.55 o                         
  -7  14   0       1455.37       1628.37        41.72 o                         
  -6  14   0        543.73        504.32        20.46 o                         
  -5  14   0        143.84        110.95        11.46 o                         
  -4  14   0       2236.74       2175.23        33.06 o                         
  -3  14   0        322.03        327.58        12.40 o                         
  -2  14   0       1271.83       1262.67        28.33 o                         
  -1  14   0       3948.56       4028.35        50.26 o                         
   0  14   0          7.92          2.30         4.48 o                         
   1  14   0        630.79        654.02        27.18 o                         
   2  14   0       1295.75       1399.76        33.71 o                         
   3  14   0          1.34         -3.55         7.42 o                         
   4  14   0       3342.95       3428.75        55.21 o                         
   5  14   0        205.17        174.96        13.20 o                         
   6  14   0          5.67         -5.21         8.63 o                         
   7  14   0        383.37        316.37        17.18 o                         
   8  14   0        207.23        119.56        15.59 o                         
 -11  15   0        547.49        506.25        27.93 o                         
 -10  15   0         67.01         24.02        12.72 o                         
  -9  15   0        302.19        274.63        19.95 o                         
  -8  15   0       1050.30       1212.50        36.68 o                         
  -7  15   0         76.45         41.76        11.33 o                         
  -6  15   0       3772.82       3969.49        72.93 o                         
  -5  15   0        757.14        644.40        21.62 o                         
  -4  15   0          6.30         -6.80         6.80 o                         
  -3  15   0       1544.56       1683.88        34.84 o                         
  -2  15   0        281.36        277.24        17.37 o                         
  -1  15   0        477.53        416.90        18.03 o                         
   0  15   0        614.41        672.18        25.02 o                         
   1  15   0        652.41        712.26        31.03 o                         
   2  15   0        848.72        828.98        35.25 o                         
   3  15   0        508.89        562.39        39.29 o                         
   4  15   0         57.43          2.97        11.49 o                         
   5  15   0       1299.31       1312.46        57.07 o                         
   6  15   0        111.81        108.62        12.25 o                         
   7  15   0        142.90        107.08        13.65 o                         
 -10  16   0        455.54        446.24        26.34 o                         
  -9  16   0         29.77         -7.02        13.02 o                         
  -8  16   0         49.74         43.06        12.09 o                         
  -7  16   0        458.51        409.27        20.21 o                         
  -6  16   0        559.13        476.90        20.85 o                         
  -5  16   0       1165.03       1192.52        30.71 o                         
  -4  16   0        663.22        595.48        21.87 o                         
  -3  16   0       1002.58        843.65        28.23 o                         
  -2  16   0       1131.83       1121.23        30.94 o                         
  -1  16   0        182.43        185.97        10.60 o                         
   0  16   0        909.31        804.91        25.72 o                         
   1  16   0       1925.66       1953.28        37.83 o                         
   2  16   0         52.81         22.77        11.21 o                         
   3  16   0        491.41        582.48        30.51 o                         
   4  16   0       1027.12       1083.24        41.28 o                         
   5  16   0         40.61          7.33         8.94 o                         
   6  16   0       1035.89       1140.97        38.46 o                         
  -9  17   0        548.44        531.62        26.06 o                         
  -8  17   0         28.74        -12.40        12.40 o                         
  -7  17   0        538.47        507.18        20.62 o                         
  -6  17   0       1019.07       1028.04        54.85 o                         
  -5  17   0          2.56         -7.82         7.82 o                         
  -4  17   0       1156.97       1120.49        33.23 o                         
  -3  17   0       1239.70       1309.62        34.47 o                         
  -2  17   0         46.44         -3.83         9.17 o                         
  -1  17   0       1619.79       1636.44        34.73 o                         
   0  17   0        518.90        563.95        28.33 o                         
   1  17   0        353.28        273.32        19.15 o                         
   2  17   0       1200.97       1225.32        48.81 o                         
   3  17   0         15.02         -1.78        12.82 o                         
   4  17   0        283.47        217.67        21.20 o                         
   5  17   0        754.54        765.22        31.68 o                         
  -8  18   0        795.83        660.54        34.11 o                         
  -7  18   0        115.95         94.71        19.53 o                         
  -6  18   0        198.20        172.76        19.44 o                         
  -5  18   0        763.41        688.78        50.86 o                         
  -4  18   0         27.54         -3.17        13.89 o                         
  -3  18   0        689.78        702.36        34.23 o                         
  -2  18   0        932.68        786.06        37.68 o                         
  -1  18   0        150.10         54.50        10.31 o                         
   0  18   0        832.04        924.23        29.50 o                         
   1  18   0        130.46        119.46        11.49 o                         
   2  18   0         12.32         -9.81         9.81 o                         
   3  18   0        758.01        919.79        42.73 o                         
  -6  19   0        190.00        123.48        21.78 o                         
  -5  19   0         61.03         35.31        19.83 o                         
  -4  19   0         87.01         62.95        17.80 o                         
  -3  19   0         29.51         14.81        10.63 o                         
  -2  19   0       1023.38        965.51        35.21 o                         
  -1  19   0       1024.80        861.93        28.86 o                         
   0  19   0          7.58        -14.62        14.62 o                         
   1  19   0         29.15          2.23        11.93 o                         
  -2 -19   1        427.86        323.30        18.56 o                         
  -1 -19   1         14.27        -12.04        12.04 o                         
   0 -19   1       1168.44       1249.71        36.86 o                         
   1 -19   1       1200.85       1181.47        32.42 o                         
   2 -19   1         44.56          3.96         9.61 o                         
   3 -19   1        991.40       1033.68        36.76 o                         
   4 -19   1         12.68         -9.78         9.78 o                         
   5 -19   1        785.96        716.10        35.20 o                         
   6 -19   1       1205.05       1184.39        51.03 o                         
  -4 -18   1        610.40        650.08        26.82 o                         
  -3 -18   1          1.55         -7.60         7.60 o                         
  -2 -18   1        420.72        303.94        18.88 o                         
  -1 -18   1        934.90        996.71        33.45 o                         
   0 -18   1         25.64        -10.01        10.01 o                         
   1 -18   1       1746.23       1788.27        44.54 o                         
   2 -18   1       1031.17        977.17        33.15 o                         
   3 -18   1        181.07        102.48        11.89 o                         
   4 -18   1        433.14        419.56        21.05 o                         
   5 -18   1         12.02        -10.91        10.91 o                         
   6 -18   1        312.76        229.55        19.12 o                         
   7 -18   1       1425.93       1731.10        47.92 o                         
   8 -18   1         89.77         69.46        14.03 o                         
  -5 -17   1        348.26        219.86        24.39 o                         
  -4 -17   1        892.93        974.97        31.42 o                         
  -3 -17   1        832.95        879.22        40.39 o                         
  -2 -17   1         22.67          4.38         8.30 o                         
  -1 -17   1       1483.22       1550.86        34.19 o                         
   0 -17   1       2810.89       2899.87        44.59 o                         
   1 -17   1         19.35          0.77        10.68 o                         
   2 -17   1       1799.12       2035.88        45.39 o                         
   3 -17   1       1470.71       1435.24        35.56 o                         
   4 -17   1         28.01         16.24        10.97 o                         
   5 -17   1        637.95        577.61        28.30 o                         
   6 -17   1        358.11        313.21        18.18 o                         
   7 -17   1         77.82         49.91        12.31 o                         
   8 -17   1        767.90        677.25        28.34 o                         
   9 -17   1         10.51        -14.98        14.98 o                         
  -6 -16   1          2.36         -9.03         9.03 o                         
  -5 -16   1        905.52        952.28        36.96 o                         
  -4 -16   1        703.37        754.74        34.04 o                         
  -3 -16   1         44.96         23.08         8.22 o                         
  -2 -16   1       1693.95       1625.26        40.62 o                         
  -1 -16   1        362.43        340.21        14.01 o                         
   0 -16   1        467.36        454.78        17.26 o                         
   1 -16   1        819.58        850.23        31.34 o                         
   2 -16   1        154.30        129.30        12.16 o                         
   3 -16   1       1308.02       1392.27        34.44 o                         
   4 -16   1       1055.32       1064.69        29.66 o                         
   5 -16   1         77.42         50.34        10.67 o                         
   6 -16   1       1988.81       1986.92        42.93 o                         
   7 -16   1        976.28       1079.73        43.39 o                         
   8 -16   1        130.42        100.83        15.18 o                         
   9 -16   1       2118.89       2380.18        74.56 o                         
  10 -16   1         20.41          5.09        14.03 o                         
  -7 -15   1       1368.79       1519.82        36.55 o                         
  -6 -15   1        916.33       1050.31        45.12 o                         
  -5 -15   1         65.52         63.89         9.87 o                         
  -4 -15   1       1229.33       1409.03        45.78 o                         
  -3 -15   1       1542.31       1441.27        35.84 o                         
  -2 -15   1        430.76        518.16        20.59 o                         
  -1 -15   1       1912.72       1871.57        42.44 o                         
   0 -15   1         37.87          0.91         6.02 o                         
   1 -15   1       1102.50       1266.05        33.17 o                         
   2 -15   1       1740.94       2012.72        38.64 o                         
   3 -15   1        264.87        237.36        11.04 o                         
   4 -15   1       1989.33       2144.81        39.79 o                         
   5 -15   1       2368.79       2420.57        40.92 o                         
   6 -15   1         72.46         56.32        11.57 o                         
   7 -15   1        773.60        668.25        25.53 o                         
   8 -15   1         47.67         39.13        12.74 o                         
   9 -15   1        107.60         52.70        14.76 o                         
  10 -15   1       1012.84       1094.17        43.74 o                         
  11 -15   1        154.55        142.15        16.53 o                         
  -8 -14   1        741.69        788.26        39.18 o                         
  -7 -14   1          1.96         -8.59         8.59 o                         
  -6 -14   1        907.53        745.72        31.60 o                         
  -5 -14   1       1083.40       1139.50        31.14 o                         
  -4 -14   1        131.15        111.78        12.20 o                         
  -3 -14   1       2871.24       2943.44        51.18 o                         
  -2 -14   1       2014.02       2026.80        35.33 o                         
  -1 -14   1       1699.31       1699.11        26.67 o                         
   0 -14   1       1710.07       1794.31        32.03 o                         
   1 -14   1        284.29        248.60        13.62 o                         
   2 -14   1        847.40        980.52        20.64 o                         
   3 -14   1       2320.64       2296.72        33.14 o                         
   4 -14   1        245.06        163.79        10.83 o                         
   5 -14   1       2125.79       2111.78        39.46 o                         
   6 -14   1       3817.87       3790.23        68.94 o                         
   7 -14   1        130.67        146.52        13.79 o                         
   8 -14   1        985.21       1106.32        47.49 o                         
   9 -14   1       1484.64       1755.08        37.59 o                         
  10 -14   1         29.50         66.95        14.69 o                         
  11 -14   1        436.32        392.11        23.58 o                         
  -9 -13   1         93.01        154.99        19.14 o                         
  -8 -13   1        678.93        632.20        28.95 o                         
  -7 -13   1       1013.20       1252.51        31.39 o                         
  -6 -13   1        288.54        231.69        15.63 o                         
  -5 -13   1       2349.94       2487.90        44.14 o                         
  -4 -13   1       4148.20       4369.01        62.68 o                         
  -3 -13   1        449.92        400.32        20.23 o                         
  -2 -13   1       4210.52       4378.94        53.05 o                         
  -1 -13   1       6746.77       6962.83        77.88 o                         
   0 -13   1          2.35         -7.06         7.06 o                         
   1 -13   1       6036.62       6334.62        74.40 o                         
   2 -13   1       3176.88       3080.59        39.26 o                         
   3 -13   1        775.79        740.81        18.83 o                         
   4 -13   1       4821.88       4520.96        49.70 o                         
   5 -13   1        860.14        890.96        23.72 o                         
   6 -13   1        254.42        214.86        14.33 o                         
   7 -13   1       3789.28       4066.87        70.62 o                         
   8 -13   1        295.44        323.05        17.78 o                         
   9 -13   1        286.96        256.54        16.11 o                         
  10 -13   1       2001.37       2209.66        47.85 o                         
  11 -13   1         62.78         53.14        14.25 o                         
  12 -13   1        349.52        360.01        27.72 o                         
 -10 -12   1         14.36        -14.77        14.77 o                         
  -9 -12   1       2292.32       2329.21        51.74 o                         
  -8 -12   1        714.61        754.22        43.81 o                         
  -7 -12   1        215.11        190.10        13.43 o                         
  -6 -12   1       3894.27       3941.14        57.33 o                         
  -5 -12   1       1192.58       1231.25        29.77 o                         
  -4 -12   1       3641.46       3719.81        55.34 o                         
  -3 -12   1       1678.33       1778.30        34.45 o                         
  -2 -12   1       1495.00       1447.38        26.84 o                         
  -1 -12   1       8289.96       8709.40        91.92 o                         
   0 -12   1       5334.64       5364.57        60.55 o                         
   1 -12   1         82.04         65.39         7.35 o                         
   2 -12   1      11106.44      11722.73       106.46 o                         
   3 -12   1       8002.74       8131.03        74.10 o                         
   4 -12   1       1548.00       1501.67        26.51 o                         
   5 -12   1       1306.48       1412.09        27.12 o                         
   6 -12   1        114.48         61.21         9.72 o                         
   7 -12   1       1537.20       1430.11        29.94 o                         
   8 -12   1       2596.05       2788.65        47.53 o                         
   9 -12   1          9.01          9.29        10.36 o                         
  10 -12   1        417.75        431.91        20.79 o                         
  11 -12   1       1212.15       1191.02        55.27 o                         
  12 -12   1          5.00        -14.15        17.45 o                         
 -11 -11   1        907.80        949.02        47.11 o                         
 -10 -11   1        771.53        791.63        46.76 o                         
  -9 -11   1         18.08         30.01        11.27 o                         
  -8 -11   1       1031.84       1042.74        34.68 o                         
  -7 -11   1        752.38        765.93        32.32 o                         
  -6 -11   1        297.77        234.80        12.95 o                         
  -5 -11   1       1160.68       1252.70        24.12 o                         
  -4 -11   1        372.20        327.39        14.74 o                         
  -3 -11   1       1926.75       2095.98        35.12 o                         
  -2 -11   1       3568.46       3764.12        45.63 o                         
  -1 -11   1        199.55        209.93        11.96 o                         
   0 -11   1        517.44        625.77        14.63 o                         
   1 -11   1         43.73         38.38         4.45 o                         
   2 -11   1        102.77        145.86         8.35 o                         
   3 -11   1       6592.07       6875.16        61.72 o                         
   4 -11   1       2427.92       2128.22        31.87 o                         
   5 -11   1       1430.73       1464.87        27.83 o                         
   6 -11   1       1424.04       1488.49        26.36 o                         
   7 -11   1       1612.13       1651.42        31.34 o                         
   8 -11   1        776.92        685.44        22.79 o                         
   9 -11   1        357.00        426.29        18.61 o                         
  10 -11   1        129.54         95.40        12.52 o                         
  11 -11   1        470.59        385.60        22.13 o                         
  12 -11   1        800.25        882.39        39.94 o                         
  13 -11   1          6.53        -16.03        16.03 o                         
 -11 -10   1         25.37        -13.35        16.85 o                         
 -10 -10   1       1243.87       1267.03        46.86 o                         
  -9 -10   1       1021.34       1048.28        36.48 o                         
  -8 -10   1         12.28          3.90         9.76 o                         
  -7 -10   1       5832.48       5765.42        72.98 o                         
  -6 -10   1       1498.70       1456.32        27.16 o                         
  -5 -10   1         18.57         11.75         5.63 o                         
  -4 -10   1        569.58        530.39        20.60 o                         
  -3 -10   1       2209.01       2114.88        33.98 o                         
  -2 -10   1       3812.51       3753.88        44.06 o                         
  -1 -10   1       3075.82       2907.56        41.29 o                         
   0 -10   1        234.77        236.38        12.13 o                         
   1 -10   1       2407.17       2492.74        28.50 o                         
   2 -10   1       2642.06       2133.82        28.26 o                         
   3 -10   1        974.07       1154.52        20.76 o                         
   4 -10   1       6428.42       6451.41        62.66 o                         
   5 -10   1         31.90         30.04         5.22 o                         
   6 -10   1        771.10        854.23        19.80 o                         
   7 -10   1       5642.29       5470.77        54.88 o                         
   8 -10   1       1474.61       1479.15        30.46 o                         
   9 -10   1       2624.92       2581.84        45.40 o                         
  10 -10   1        404.19        437.40        19.95 o                         
  11 -10   1          9.23         18.37        11.69 o                         
  12 -10   1       1003.99       1034.47        42.54 o                         
  13 -10   1         74.32        128.60        21.97 o                         
 -12  -9   1         17.68        -18.47        18.47 o                         
 -11  -9   1        622.92        536.22        34.77 o                         
 -10  -9   1         51.65         29.42        10.71 o                         
  -9  -9   1        150.57        108.34        14.84 o                         
  -8  -9   1        890.51        893.93        41.09 o                         
  -7  -9   1        434.73        304.69        11.56 o                         
  -6  -9   1       3997.34       3847.19        48.21 o                         
  -5  -9   1        327.79        327.11        14.80 o                         
  -4  -9   1        239.88        157.43         9.16 o                         
  -3  -9   1       4247.11       4621.41        53.36 o                         
  -2  -9   1         84.33         35.64         5.10 o                         
  -1  -9   1        712.23        777.24        19.25 o                         
   0  -9   1       3477.07       3966.33        50.39 o                         
   1  -9   1         69.62         25.99         3.83 o                         
   2  -9   1       1518.18       1549.94        21.96 o                         
   3  -9   1       2436.99       2506.16        30.21 o                         
   4  -9   1        517.80        692.31        13.98 o                         
   5  -9   1       2601.16       2574.08        31.50 o                         
   6  -9   1       1609.85       1616.94        25.27 o                         
   7  -9   1        339.03        251.84        11.35 o                         
   8  -9   1       6122.04       6034.27        59.89 o                         
   9  -9   1        857.69        996.12        28.06 o                         
  10  -9   1        618.11        480.99        22.11 o                         
  11  -9   1       3008.24       3338.01        62.74 o                         
  12  -9   1        476.31        497.54        25.69 o                         
  13  -9   1        509.74        457.35        30.75 o                         
 -12  -8   1        318.18        319.20        27.75 o                         
 -11  -8   1        455.61        326.86        18.63 o                         
 -10  -8   1       2280.37       2455.10        52.17 o                         
  -9  -8   1         66.98        100.14        11.91 o                         
  -8  -8   1         35.97         20.26         8.30 o                         
  -7  -8   1       9698.08       9796.73        92.83 o                         
  -6  -8   1         23.33         47.13         7.32 o                         
  -5  -8   1       1267.41       1409.73        25.52 o                         
  -4  -8   1       2737.26       2866.07        37.70 o                         
  -3  -8   1        179.57        103.50         7.51 o                         
  -2  -8   1       1914.10       2034.77        25.75 o                         
  -1  -8   1       1612.69       1315.94        23.84 o                         
   0  -8   1       1192.10       1318.34        18.56 o                         
   1  -8   1      10246.02      10176.48        76.21 o                         
   2  -8   1        721.74        678.56        14.55 o                         
   3  -8   1        634.89        504.07        13.07 o                         
   4  -8   1       8375.09       8548.93        73.20 o                         
   5  -8   1        177.03         91.27         6.50 o                         
   6  -8   1       2400.87       2431.73        30.91 o                         
   7  -8   1       5014.35       5352.82        54.13 o                         
   8  -8   1        238.27        223.55        11.72 o                         
   9  -8   1       2404.10       2434.25        36.35 o                         
  10  -8   1       1091.11       1015.25        36.52 o                         
  11  -8   1        142.10         96.76        13.44 o                         
  12  -8   1       1100.65       1324.93        46.34 o                         
  13  -8   1        486.92        583.94        31.59 o                         
  14  -8   1        121.55        165.44        24.31 o                         
 -13  -7   1          9.21        -13.44        13.44 o                         
 -12  -7   1        532.64        441.37        24.18 o                         
 -11  -7   1        443.49        418.24        26.29 o                         
 -10  -7   1        143.04         90.75        12.11 o                         
  -9  -7   1       2415.35       2560.33        40.82 o                         
  -8  -7   1       1406.44       1503.23        25.94 o                         
  -7  -7   1       2075.81       2088.31        26.81 o                         
  -6  -7   1       7029.20       7553.20        68.24 o                         
  -5  -7   1        113.63        163.89         7.41 o                         
  -4  -7   1      10465.37      11183.87        98.68 o                         
  -3  -7   1       2697.37       2573.16        34.78 o                         
  -2  -7   1        124.98        101.44         5.64 o                         
  -1  -7   1      15005.43      14225.62       122.15 o                         
   0  -7   1       8769.69       8546.50        69.73 o                         
   1  -7   1       2902.22       3003.71        29.85 o                         
   2  -7   1      13313.33      13873.32       101.34 o                         
   3  -7   1       1393.15       1171.45        16.75 o                         
   4  -7   1       2360.02       2411.91        26.82 o                         
   5  -7   1       3561.22       3270.59        34.12 o                         
   6  -7   1         18.59         35.27         5.73 o                         
   7  -7   1       4259.66       4147.07        45.67 o                         
   8  -7   1       5727.28       5893.88        62.18 o                         
   9  -7   1        860.31        946.88        23.95 o                         
  10  -7   1       3730.92       3620.02        63.96 o                         
  11  -7   1       1007.23        947.97        34.24 o                         
  12  -7   1          5.62         27.16        13.85 o                         
  13  -7   1        761.58        802.39        38.00 o                         
  14  -7   1        162.44        154.44        24.17 o                         
 -13  -6   1        734.95        692.25        35.54 o                         
 -12  -6   1          0.66          8.79        10.97 o                         
 -11  -6   1        833.86        806.52        33.87 o                         
 -10  -6   1        396.37        379.65        20.04 o                         
  -9  -6   1        476.38        352.61        17.47 o                         
  -8  -6   1       5987.07       5920.56        63.15 o                         
  -7  -6   1       2385.06       2518.55        31.61 o                         
  -6  -6   1         30.00         32.45         5.12 o                         
  -5  -6   1       3563.57       3760.55        40.32 o                         
  -4  -6   1       2582.96       2499.58        27.85 o                         
  -3  -6   1       1380.32       1900.67        25.20 o                         
  -2  -6   1       3712.84       4303.47        45.33 o                         
  -1  -6   1        460.81        307.43        10.28 o                         
   0  -6   1       5442.84       6255.04        52.71 o                         
   1  -6   1       7880.45       8443.62        63.63 o                         
   2  -6   1       1777.34       2307.04        25.32 o                         
   3  -6   1       7635.88       7547.51        59.21 o                         
   4  -6   1       1960.30       1911.37        23.80 o                         
   5  -6   1       3025.94       3043.12        32.83 o                         
   6  -6   1       4311.66       4118.81        42.67 o                         
   7  -6   1       1031.11        905.89        19.98 o                         
   8  -6   1        903.58        879.02        22.18 o                         
   9  -6   1       6104.53       6219.64        62.39 o                         
  10  -6   1        735.16        748.57        30.22 o                         
  11  -6   1       1174.56       1195.28        40.35 o                         
  12  -6   1       3155.66       3528.33        67.23 o                         
  13  -6   1         12.68          6.35        15.03 o                         
  14  -6   1        570.93        581.31        35.41 o                         
 -13  -5   1        295.21        241.50        23.29 o                         
 -12  -5   1       1393.72       1722.34        45.77 o                         
 -11  -5   1        137.98        121.13        14.03 o                         
 -10  -5   1        854.77        889.57        26.50 o                         
  -9  -5   1       5185.50       5352.04        71.04 o                         
  -8  -5   1        324.74        298.80        12.28 o                         
  -7  -5   1       3454.19       3587.06        40.15 o                         
  -6  -5   1        585.63        657.85        14.16 o                         
  -5  -5   1        745.91        832.41        15.53 o                         
  -4  -5   1      14544.99      14916.96       106.15 o                         
  -3  -5   1       3041.43       3301.62        34.70 o                         
  -2  -5   1      13043.10      12941.00        99.45 o                         
  -1  -5   1      13616.74      12922.45       103.07 o                         
   0  -5   1       4014.65       3846.67        35.68 o                         
   1  -5   1      20459.23      19025.32       131.55 o                         
   2  -5   1      10052.01       9398.14        71.05 o                         
   3  -5   1         36.81         33.82         4.23 o                         
   4  -5   1      23787.47      22753.46       149.86 o                         
   5  -5   1       7768.28       8206.07        65.16 o                         
   6  -5   1        244.41        181.43         8.68 o                         
   7  -5   1       4783.46       4702.74        47.22 o                         
   8  -5   1         34.08         45.72         7.05 o                         
   9  -5   1        287.98        269.97        12.80 o                         
  10  -5   1       2197.69       2238.96        40.24 o                         
  11  -5   1        593.21        535.20        25.26 o                         
  12  -5   1        722.21        742.86        31.75 o                         
  13  -5   1        116.30        119.55        17.89 o                         
  14  -5   1          6.37        -17.29        17.29 o                         
 -13  -4   1          7.33        -13.91        17.67 o                         
 -12  -4   1        435.69        298.58        25.49 o                         
 -11  -4   1        906.02        935.12        29.26 o                         
 -10  -4   1          2.32         16.13         9.51 o                         
  -9  -4   1       2051.39       1956.22        34.68 o                         
  -8  -4   1       1526.42       1745.73        32.40 o                         
  -7  -4   1        504.90        372.23        11.96 o                         
  -6  -4   1       4129.08       4197.98        41.63 o                         
  -5  -4   1       3696.72       4184.77        41.87 o                         
  -4  -4   1       7661.45       8241.62        63.91 o                         
  -3  -4   1       8331.87       9001.73        64.95 o                         
  -2  -4   1       6603.71       6565.72        54.14 o                         
  -1  -4   1      11901.47      12904.01        92.16 o                         
   0  -4   1       7824.65       7644.08        59.05 o                         
   1  -4   1       2174.82       2529.54        23.87 o                         
   2  -4   1        966.68       1302.09        16.08 o                         
   3  -4   1      14210.63      14493.16        97.49 o                         
   4  -4   1         10.31         27.46         4.97 o                         
   5  -4   1       9767.72       9778.50        73.66 o                         
   6  -4   1       5557.64       5487.15        49.47 o                         
   7  -4   1         48.15         35.18         6.03 o                         
   8  -4   1       1007.92       1003.78        21.69 o                         
   9  -4   1        247.96        154.79        10.54 o                         
  10  -4   1         26.13         14.96         9.11 o                         
  11  -4   1       1888.00       1854.05        42.14 o                         
  12  -4   1         50.98         73.49        13.38 o                         
  13  -4   1         41.09         56.06        15.35 o                         
  14  -4   1        746.52        641.97        38.69 o                         
 -14  -3   1        117.07         72.62        20.29 o                         
 -13  -3   1       1706.60       1636.46        55.91 o                         
 -12  -3   1        265.37        255.82        18.35 o                         
 -11  -3   1       2435.69       2449.39        58.71 o                         
 -10  -3   1       5337.73       5653.05        74.59 o                         
  -9  -3   1         47.16         66.99         7.78 o                         
  -8  -3   1         22.08         25.70         6.50 o                         
  -7  -3   1       4976.05       4994.02        50.74 o                         
  -6  -3   1         81.31        108.32         7.00 o                         
  -5  -3   1      14490.53      14628.87       113.33 o                         
  -4  -3   1      10004.24       9345.25        75.14 o                         
  -3  -3   1       1311.88       1785.17        20.59 o                         
  -2  -3   1        113.98        108.92         4.59 o                         
  -1  -3   1         30.92         84.85         3.73 o                         
   0  -3   1        251.55        105.34         4.01 o                         
   1  -3   1       1412.85       1214.33        15.08 o                         
   2  -3   1         14.07         35.23         4.01 o                         
   3  -3   1       4031.75       4326.02        35.96 o                         
   4  -3   1      18553.80      16920.22       112.24 o                         
   5  -3   1       1254.18       1145.37        18.65 o                         
   6  -3   1       7277.38       6738.05        56.61 o                         
   7  -3   1       2144.88       2043.19        27.86 o                         
   8  -3   1         17.73         57.35         7.49 o                         
   9  -3   1       1905.58       1775.34        29.27 o                         
  10  -3   1        663.93        623.53        22.93 o                         
  11  -3   1        101.12         91.42        13.56 o                         
  12  -3   1        971.20       1105.01        39.87 o                         
  13  -3   1        450.62        404.91        23.76 o                         
  14  -3   1         80.78         76.06        19.06 o                         
 -14  -2   1        111.51        142.37        25.02 o                         
 -13  -2   1         34.97          2.37        11.51 o                         
 -12  -2   1       1018.22       1094.83        32.86 o                         
 -11  -2   1        254.54        262.57        14.60 o                         
 -10  -2   1        516.66        450.69        17.22 o                         
  -9  -2   1        756.13        866.47        22.28 o                         
  -8  -2   1         99.94         77.49         7.07 o                         
  -7  -2   1         73.61         64.00         6.10 o                         
  -6  -2   1       7683.61       8552.03        65.73 o                         
  -5  -2   1       1030.06       1073.06        16.60 o                         
  -4  -2   1      11219.47      11147.61        79.58 o                         
  -3  -2   1      20821.93      19500.07       126.61 o                         
  -2  -2   1       1809.08       1851.04        19.40 o                         
  -1  -2   1       9288.75       7477.66        53.32 o                         
   1  -2   1       3091.98       3536.73        27.28 o                         
   2  -2   1      11200.02      12054.73        81.82 o                         
   3  -2   1      12261.85      11634.02        84.01 o                         
   4  -2   1       8435.57       7585.57        57.70 o                         
   5  -2   1      34982.74      34823.86       224.07 o                         
   6  -2   1         47.61         81.15         6.71 o                         
   7  -2   1       4182.90       3935.21        41.01 o                         
   8  -2   1      20108.95      20214.71       137.56 o                         
   9  -2   1         30.17         69.47         8.40 o                         
  10  -2   1       4059.82       4012.36        55.70 o                         
  11  -2   1       2429.87       2456.70        41.56 o                         
  12  -2   1        150.34        177.09        16.11 o                         
  13  -2   1       2346.90       2510.15        52.17 o                         
  14  -2   1       1145.06        869.81        51.32 o                         
 -14  -1   1        579.56        516.47        34.04 o                         
 -13  -1   1        560.31        593.04        27.15 o                         
 -12  -1   1          7.99          4.71         9.13 o                         
 -11  -1   1        852.42        900.62        28.55 o                         
 -10  -1   1        761.34        777.57        24.01 o                         
  -9  -1   1        346.09        283.77        12.02 o                         
  -8  -1   1       9487.22       9031.55        72.67 o                         
  -7  -1   1        285.13        238.16         9.08 o                         
  -6  -1   1       3646.16       3730.65        35.16 o                         
  -5  -1   1      24195.02      23658.95       152.40 o                         
  -4  -1   1         88.90         84.08         4.74 o                         
  -3  -1   1      18762.34      20293.52       129.06 o                         
  -2  -1   1        928.08        870.03        11.73 o                         
  -1  -1   1       1462.23        283.66        30.71 o                         
   2  -1   1       1253.80       1439.80        15.15 o                         
   3  -1   1      28553.61      27800.85       198.47 o                         
   4  -1   1      19981.80      20535.56       133.95 o                         
   5  -1   1        417.39        357.24        11.44 o                         
   6  -1   1       9362.30       9003.53        70.01 o                         
   7  -1   1       3941.38       4078.43        42.81 o                         
   8  -1   1        756.43        883.23        19.83 o                         
   9  -1   1       6389.86       6175.94        59.30 o                         
  10  -1   1       1812.76       1860.68        33.05 o                         
  11  -1   1        314.61        316.71        15.24 o                         
  12  -1   1         79.93         35.69        10.36 o                         
  13  -1   1        170.19        103.56        16.83 o                         
  14  -1   1        617.15        538.09        31.97 o                         
 -14   0   1         35.56          6.52        13.42 o                         
 -13   0   1        783.77        829.92        33.01 o                         
 -12   0   1       1145.44       1311.93        36.10 o                         
 -11   0   1         66.46         51.62        10.72 o                         
 -10   0   1       2420.78       2393.55        36.53 o                         
  -9   0   1       3511.11       3516.63        42.07 o                         
  -8   0   1       2612.28       2940.97        33.81 o                         
  -7   0   1       5304.43       5244.35        46.62 o                         
  -6   0   1       5162.87       5457.71        45.77 o                         
  -5   0   1      10072.24      10023.35        69.97 o                         
  -4   0   1      41030.38      38889.56       376.89 o                         
  -3   0   1        574.63        528.58         9.78 o                         
  -2   0   1       8615.99       8119.90        70.55 o                         
   2   0   1       1069.05        829.97        12.32 o                         
   3   0   1         76.65         36.64         3.81 o                         
   4   0   1      42226.79      41847.55       287.41 o                         
   5   0   1      14514.83      15259.44       106.98 o                         
   6   0   1        110.54        174.86         8.12 o                         
   7   0   1      21899.62      21891.95       144.78 o                         
   8   0   1       5002.21       5254.22        50.38 o                         
   9   0   1       1503.14       1519.80        25.43 o                         
  10   0   1       6967.93       6796.79        75.58 o                         
  11   0   1        163.80        129.88        11.56 o                         
  12   0   1        402.55        419.48        21.42 o                         
  13   0   1       1178.45       1178.13        51.79 o                         
  14   0   1        161.24         74.60        17.45 o                         
 -14   1   1       1875.89       1841.68        57.02 o                         
 -13   1   1        260.97        206.65        16.34 o                         
 -12   1   1        116.71        127.52        14.53 o                         
 -11   1   1       3354.56       3411.54        53.16 o                         
 -10   1   1         11.77         51.09         8.02 o                         
  -9   1   1       4654.99       4460.49        47.96 o                         
  -8   1   1       7497.03       7022.55        62.14 o                         
  -7   1   1          8.34         55.80         6.35 o                         
  -6   1   1       1826.30       1596.87        22.18 o                         
  -5   1   1       7490.63       6922.50        55.94 o                         
  -4   1   1        680.68       1048.46        14.66 o                         
  -3   1   1        278.18        395.87         8.09 o                         
  -2   1   1       1108.27       1514.59        14.48 o                         
   1   1   1        347.37        106.65         3.88 o                         
   2   1   1        465.07        694.14        12.54 o                         
   3   1   1        239.98         96.77         5.20 o                         
   4   1   1       1159.43       1040.50        16.41 o                         
   5   1   1       4563.07       4769.90        43.45 o                         
   6   1   1       2414.85       2255.61        27.59 o                         
   7   1   1       2921.73       2886.59        33.77 o                         
   8   1   1       4996.45       5154.55        50.93 o                         
   9   1   1       1897.22       1795.32        28.89 o                         
  10   1   1       1381.32       1524.07        30.65 o                         
  11   1   1       1791.54       1978.14        39.31 o                         
  12   1   1         15.95         24.88         9.74 o                         
  13   1   1        718.08        616.64        29.94 o                         
  14   1   1        578.71        447.27        37.39 o                         
 -14   2   1         11.11         -2.67        13.80 o                         
 -13   2   1        420.48        411.23        24.06 o                         
 -12   2   1       1737.50       1770.17        40.76 o                         
 -11   2   1        164.78        191.99        14.37 o                         
 -10   2   1       3205.21       3161.24        42.25 o                         
  -9   2   1       1310.55       1212.53        24.17 o                         
  -8   2   1       1854.70       1895.22        27.83 o                         
  -7   2   1       6182.37       5814.05        52.29 o                         
  -6   2   1       1763.26       1781.16        24.76 o                         
  -5   2   1       1351.13        943.35        15.26 o                         
  -4   2   1       2507.69       2372.94        23.10 o                         
  -3   2   1       1990.63       2576.41        22.02 o                         
  -2   2   1        459.40        738.75        10.19 o                         
  -1   2   1      16586.11      14702.12       165.13 o                         
   0   2   1      11675.54       9075.23        76.91 o                         
   1   2   1       1758.09       1606.00        17.54 o                         
   2   2   1       2413.86       2790.15        25.89 o                         
   3   2   1       3692.35       4421.34        39.03 o                         
   4   2   1       8571.84       9086.57        70.58 o                         
   5   2   1         79.88        165.65         8.42 o                         
   6   2   1       4382.41       4586.87        46.13 o                         
   7   2   1        816.23        719.08        15.18 o                         
   8   2   1        137.10        158.32         8.94 o                         
   9   2   1       3476.87       3482.73        45.35 o                         
  10   2   1        344.02        218.20        16.00 o                         
  11   2   1        291.55        300.86        19.49 o                         
  12   2   1       3952.96       3963.21        73.56 o                         
  13   2   1         19.95        -10.44        14.50 o                         
  14   2   1        242.53        175.76        28.66 o                         
 -14   3   1        356.82        405.56        28.93 o                         
 -13   3   1         96.42         27.38        12.60 o                         
 -12   3   1       1208.72       1410.19        39.80 o                         
 -11   3   1        155.71        140.81        13.67 o                         
 -10   3   1        498.84        465.54        16.88 o                         
  -9   3   1       1592.27       1505.61        27.43 o                         
  -8   3   1         52.20         38.52         6.06 o                         
  -7   3   1       3513.06       3209.83        35.78 o                         
  -6   3   1       3636.80       3781.96        39.02 o                         
  -5   3   1        142.39        255.57         9.25 o                         
  -4   3   1      13595.04      12907.90        85.45 o                         
  -3   3   1       7042.87       8245.73        57.00 o                         
  -2   3   1      14747.59      19196.58       132.93 o                         
  -1   3   1        925.67       1585.16        16.96 o                         
   0   3   1        230.41        408.16        11.13 o                         
   1   3   1      26623.75      26144.40       202.65 o                         
   2   3   1      15998.48      17157.00       121.87 o                         
   3   3   1      12123.35      12321.91        81.29 o                         
   4   3   1       5276.70       5782.98        47.96 o                         
   5   3   1      15585.37      15272.96       112.41 o                         
   6   3   1       1537.46       1578.55        24.53 o                         
   7   3   1       2059.98       2175.48        31.91 o                         
   8   3   1       1235.53       1109.66        24.25 o                         
   9   3   1         21.65         38.79         7.48 o                         
  10   3   1        700.08        754.49        26.85 o                         
  11   3   1       1940.89       1885.31        44.07 o                         
  12   3   1          2.90          7.50        13.06 o                         
  13   3   1        862.86        985.06        69.68 o                         
 -14   4   1        445.42        547.40        34.85 o                         
 -13   4   1        314.09        311.01        21.55 o                         
 -12   4   1        265.59        324.21        21.49 o                         
 -11   4   1       1488.18       1620.24        37.48 o                         
 -10   4   1        366.67        324.80        14.82 o                         
  -9   4   1       1848.48       1717.30        29.17 o                         
  -8   4   1       2856.58       2881.50        36.36 o                         
  -7   4   1        261.96        257.00        10.41 o                         
  -6   4   1       2933.88       3058.22        33.14 o                         
  -5   4   1      13036.09      12457.30        92.71 o                         
  -4   4   1        198.80        184.82         7.32 o                         
  -3   4   1       6146.46       7275.76        53.35 o                         
  -2   4   1      20873.95      17419.61       137.88 o                         
  -1   4   1        532.80       1277.58        15.63 o                         
   0   4   1       4874.93       4963.95        44.15 o                         
   1   4   1      14034.93      16289.44       137.63 o                         
   2   4   1      12087.67      11961.23        96.12 o                         
   3   4   1       6916.20       7103.56        56.18 o                         
   4   4   1       3938.67       4299.48        38.66 o                         
   5   4   1       3132.99       3128.53        31.75 o                         
   6   4   1       7982.39       7405.86        61.60 o                         
   7   4   1         32.50         40.53         6.48 o                         
   8   4   1       1713.18       1759.90        29.81 o                         
   9   4   1       1585.45       1597.28        31.64 o                         
  10   4   1        120.83        160.08        10.76 o                         
  11   4   1       2414.76       2468.41        52.05 o                         
  12   4   1        310.08        263.94        20.70 o                         
  13   4   1        196.73        151.34        23.07 o                         
 -14   5   1         30.22         -1.25        15.61 o                         
 -13   5   1       1925.38       2235.80        58.87 o                         
 -12   5   1        997.67        997.42        39.38 o                         
 -11   5   1        224.26        152.78        14.23 o                         
 -10   5   1       2817.06       3108.98        43.61 o                         
  -9   5   1       1207.68       1349.75        26.21 o                         
  -8   5   1         32.06         36.40         6.72 o                         
  -7   5   1      15434.61      15739.23       126.22 o                         
  -6   5   1       2416.37       2180.31        27.81 o                         
  -5   5   1       2220.29       2128.42        25.50 o                         
  -4   5   1      35965.10      32928.40       206.27 o                         
  -3   5   1       1321.25       1684.09        18.60 o                         
  -2   5   1      13017.76      11817.43        85.09 o                         
  -1   5   1       6728.23       7114.03        59.53 o                         
   0   5   1        266.43        244.18         9.09 o                         
   1   5   1      12635.10      12670.88       119.65 o                         
   2   5   1      16577.24      17487.29       142.94 o                         
   3   5   1       3886.37       4476.51        46.03 o                         
   4   5   1      14563.09      14951.34       117.37 o                         
   5   5   1       1373.53       1258.51        18.34 o                         
   6   5   1       2315.45       2272.86        26.74 o                         
   7   5   1       5117.05       5095.46        48.90 o                         
   8   5   1        108.06        104.57         8.35 o                         
   9   5   1       1245.76       1394.57        28.76 o                         
  10   5   1       3600.73       3676.37        51.66 o                         
  11   5   1        117.24         58.34        10.97 o                         
  12   5   1        671.97        706.06        33.94 o                         
  13   5   1        657.12        581.43        29.66 o                         
 -14   6   1        286.66        360.64        27.83 o                         
 -13   6   1         29.89         59.30        17.65 o                         
 -12   6   1       1917.61       2306.30        59.89 o                         
 -11   6   1       1720.79       1887.84        41.58 o                         
 -10   6   1        138.73        173.59        12.89 o                         
  -9   6   1       1492.43       1512.26        28.83 o                         
  -8   6   1        965.02        868.66        20.51 o                         
  -7   6   1       2016.91       1948.41        27.54 o                         
  -6   6   1       7240.50       7108.04        60.28 o                         
  -5   6   1        162.02        147.42         7.50 o                         
  -4   6   1       1380.38       1250.80        18.19 o                         
  -3   6   1       8362.71       8877.51        69.22 o                         
  -2   6   1        524.09        574.51        10.78 o                         
  -1   6   1       5196.85       5281.11        47.43 o                         
   0   6   1       3060.28       3343.53        33.65 o                         
   1   6   1        211.36        355.53        14.18 o                         
   2   6   1       7322.44       7154.23        64.67 o                         
   3   6   1       5616.67       6315.91        61.50 o                         
   4   6   1        478.49        366.79        12.67 o                         
   5   6   1       4596.84       4333.99        42.73 o                         
   6   6   1       1393.62       1347.67        20.73 o                         
   7   6   1        932.77        930.75        19.52 o                         
   8   6   1       4982.99       5074.44        54.22 o                         
   9   6   1        350.91        239.92        13.19 o                         
  10   6   1        504.92        498.49        20.33 o                         
  11   6   1        884.31        907.17        27.96 o                         
  12   6   1        155.31         84.72        14.84 o                         
 -14   7   1          4.89         29.34        17.89 o                         
 -13   7   1       1547.95       1623.92        51.16 o                         
 -12   7   1         31.70         77.60        15.21 o                         
 -11   7   1       1016.47       1077.46        40.15 o                         
 -10   7   1       1427.10       1456.61        32.51 o                         
  -9   7   1         33.29         29.99         7.85 o                         
  -8   7   1       4725.92       4654.06        49.45 o                         
  -7   7   1       2911.21       2773.11        33.93 o                         
  -6   7   1        149.55        148.26         8.03 o                         
  -5   7   1       6094.62       6587.60        54.80 o                         
  -4   7   1        844.44        809.09        14.92 o                         
  -3   7   1       6323.61       6579.24        53.85 o                         
  -2   7   1      22622.31      23368.50       157.11 o                         
  -1   7   1       2703.91       2949.18        30.88 o                         
   0   7   1      13369.93      13376.64       103.69 o                         
   1   7   1      10043.18      10055.51        89.50 o                         
   2   7   1       4918.10       5064.30        49.12 o                         
   3   7   1       3209.07       3235.28        38.27 o                         
   4   7   1       1199.39       1297.26        23.53 o                         
   5   7   1        237.79        190.85         8.86 o                         
   6   7   1       4613.51       4924.50        51.83 o                         
   7   7   1       3961.37       3945.75        38.60 o                         
   8   7   1        538.16        623.23        17.44 o                         
   9   7   1       1207.03       1235.81        29.86 o                         
  10   7   1        205.40        119.25        10.05 o                         
  11   7   1        290.70        357.35        18.60 o                         
  12   7   1        773.37        867.03        36.02 o                         
 -14   8   1        273.11        291.19        25.25 o                         
 -13   8   1        623.46        743.57        34.14 o                         
 -12   8   1       1734.97       1848.66        53.58 o                         
 -11   8   1         11.36          7.39        11.17 o                         
 -10   8   1       1304.54       1492.19        36.36 o                         
  -9   8   1       4074.88       3877.25        47.27 o                         
  -8   8   1         16.04         69.07         8.05 o                         
  -7   8   1       1127.53       1134.30        22.62 o                         
  -6   8   1       3231.66       3285.06        35.93 o                         
  -5   8   1        444.97        609.05        13.43 o                         
  -4   8   1       3972.61       3899.04        42.01 o                         
  -3   8   1       7738.94       8007.01        64.69 o                         
  -2   8   1       2040.97       2217.96        23.03 o                         
  -1   8   1       4993.77       5022.21        55.03 o                         
   0   8   1       5075.78       5336.16        50.34 o                         
   1   8   1      10952.26      10633.88        88.92 o                         
   2   8   1       3226.89       3028.47        34.54 o                         
   3   8   1        991.37       1115.40        20.04 o                         
   4   8   1       2515.57       2575.04        35.87 o                         
   5   8   1       4100.50       4401.17        54.07 o                         
   6   8   1          3.04         11.76         5.39 o                         
   7   8   1       5684.04       6226.30        66.72 o                         
   8   8   1        838.64        922.98        36.73 o                         
   9   8   1        176.12        187.56        15.35 o                         
  10   8   1       1066.75       1287.03        33.11 o                         
  11   8   1        269.80        222.32        17.79 o                         
  12   8   1        146.86        111.81        18.54 o                         
 -14   9   1        243.78        297.51        29.46 o                         
 -13   9   1        216.70        135.93        19.54 o                         
 -12   9   1         20.08        -12.75        12.75 o                         
 -11   9   1       1521.70       1690.73        43.06 o                         
 -10   9   1        197.61        117.32        12.59 o                         
  -9   9   1       2867.31       3245.88        46.54 o                         
  -8   9   1       4805.87       4922.12        54.09 o                         
  -7   9   1         77.29        134.64         9.21 o                         
  -6   9   1        296.13        344.42        11.00 o                         
  -5   9   1       1335.39       1334.66        21.91 o                         
  -4   9   1         48.00         41.32         5.34 o                         
  -3   9   1       8975.03       8708.61        71.82 o                         
  -2   9   1       1029.62       1233.64        17.61 o                         
  -1   9   1        403.51        405.46        11.55 o                         
   0   9   1       3991.41       3924.23        43.44 o                         
   1   9   1       2443.50       2909.84        34.02 o                         
   2   9   1       3481.82       3402.44        39.15 o                         
   3   9   1        498.75        595.67        15.63 o                         
   4   9   1        500.25        454.35        20.93 o                         
   5   9   1       1394.52       1546.64        28.94 o                         
   6   9   1       6935.36       6863.61        70.60 o                         
   7   9   1        376.51        298.94        14.75 o                         
   8   9   1        444.67        457.28        21.70 o                         
   9   9   1        417.53        404.36        22.32 o                         
  10   9   1          8.81         -8.61         8.61 o                         
  11   9   1        448.79        400.76        33.19 o                         
 -13  10   1         91.04        129.76        19.81 o                         
 -12  10   1         52.24         46.26        14.56 o                         
 -11  10   1          3.30         23.43        11.70 o                         
 -10  10   1        367.33        327.55        17.54 o                         
  -9  10   1        122.41        101.84        10.71 o                         
  -8  10   1       1939.39       2179.58        35.60 o                         
  -7  10   1       3555.73       3656.99        40.34 o                         
  -6  10   1         64.52         26.66         5.81 o                         
  -5  10   1       1351.91       1234.52        23.28 o                         
  -4  10   1       6966.59       6817.22        63.63 o                         
  -3  10   1         30.58         69.64         5.44 o                         
  -2  10   1       4144.08       4421.58        41.28 o                         
  -1  10   1       6870.79       6956.86        65.80 o                         
   0  10   1        107.51        107.59         7.24 o                         
   1  10   1       8036.60       8089.76        74.40 o                         
   2  10   1       5410.84       5643.78        58.00 o                         
   3  10   1       1190.50       1370.08        24.38 o                         
   4  10   1       2677.24       2729.45        38.26 o                         
   5  10   1       1683.03       1725.23        32.60 o                         
   6  10   1       2228.09       2331.84        36.84 o                         
   7  10   1       1438.35       1579.37        32.77 o                         
   8  10   1        368.58        264.45        16.49 o                         
   9  10   1       1199.71       1431.37        54.36 o                         
  10  10   1        679.19        772.26        36.68 o                         
  11  10   1        210.22         90.58        17.70 o                         
 -13  11   1          6.69         -1.86        15.03 o                         
 -12  11   1       1095.44       1271.92        46.24 o                         
 -11  11   1        265.40        258.31        16.51 o                         
 -10  11   1         10.26         -1.95         8.68 o                         
  -9  11   1        962.86       1016.05        27.72 o                         
  -8  11   1        620.79        536.36        21.77 o                         
  -7  11   1       3056.44       3067.60        44.15 o                         
  -6  11   1       3508.34       3750.04        46.42 o                         
  -5  11   1         58.62         56.68         6.88 o                         
  -4  11   1       1455.19       1398.56        23.94 o                         
  -3  11   1       9434.07       9528.22        79.79 o                         
  -2  11   1        226.46        144.47         7.72 o                         
  -1  11   1       2067.71       2172.60        36.60 o                         
   0  11   1        516.50        528.24        15.88 o                         
   1  11   1        829.72        658.68        18.99 o                         
   2  11   1       4018.75       4266.48        47.72 o                         
   3  11   1        756.03        895.27        20.08 o                         
   4  11   1        906.54       1016.23        22.83 o                         
   5  11   1       4975.54       5450.77        69.13 o                         
   6  11   1        342.26        307.31        12.95 o                         
   7  11   1        162.43        208.28        13.21 o                         
   8  11   1       2344.89       2332.86        46.94 o                         
   9  11   1         54.44         28.38        16.38 o                         
  10  11   1        603.65        786.69        59.38 o                         
 -13  12   1        533.57        502.82        30.42 o                         
 -12  12   1          1.09         -2.63        11.85 o                         
 -11  12   1        238.24        325.11        18.38 o                         
 -10  12   1       1248.74       1336.60        33.44 o                         
  -9  12   1          8.91         -8.48         8.48 o                         
  -8  12   1       1845.33       2032.81        37.61 o                         
  -7  12   1        624.22        624.02        21.74 o                         
  -6  12   1        154.54        178.09        11.56 o                         
  -5  12   1       2703.42       2792.86        37.98 o                         
  -4  12   1       1089.36       1142.94        21.92 o                         
  -3  12   1        782.93        770.24        16.43 o                         
  -2  12   1      10592.11      10568.35        98.85 o                         
  -1  12   1       1016.82       1214.17        22.58 o                         
   0  12   1       2919.98       3097.64        41.31 o                         
   1  12   1       9932.81       9920.28        94.50 o                         
   2  12   1        210.12        237.48        12.55 o                         
   3  12   1        922.66       1046.78        25.14 o                         
   4  12   1       3362.48       3618.71        51.38 o                         
   5  12   1         33.04         36.97         8.88 o                         
   6  12   1         39.07         59.22         7.38 o                         
   7  12   1        670.12        594.98        24.43 o                         
   8  12   1          4.21         -5.70        10.10 o                         
   9  12   1        663.85        524.43        40.00 o                         
 -12  13   1        618.74        539.58        25.00 o                         
 -11  13   1         91.86         47.97        11.46 o                         
 -10  13   1       1117.43       1335.76        35.44 o                         
  -9  13   1       1527.69       1561.95        36.69 o                         
  -8  13   1        341.99        218.30        15.68 o                         
  -7  13   1       1129.43       1249.23        31.95 o                         
  -6  13   1       3137.24       3182.57        51.23 o                         
  -5  13   1         95.66         71.78         7.59 o                         
  -4  13   1        430.12        381.94        13.35 o                         
  -3  13   1       2107.79       2211.40        28.81 o                         
  -2  13   1        305.30        313.33        11.77 o                         
  -1  13   1        100.52        106.04         7.28 o                         
   0  13   1       1366.20       1505.90        31.28 o                         
   1  13   1        931.80        847.96        30.46 o                         
   2  13   1        467.63        566.16        20.42 o                         
   3  13   1         30.58         23.06         7.74 o                         
   4  13   1       1183.17       1406.81        32.50 o                         
   5  13   1        725.70        906.90        29.58 o                         
   6  13   1        110.33         93.85         8.90 o                         
   7  13   1        689.82        867.80        27.19 o                         
   8  13   1        348.26        271.54        16.99 o                         
   9  13   1          3.36        -13.00        13.00 o                         
 -11  14   1       1165.88       1438.54        38.45 o                         
 -10  14   1        258.44        162.56        14.63 o                         
  -9  14   1         53.19         72.34        12.61 o                         
  -8  14   1        454.05        506.50        23.50 o                         
  -7  14   1        922.53        757.70        40.46 o                         
  -6  14   1       1295.20       1307.33        31.63 o                         
  -5  14   1       2851.10       2900.34        52.19 o                         
  -4  14   1        302.05        272.76        10.39 o                         
  -3  14   1        318.62        303.15        12.41 o                         
  -2  14   1       1308.75       1464.87        25.92 o                         
  -1  14   1          2.24          1.05         5.22 o                         
   0  14   1       1002.80       1019.68        30.15 o                         
   1  14   1        193.24        251.46        13.42 o                         
   2  14   1         77.89         70.32        10.03 o                         
   3  14   1        824.57        903.21        36.18 o                         
   4  14   1        406.07        403.64        22.80 o                         
   5  14   1         54.69         19.33        10.13 o                         
   6  14   1         24.28         25.16         9.83 o                         
   7  14   1         34.18         15.31        10.92 o                         
   8  14   1        416.22        475.50        30.81 o                         
 -11  15   1         11.18        -12.04        16.15 o                         
 -10  15   1       1137.43       1143.92        59.81 o                         
  -9  15   1        619.32        550.42        25.08 o                         
  -8  15   1        180.99        105.26        12.84 o                         
  -7  15   1        691.91        791.51        26.58 o                         
  -6  15   1        215.86        132.34        15.22 o                         
  -5  15   1        178.88        153.95        14.03 o                         
  -4  15   1       1493.38       1666.49        30.13 o                         
  -3  15   1        842.29        860.32        20.26 o                         
  -2  15   1       1173.36       1323.50        24.23 o                         
  -1  15   1       3065.09       3234.60        44.06 o                         
   0  15   1         89.84         92.27        10.00 o                         
   1  15   1        434.69        415.60        21.32 o                         
   2  15   1       2093.07       2085.59        61.86 o                         
   3  15   1       1524.88       1454.83        46.15 o                         
   4  15   1       1129.65       1275.96        39.18 o                         
   5  15   1        678.68        668.45        26.76 o                         
   6  15   1        368.69        277.48        16.39 o                         
   7  15   1        796.63        866.61        37.41 o                         
 -10  16   1          5.98        -17.40        17.40 o                         
  -9  16   1        945.35        948.66        55.65 o                         
  -8  16   1        260.16        203.30        21.93 o                         
  -7  16   1        525.23        497.22        26.36 o                         
  -6  16   1       2483.71       2564.44        54.85 o                         
  -5  16   1          8.82         -9.28         9.28 o                         
  -4  16   1        293.67        265.98        19.87 o                         
  -3  16   1        763.92        779.87        31.38 o                         
  -2  16   1        173.28        122.01        11.09 o                         
  -1  16   1       1246.36       1318.41        27.15 o                         
   0  16   1        555.82        456.10        20.93 o                         
   1  16   1        304.21        233.33        20.42 o                         
   2  16   1       1748.88       1840.42        45.93 o                         
   3  16   1        604.89        406.18        35.71 o                         
   4  16   1       1176.85       1072.89        84.70 o                         
   5  16   1        568.32        489.20        37.23 o                         
   6  16   1        161.67         78.95         9.60 o                         
  -9  17   1          3.78        -13.94        16.86 o                         
  -8  17   1        950.47        848.28        78.67 o                         
  -7  17   1        376.65        302.00        21.48 o                         
  -6  17   1        324.13        264.88        19.19 o                         
  -5  17   1        758.22        829.73        41.91 o                         
  -4  17   1        517.23        374.22        22.04 o                         
  -3  17   1        231.85        182.45        17.64 o                         
  -2  17   1       1169.01       1362.68        32.64 o                         
  -1  17   1        323.87        258.86        17.03 o                         
   0  17   1        561.63        613.11        24.66 o                         
   1  17   1        810.26        796.62        27.73 o                         
   2  17   1        115.28         88.38        13.48 o                         
   3  17   1        141.45         50.11        19.98 o                         
   4  17   1        781.61        647.97        49.27 o                         
  -7  18   1       1132.35       1103.96        54.36 o                         
  -6  18   1        543.78        414.21        26.63 o                         
  -5  18   1         10.26         -0.94        14.80 o                         
  -4  18   1        752.00        644.13        32.99 o                         
  -3  18   1        298.77        228.96        18.33 o                         
  -2  18   1         54.38         22.59         9.20 o                         
  -1  18   1       1245.48       1337.97        33.69 o                         
   0  18   1         76.32         47.27        12.13 o                         
   1  18   1        395.05        403.63        20.04 o                         
   2  18   1         88.23         85.67        16.01 o                         
   3  18   1         10.94        -21.71        21.71 o                         
  -5  19   1        810.74        718.81        43.06 o                         
  -4  19   1          4.11        -13.55        13.88 o                         
  -3  19   1        751.22        699.82        44.62 o                         
  -2  19   1        595.25        570.54        27.43 o                         
  -1  19   1        361.31        356.32        18.30 o                         
   0  19   1       1330.25       1531.58        44.10 o                         
   1 -20   2        633.04        466.21        25.65 o                         
   2 -20   2         19.31        -13.61        13.61 o                         
   3 -20   2        251.95        159.30        16.64 o                         
  -2 -19   2        450.13        330.62        29.10 o                         
  -1 -19   2        415.19        335.38        17.97 o                         
   0 -19   2        122.91         44.72        11.86 o                         
   1 -19   2       1355.53       1208.46        48.30 o                         
   2 -19   2        911.32        994.15        35.03 o                         
   3 -19   2          0.73        -11.00        11.00 o                         
   4 -19   2       1002.71        916.79        36.60 o                         
   5 -19   2        191.22        191.50        16.91 o                         
   6 -19   2        126.27         41.07        14.65 o                         
  -4 -18   2         10.45        -10.10        10.10 o                         
  -3 -18   2        678.41        656.35        25.56 o                         
  -2 -18   2        302.37        235.39        16.58 o                         
  -1 -18   2         39.65          2.59         7.84 o                         
   0 -18   2       1938.06       1754.52        52.79 o                         
   1 -18   2       1378.53       1484.58        42.40 o                         
   2 -18   2        143.26         79.54        12.33 o                         
   3 -18   2       1834.72       1729.06        42.56 o                         
   4 -18   2         71.27         68.69        12.05 o                         
   5 -18   2        177.87        120.37        13.50 o                         
   6 -18   2       1193.40       1167.64        57.42 o                         
   7 -18   2         25.92         17.38        16.80 o                         
   8 -18   2        539.05        400.51        23.56 o                         
  -6 -17   2         25.26        -11.14        11.14 o                         
  -5 -17   2        877.63        915.58        44.84 o                         
  -4 -17   2        679.70        660.98        29.19 o                         
  -3 -17   2        185.68        150.62        15.51 o                         
  -2 -17   2       1791.98       2072.37        54.23 o                         
  -1 -17   2       1859.51       1861.69        36.55 o                         
   0 -17   2        434.26        511.26        20.03 o                         
   1 -17   2       2667.70       2923.65        55.99 o                         
   2 -17   2       1127.84       1107.55        39.46 o                         
   3 -17   2       1163.57       1110.94        35.41 o                         
   4 -17   2        627.38        683.51        27.05 o                         
   5 -17   2         15.54        -11.23        11.23 o                         
   6 -17   2        852.80        737.45        34.38 o                         
   7 -17   2        589.22        561.93        28.82 o                         
   8 -17   2         13.03        -12.92        12.92 o                         
   9 -17   2        455.85        353.29        24.01 o                         
  -7 -16   2        204.76        134.57        17.81 o                         
  -6 -16   2       1315.77       1210.71        53.14 o                         
  -5 -16   2         56.55         71.59        10.84 o                         
  -4 -16   2         41.42         29.28         9.68 o                         
  -3 -16   2        219.02        185.02        13.24 o                         
  -2 -16   2         11.71          4.32        10.46 o                         
  -1 -16   2       1205.38       1237.47        39.21 o                         
   0 -16   2        315.39        248.21        12.98 o                         
   1 -16   2        112.44         67.14        11.77 o                         
   2 -16   2       1703.42       1664.64        37.30 o                         
   3 -16   2        818.12        797.31        33.49 o                         
   4 -16   2        802.11        723.50        24.08 o                         
   5 -16   2       1025.08        954.29        31.41 o                         
   6 -16   2        234.41        183.66        15.18 o                         
   7 -16   2       1392.80       1297.58        41.69 o                         
   8 -16   2       1228.87       1526.85        43.83 o                         
   9 -16   2          1.29        -13.56        13.56 o                         
  10 -16   2        710.02        591.08        29.88 o                         
  -8 -15   2       1054.34       1144.73        42.82 o                         
  -7 -15   2        159.51        203.52        17.89 o                         
  -6 -15   2        684.74        630.94        23.90 o                         
  -5 -15   2       1592.99       1790.48        37.17 o                         
  -4 -15   2         23.18         14.56         7.85 o                         
  -3 -15   2       1854.89       2014.87        38.77 o                         
  -2 -15   2       2066.16       2298.49        34.17 o                         
  -1 -15   2         24.52         -6.69         6.69 o                         
   0 -15   2       2450.54       2720.11        41.99 o                         
   1 -15   2       1109.48       1161.93        31.60 o                         
   2 -15   2        111.73         94.52        10.16 o                         
   3 -15   2       2773.83       2895.95        42.23 o                         
   4 -15   2       2721.97       2968.85        48.47 o                         
   5 -15   2        106.31         77.80        10.79 o                         
   6 -15   2       1914.75       1974.29        56.77 o                         
   7 -15   2        930.16        997.12        39.26 o                         
   8 -15   2        624.57        520.78        25.12 o                         
   9 -15   2       1053.22       1270.44        35.46 o                         
  10 -15   2         92.29         46.78        10.64 o                         
  11 -15   2        277.46        249.68        18.72 o                         
  -9 -14   2        279.47        290.38        26.13 o                         
  -8 -14   2        221.98        185.18        18.42 o                         
  -7 -14   2       1788.13       1758.38        42.90 o                         
  -6 -14   2        513.59        546.45        22.13 o                         
  -5 -14   2        463.10        416.09        19.58 o                         
  -4 -14   2       4287.65       4553.84        63.20 o                         
  -3 -14   2       1358.58       1355.46        27.97 o                         
  -2 -14   2        524.95        575.64        16.33 o                         
  -1 -14   2       4827.86       4625.28        58.87 o                         
   0 -14   2       1483.56       1341.45        28.14 o                         
   1 -14   2       1362.71       1469.51        34.05 o                         
   2 -14   2       5780.92       5616.46        58.22 o                         
   3 -14   2        554.44        440.83        16.27 o                         
   4 -14   2       4155.13       4271.54        54.52 o                         
   5 -14   2       5239.89       5213.52        80.23 o                         
   6 -14   2          3.55          1.40         9.45 o                         
   7 -14   2       1978.60       2128.40        52.57 o                         
   8 -14   2        652.78        695.98        24.15 o                         
   9 -14   2        248.36        173.49        15.97 o                         
  10 -14   2       1303.43       1534.95        40.35 o                         
  11 -14   2        361.97        404.91        27.01 o                         
  -9 -13   2        438.03        417.68        24.88 o                         
  -8 -13   2       1829.60       2152.11        51.64 o                         
  -7 -13   2         63.44         44.58        11.78 o                         
  -6 -13   2       1966.19       2149.48        44.11 o                         
  -5 -13   2       2869.32       2980.96        47.20 o                         
  -4 -13   2        498.73        565.59        19.32 o                         
  -3 -13   2       6192.24       6215.80        68.66 o                         
  -2 -13   2        686.62        611.48        15.55 o                         
  -1 -13   2       1169.19       1174.21        24.74 o                         
   0 -13   2       1244.27       1262.91        24.68 o                         
   1 -13   2       1450.17       1483.30        24.49 o                         
   2 -13   2       1576.52       1633.04        29.77 o                         
   3 -13   2       4321.76       4462.10        48.77 o                         
   4 -13   2       2087.82       2146.37        33.17 o                         
   5 -13   2       3500.92       3300.46        51.37 o                         
   6 -13   2       1633.86       1751.54        38.50 o                         
   7 -13   2         29.88         23.23         9.09 o                         
   8 -13   2       1662.03       1815.77        37.14 o                         
   9 -13   2       1076.10       1199.29        39.47 o                         
  10 -13   2        110.45         82.18        14.53 o                         
  11 -13   2        891.92       1079.80        55.42 o                         
  12 -13   2        825.63        938.87        41.51 o                         
 -10 -12   2       1529.64       1733.54        51.16 o                         
  -9 -12   2        330.81        364.24        22.18 o                         
  -8 -12   2        540.28        529.07        26.54 o                         
  -7 -12   2       1831.00       1928.71        42.57 o                         
  -6 -12   2         13.46         11.02         8.23 o                         
  -5 -12   2       1722.88       1706.35        31.46 o                         
  -4 -12   2       5059.56       5114.17        58.84 o                         
  -3 -12   2        645.11        628.55        23.76 o                         
  -2 -12   2      11802.94      11847.15       107.80 o                         
  -1 -12   2       4642.63       4842.65        57.69 o                         
   0 -12   2        901.63        970.94        23.26 o                         
   1 -12   2       6064.87       6165.27        62.73 o                         
   2 -12   2       1622.35       1764.99        28.54 o                         
   3 -12   2       3081.71       3209.79        40.46 o                         
   4 -12   2       4279.34       4470.71        50.17 o                         
   5 -12   2         84.11         53.57         8.40 o                         
   6 -12   2       2019.79       2084.34        33.57 o                         
   7 -12   2       4590.80       4794.33        58.71 o                         
   8 -12   2        229.14        191.70        13.96 o                         
   9 -12   2       1869.66       2064.18        44.13 o                         
  10 -12   2        289.09        318.36        18.53 o                         
  11 -12   2        330.12        264.67        20.54 o                         
  12 -12   2       1599.17       2041.34        59.37 o                         
 -11 -11   2        194.91        176.95        25.79 o                         
 -10 -11   2        213.01        116.49        19.45 o                         
  -9 -11   2       1248.16       1240.29        37.87 o                         
  -8 -11   2        183.06        238.60        18.49 o                         
  -7 -11   2        623.20        608.07        25.90 o                         
  -6 -11   2       3721.09       4019.45        56.13 o                         
  -5 -11   2         17.83         13.28         7.19 o                         
  -4 -11   2        159.00        167.63         9.32 o                         
  -3 -11   2       1800.86       1960.76        33.18 o                         
  -2 -11   2         55.45         25.73         6.74 o                         
  -1 -11   2       2359.70       2692.55        36.08 o                         
   0 -11   2        494.73        429.99        13.91 o                         
   1 -11   2        429.66        533.44        15.03 o                         
   2 -11   2       2566.14       2594.17        35.12 o                         
   3 -11   2       1126.09       1150.36        21.96 o                         
   4 -11   2       1505.51       1688.06        28.35 o                         
   5 -11   2        124.88         88.67         7.22 o                         
   6 -11   2        779.53        785.84        19.22 o                         
   7 -11   2       3942.72       3885.86        50.73 o                         
   8 -11   2       3804.62       4333.17        57.71 o                         
   9 -11   2        447.98        364.12        18.61 o                         
  10 -11   2       1648.94       1752.40        44.05 o                         
  11 -11   2       2122.76       2503.05        55.58 o                         
  12 -11   2        218.74        130.35        19.16 o                         
  13 -11   2       1222.50       1332.46        75.24 o                         
 -11 -10   2       1060.46       1136.94        50.08 o                         
 -10 -10   2        449.54        447.26        27.94 o                         
  -9 -10   2         15.70        -10.32        10.32 o                         
  -8 -10   2        356.82        346.98        18.68 o                         
  -7 -10   2       1074.56       1221.21        31.35 o                         
  -6 -10   2       1492.04       1531.93        30.56 o                         
  -5 -10   2        747.48        799.70        21.98 o                         
  -4 -10   2         40.32         57.41         6.23 o                         
  -3 -10   2       7309.94       7698.91        77.76 o                         
  -2 -10   2       9400.02       9233.62        92.42 o                         
  -1 -10   2       1426.90       1706.16        25.19 o                         
   0 -10   2       9213.24       9346.11        76.07 o                         
   1 -10   2       2487.25       2282.05        29.04 o                         
   2 -10   2        683.06        732.15        17.00 o                         
   3 -10   2       9272.37       9159.61        77.93 o                         
   4 -10   2       3118.56       3392.27        36.07 o                         
   5 -10   2       1630.46       1638.97        24.77 o                         
   6 -10   2       1466.28       1641.50        27.91 o                         
   7 -10   2        964.39       1115.65        23.22 o                         
   8 -10   2       1806.08       1958.90        34.99 o                         
   9 -10   2         28.97         28.13         9.31 o                         
  10 -10   2        308.06        245.02        16.77 o                         
  11 -10   2       1240.56       1564.95        44.30 o                         
  12 -10   2        503.20        544.02        30.37 o                         
  13 -10   2        132.27         87.76        23.91 o                         
 -12  -9   2        601.75        491.40        27.91 o                         
 -11  -9   2        273.59        187.02        20.51 o                         
 -10  -9   2       1792.90       1824.13        51.03 o                         
  -9  -9   2        311.91        300.82        15.64 o                         
  -8  -9   2        910.46        768.16        23.91 o                         
  -7  -9   2       3846.59       3784.97        45.03 o                         
  -6  -9   2        699.54        771.36        23.00 o                         
  -5  -9   2        359.76        328.06        14.07 o                         
  -4  -9   2       6561.77       6657.39        70.30 o                         
  -3  -9   2         71.80         88.72         7.77 o                         
  -2  -9   2        930.10        977.69        22.09 o                         
  -1  -9   2       7944.84       8419.61        79.32 o                         
   0  -9   2        154.37        154.91         6.63 o                         
   1  -9   2       3490.02       3824.41        39.28 o                         
   2  -9   2       1204.32       1198.06        19.78 o                         
   3  -9   2        225.30        183.20         8.35 o                         
   4  -9   2       7922.09       7962.33        70.23 o                         
   5  -9   2       2235.12       2400.70        30.94 o                         
   6  -9   2        730.06        759.25        17.26 o                         
   7  -9   2       7441.28       7503.15        67.32 o                         
   8  -9   2       1867.40       1781.56        30.60 o                         
   9  -9   2       1914.54       1815.96        36.01 o                         
  10  -9   2        720.59        766.91        28.30 o                         
  11  -9   2         34.19         19.76        13.59 o                         
  12  -9   2        587.13        481.99        30.86 o                         
  13  -9   2        509.06        465.04        30.56 o                         
 -12  -8   2        335.02        245.84        17.75 o                         
 -11  -8   2       1237.44       1380.73        51.52 o                         
 -10  -8   2        259.01        171.23        13.74 o                         
  -9  -8   2        848.99       1000.19        33.16 o                         
  -8  -8   2       3335.23       3582.40        47.97 o                         
  -7  -8   2       1189.87       1111.42        25.94 o                         
  -6  -8   2       4667.34       4567.12        52.19 o                         
  -5  -8   2       4782.82       4999.07        51.11 o                         
  -4  -8   2        456.13        551.58        19.03 o                         
  -3  -8   2      11851.60      12351.03       118.08 o                         
  -2  -8   2       1284.13       1377.49        23.42 o                         
  -1  -8   2       1941.45       2387.81        28.68 o                         
   0  -8   2      27641.50      29045.93       197.28 o                         
   1  -8   2       1387.51       1364.61        20.39 o                         
   2  -8   2       7284.61       7757.61        62.95 o                         
   3  -8   2       5176.30       5139.75        45.59 o                         
   4  -8   2         39.04         32.98         5.29 o                         
   5  -8   2       7353.69       7102.98        61.10 o                         
   6  -8   2       3596.46       3546.03        39.30 o                         
   7  -8   2          5.08          5.35         4.68 o                         
   8  -8   2       3941.75       3899.99        45.70 o                         
   9  -8   2       2337.97       2458.60        38.29 o                         
  10  -8   2        380.71        346.93        18.77 o                         
  11  -8   2        926.58       1090.16        39.24 o                         
  12  -8   2        204.05        231.73        22.89 o                         
  13  -8   2        498.63        464.70        30.19 o                         
 -13  -7   2        595.98        562.94        27.93 o                         
 -12  -7   2        445.54        390.21        24.39 o                         
 -11  -7   2        339.64        265.72        19.40 o                         
 -10  -7   2        662.89        738.34        25.34 o                         
  -9  -7   2          4.75         12.08         8.74 o                         
  -8  -7   2       4017.66       4039.48        47.80 o                         
  -7  -7   2       1784.01       1840.59        30.19 o                         
  -6  -7   2       1044.59       1028.58        21.93 o                         
  -5  -7   2      11453.95      11279.28        90.63 o                         
  -4  -7   2       7640.50       8280.81        68.93 o                         
  -3  -7   2       1486.70       1410.47        21.74 o                         
  -2  -7   2      14648.06      14198.21       112.52 o                         
  -1  -7   2      11881.27      12220.78       105.52 o                         
   0  -7   2       8125.82       8341.96        66.20 o                         
   1  -7   2      20537.04      20395.36       153.10 o                         
   2  -7   2       7185.53       7171.14        58.93 o                         
   3  -7   2       4392.48       4352.95        40.92 o                         
   4  -7   2      12788.69      12509.35        91.19 o                         
   5  -7   2         65.38        130.54         8.58 o                         
   6  -7   2       5621.78       5714.46        54.74 o                         
   7  -7   2       1492.77       1748.06        26.68 o                         
   8  -7   2        315.05        263.94        11.76 o                         
   9  -7   2       3594.63       3712.35        45.88 o                         
  10  -7   2        799.83        684.34        28.56 o                         
  11  -7   2        760.45        633.46        29.87 o                         
  12  -7   2        964.33       1067.21        44.90 o                         
  13  -7   2        208.26        194.21        24.15 o                         
  14  -7   2        210.17        208.51        26.00 o                         
 -13  -6   2        147.67         95.63        17.23 o                         
 -12  -6   2        889.52        928.44        45.39 o                         
 -11  -6   2        448.50        433.02        25.19 o                         
 -10  -6   2        653.43        597.11        26.88 o                         
  -9  -6   2       3377.34       3538.28        54.24 o                         
  -8  -6   2       1150.39       1173.66        24.83 o                         
  -7  -6   2       2871.00       2868.79        37.28 o                         
  -6  -6   2       1597.62       1774.48        25.80 o                         
  -5  -6   2        140.39        149.87         7.32 o                         
  -4  -6   2       3545.35       3589.04        35.33 o                         
  -3  -6   2       2751.98       2992.31        33.18 o                         
  -2  -6   2        430.72        518.27        10.92 o                         
  -1  -6   2       7595.16       8281.24        63.06 o                         
   0  -6   2       2698.67       2655.90        28.05 o                         
   1  -6   2       3036.43       3109.97        31.50 o                         
   2  -6   2       3797.96       3880.89        36.66 o                         
   3  -6   2        487.14        686.66        15.06 o                         
   4  -6   2       2858.32       3112.23        33.72 o                         
   5  -6   2       2503.27       2493.66        31.43 o                         
   6  -6   2          1.01          6.52         5.44 o                         
   7  -6   2       1823.25       1810.47        27.13 o                         
   8  -6   2       1849.69       1951.58        30.54 o                         
   9  -6   2         76.71         77.77         8.38 o                         
  10  -6   2       2279.85       2285.73        40.57 o                         
  11  -6   2       1259.49       1356.13        42.87 o                         
  12  -6   2        186.07        146.14        19.12 o                         
  13  -6   2        718.99        753.32        37.26 o                         
  14  -6   2        173.00        150.69        24.23 o                         
 -13  -5   2        486.35        462.62        29.17 o                         
 -12  -5   2         42.84         37.68        11.19 o                         
 -11  -5   2        802.82        896.30        39.45 o                         
 -10  -5   2        952.92       1093.01        31.52 o                         
  -9  -5   2       3272.01       3097.84        44.66 o                         
  -8  -5   2       4450.33       4516.49        53.27 o                         
  -7  -5   2       2619.07       2747.13        35.86 o                         
  -6  -5   2       2674.91       2708.33        33.85 o                         
  -5  -5   2      10553.75      10663.43        85.22 o                         
  -4  -5   2          5.99         13.45         4.43 o                         
  -3  -5   2       7098.58       6911.44        56.43 o                         
  -2  -5   2      15570.21      15638.16       112.43 o                         
  -1  -5   2        613.32        709.14        10.50 o                         
   0  -5   2      44638.95      42362.28       628.07 o                         
   1  -5   2      16486.18      15645.35       115.50 o                         
   2  -5   2       1618.29       1921.43        23.28 o                         
   3  -5   2      11056.09      11494.76        85.16 o                         
   4  -5   2      10905.91      10774.47        80.31 o                         
   5  -5   2       3299.93       3260.54        36.70 o                         
   6  -5   2       2759.71       2643.16        32.64 o                         
   7  -5   2        192.79        166.27         9.20 o                         
   8  -5   2       1279.08       1260.81        25.45 o                         
   9  -5   2        822.22        797.46        20.29 o                         
  10  -5   2         48.03         48.56        10.32 o                         
  11  -5   2       2139.53       2239.61        47.89 o                         
  12  -5   2        146.19        208.74        20.25 o                         
  13  -5   2         63.80         40.64        18.72 o                         
  14  -5   2        828.34        831.69        43.81 o                         
 -14  -4   2         19.64         -7.09        14.90 o                         
 -13  -4   2        417.92        397.99        23.57 o                         
 -12  -4   2        780.64        855.55        44.34 o                         
 -11  -4   2          8.38         28.03        11.57 o                         
 -10  -4   2       3454.19       3471.04        54.03 o                         
  -9  -4   2       1033.57       1084.69        27.48 o                         
  -8  -4   2        874.81        857.07        21.27 o                         
  -7  -4   2        359.98        322.84        12.37 o                         
  -6  -4   2        422.92        478.80        13.65 o                         
  -5  -4   2       2889.18       2741.16        31.87 o                         
  -4  -4   2       7139.01       7399.17        62.26 o                         
  -3  -4   2         48.82         60.48         4.96 o                         
  -2  -4   2        530.86        684.98        10.30 o                         
  -1  -4   2      11675.12      12463.46        89.21 o                         
   0  -4   2       6353.54       7008.75        53.89 o                         
   1  -4   2        107.82         72.92         4.64 o                         
   2  -4   2        384.23        550.42        11.03 o                         
   3  -4   2       3267.25       2988.43        29.81 o                         
   4  -4   2       8085.56       7689.91        62.17 o                         
   5  -4   2       6470.42       7024.12        57.69 o                         
   6  -4   2       1923.72       1927.68        25.87 o                         
   7  -4   2       1462.81       1438.94        23.59 o                         
   8  -4   2          4.76         -4.45         5.83 o                         
   9  -4   2       2395.30       2483.07        36.69 o                         
  10  -4   2       3970.74       4034.68        55.47 o                         
  11  -4   2         15.48         29.18        10.93 o                         
  12  -4   2        902.94       1023.95        39.40 o                         
  13  -4   2       1204.98       1259.78        47.65 o                         
  14  -4   2          1.85        -17.39        17.39 o                         
 -14  -3   2        275.26        326.08        24.42 o                         
 -13  -3   2          1.33         -2.30        13.59 o                         
 -12  -3   2        364.76        309.45        21.45 o                         
 -11  -3   2       1631.24       1711.65        38.44 o                         
 -10  -3   2          0.65         21.95         7.53 o                         
  -9  -3   2       2535.99       2412.66        33.27 o                         
  -8  -3   2       1350.59       1361.69        22.95 o                         
  -7  -3   2        298.36        362.63        11.27 o                         
  -6  -3   2       4320.99       4222.49        40.32 o                         
  -5  -3   2       8806.99       8260.72        64.70 o                         
  -4  -3   2        789.66        773.61        13.08 o                         
  -3  -3   2       3324.14       3907.20        35.82 o                         
  -2  -3   2        801.84        662.59        11.17 o                         
  -1  -3   2       3711.73       3158.31        27.57 o                         
   0  -3   2      10679.04       9171.19        68.82 o                         
   1  -3   2       2873.12       2982.80        26.82 o                         
   2  -3   2       3031.01       3534.41        30.55 o                         
   3  -3   2       1816.09       1701.31        20.49 o                         
   4  -3   2        936.73       1079.60        17.50 o                         
   5  -3   2      11575.17      11139.30        82.50 o                         
   6  -3   2         38.03         45.13         5.81 o                         
   7  -3   2       2017.17       2242.51        29.40 o                         
   8  -3   2       1552.84       1533.50        27.64 o                         
   9  -3   2         12.61          5.81         6.72 o                         
  10  -3   2       2013.84       2072.09        37.24 o                         
  11  -3   2        970.37        985.24        30.18 o                         
  12  -3   2          3.28          6.22        11.83 o                         
  13  -3   2        372.66        345.06        24.24 o                         
  14  -3   2       1609.68       1801.25        57.64 o                         
 -14  -2   2        145.60        113.41        21.90 o                         
 -13  -2   2        614.50        589.88        26.44 o                         
 -12  -2   2        524.37        480.32        19.84 o                         
 -11  -2   2       1404.41       1409.14        34.03 o                         
 -10  -2   2        984.90       1043.00        24.58 o                         
  -9  -2   2        224.53        286.68        12.38 o                         
  -8  -2   2         33.75         42.25         6.14 o                         
  -7  -2   2        965.04       1089.82        18.72 o                         
  -6  -2   2        727.76        751.79        15.42 o                         
  -5  -2   2      16876.78      16398.60       115.79 o                         
  -4  -2   2       2491.06       2760.77        27.25 o                         
  -3  -2   2      10589.21      11231.57        82.41 o                         
  -2  -2   2       4819.99       5403.99        43.52 o                         
  -1  -2   2        235.83         19.08         3.21 o                         
   1  -2   2        382.79        245.88         7.45 o                         
   2  -2   2       2377.26       2754.70        25.63 o                         
   3  -2   2      22794.28      21479.55       136.25 o                         
   4  -2   2      10345.48      10792.94        78.41 o                         
   5  -2   2         12.13         42.17         5.33 o                         
   6  -2   2       5502.17       5554.29        49.65 o                         
   7  -2   2       4242.00       4223.12        43.12 o                         
   8  -2   2       1141.78       1243.07        23.54 o                         
   9  -2   2       4478.26       4395.16        47.97 o                         
  10  -2   2       1561.33       1480.38        32.13 o                         
  11  -2   2        313.69        255.06        16.82 o                         
  12  -2   2        975.26       1092.04        32.31 o                         
  13  -2   2        294.84        124.33        19.85 o                         
  14  -2   2        145.74        103.41        20.14 o                         
 -14  -1   2        239.91        182.65        19.30 o                         
 -13  -1   2        196.25        162.17        15.52 o                         
 -12  -1   2       1099.88       1181.88        36.41 o                         
 -11  -1   2         29.03         52.54        10.47 o                         
 -10  -1   2        643.54        597.24        21.09 o                         
  -9  -1   2       1272.23       1273.23        23.79 o                         
  -8  -1   2        280.65        281.39        10.64 o                         
  -7  -1   2       1453.59       1463.33        21.79 o                         
  -6  -1   2       2599.20       2589.76        28.47 o                         
  -5  -1   2         20.98         43.24         5.10 o                         
  -4  -1   2       8310.49       7806.72        68.47 o                         
  -3  -1   2       4455.15       4853.22        37.87 o                         
  -2  -1   2        351.10        169.40         5.83 o                         
  -1  -1   2      48110.75      44423.88      1146.38 o                         
   0  -1   2       2122.49       3640.88        37.35 o                         
   1  -1   2       5766.64       5397.14        37.96 o                         
   2  -1   2        465.44        863.64        12.97 o                         
   3  -1   2       3698.58       3565.99        31.15 o                         
   4  -1   2       6711.13       7330.07        55.21 o                         
   5  -1   2       1665.95       1221.42        18.68 o                         
   6  -1   2         10.57         10.60         5.16 o                         
   7  -1   2       4112.43       4179.49        41.54 o                         
   8  -1   2       4797.83       4916.28        48.94 o                         
   9  -1   2         22.88         41.60         6.93 o                         
  10  -1   2       2287.65       2291.87        39.81 o                         
  11  -1   2        212.36        177.38        14.70 o                         
  12  -1   2        660.20        680.94        32.24 o                         
  13  -1   2        545.13        575.20        27.01 o                         
  14  -1   2        333.87        237.69        23.36 o                         
 -14   0   2       1580.42       1546.80        56.28 o                         
 -13   0   2        490.66        411.10        29.48 o                         
 -12   0   2        219.54        117.33        13.57 o                         
 -11   0   2       2114.28       2296.28        41.02 o                         
 -10   0   2       2006.06       2103.84        31.34 o                         
  -9   0   2        639.97        668.96        20.73 o                         
  -8   0   2       5688.06       5811.06        51.73 o                         
  -7   0   2       6268.86       6230.42        52.27 o                         
  -6   0   2        378.00        236.88         8.65 o                         
  -5   0   2       1942.35       1659.39        19.99 o                         
  -4   0   2       4748.14       5142.88        41.13 o                         
  -3   0   2      11168.99      12095.02        91.29 o                         
  -2   0   2      13331.45      12120.27        82.73 o                         
  -1   0   2       1567.92        574.22        10.55 o                         
   1   0   2      10746.92       9452.64        63.10 o                         
   2   0   2        287.25        107.52         5.19 o                         
   3   0   2        876.32        638.20        12.56 o                         
   4   0   2        336.15        552.42        12.98 o                         
   5   0   2       3135.77       2949.61        30.41 o                         
   6   0   2         72.16        137.47         7.04 o                         
   7   0   2        356.42        413.53        11.54 o                         
   8   0   2       4755.72       4727.27        50.31 o                         
   9   0   2       3255.00       3131.89        41.36 o                         
  10   0   2       1014.78       1053.97        29.25 o                         
  11   0   2        310.31        325.24        18.58 o                         
  12   0   2        369.11        269.95        18.24 o                         
  13   0   2       1157.82       1110.11        39.83 o                         
  14   0   2        688.12        662.67        38.17 o                         
 -14   1   2         17.28         18.60        13.75 o                         
 -13   1   2        204.51        205.13        18.31 o                         
 -12   1   2       1554.31       1735.63        40.87 o                         
 -11   1   2        186.89        155.15        13.11 o                         
 -10   1   2       1431.12       1476.23        26.96 o                         
  -9   1   2       2446.56       2245.36        32.67 o                         
  -8   1   2        184.64        145.11         8.58 o                         
  -7   1   2        623.15        527.31        13.69 o                         
  -6   1   2       4935.18       5302.33        45.54 o                         
  -5   1   2         31.31         44.17         4.81 o                         
  -4   1   2        248.16        356.68         8.85 o                         
  -3   1   2         21.70         17.06         3.29 o                         
  -2   1   2        156.21        114.39         4.60 o                         
  -1   1   2       1339.98       2453.72        21.66 o                         
   0   1   2        109.96          8.67         1.77 o                         
   1   1   2       6148.84       6882.63        51.65 o                         
   2   1   2      29740.50      29898.02       198.13 o                         
   3   1   2        167.97         74.55         4.86 o                         
   4   1   2         61.76         99.24         6.35 o                         
   5   1   2       1623.91       1642.78        22.20 o                         
   6   1   2       5287.42       5608.76        51.38 o                         
   7   1   2       1109.30        942.16        17.61 o                         
   8   1   2          5.14         16.56         7.08 o                         
   9   1   2       3971.20       3915.28        47.41 o                         
  10   1   2         51.26         54.56         9.99 o                         
  11   1   2          0.08         -7.23         8.57 o                         
  12   1   2        974.36        920.43        50.07 o                         
  13   1   2        325.66        222.43        24.02 o                         
 -15   2   2        125.20        110.55        19.84 o                         
 -14   2   2        370.53        346.45        23.89 o                         
 -13   2   2        243.00        178.95        17.53 o                         
 -12   2   2        496.42        479.16        24.40 o                         
 -11   2   2       2083.23       2194.92        40.24 o                         
 -10   2   2        443.12        387.04        14.56 o                         
  -9   2   2       4487.64       4348.82        48.86 o                         
  -8   2   2       1317.32       1342.57        22.46 o                         
  -7   2   2        300.73        370.62        11.56 o                         
  -6   2   2        777.10        536.22        13.77 o                         
  -5   2   2       1652.61       1713.19        20.95 o                         
  -4   2   2        904.36        906.05        13.52 o                         
  -3   2   2        392.61        146.14         5.46 o                         
  -2   2   2       7543.17       9711.75        70.60 o                         
  -1   2   2       4523.23       5496.22        42.35 o                         
   0   2   2      12660.96      11138.80        83.66 o                         
   1   2   2       2441.35       2328.93        21.52 o                         
   2   2   2       4630.06       4273.80        35.50 o                         
   3   2   2        209.08        211.88         7.05 o                         
   4   2   2         23.46         57.35         5.19 o                         
   5   2   2       1238.78       1555.31        21.79 o                         
   6   2   2       3888.87       3923.35        40.21 o                         
   7   2   2       2170.59       2415.43        31.00 o                         
   8   2   2        896.05        800.05        21.92 o                         
   9   2   2        317.48        219.82        13.89 o                         
  10   2   2       1492.27       1731.01        41.30 o                         
  11   2   2        480.30        486.04        24.58 o                         
  12   2   2          2.52         -4.83        13.48 o                         
  13   2   2       1038.13       1076.92        58.65 o                         
 -15   3   2         68.12         72.27        19.78 o                         
 -14   3   2         33.83          0.45        19.41 o                         
 -13   3   2        343.78        398.61        24.59 o                         
 -12   3   2        105.05        117.15        15.14 o                         
 -11   3   2         27.14         45.54        11.26 o                         
 -10   3   2       3200.36       3065.82        42.07 o                         
  -9   3   2         25.88         53.92         8.01 o                         
  -8   3   2       1383.36       1446.18        24.13 o                         
  -7   3   2       3106.37       3086.74        34.57 o                         
  -6   3   2        516.53        524.10        12.76 o                         
  -5   3   2        719.87        528.18        11.52 o                         
  -4   3   2        202.66        136.05         5.85 o                         
  -3   3   2      13040.03       9547.06        67.89 o                         
  -1   3   2        172.49        532.65         9.72 o                         
   0   3   2       7861.52       8672.62        77.80 o                         
   1   3   2     110963.27     111961.76      2589.82 o                         
   2   3   2        357.87        280.85         6.93 o                         
   3   3   2      10609.22      10651.90        78.09 o                         
   4   3   2       5925.18       5904.09        46.97 o                         
   5   3   2       1337.01       1384.87        20.76 o                         
   6   3   2      13299.02      13589.49       101.93 o                         
   7   3   2        923.79        735.10        17.52 o                         
   8   3   2        816.66        968.28        18.49 o                         
   9   3   2       2857.67       3158.55        48.37 o                         
  10   3   2        518.15        443.52        21.09 o                         
  11   3   2       1385.51       1528.51        47.87 o                         
  12   3   2       1922.72       2031.45        62.00 o                         
  13   3   2         14.64        -13.80        16.60 o                         
 -15   4   2        296.49        330.24        30.69 o                         
 -14   4   2         59.72         58.82        19.10 o                         
 -13   4   2       2089.06       2287.20        57.73 o                         
 -12   4   2       1884.11       2192.30        51.23 o                         
 -11   4   2        863.29        765.70        33.13 o                         
 -10   4   2       3051.83       3092.80        41.51 o                         
  -9   4   2       3409.66       3392.12        43.73 o                         
  -8   4   2        469.72        442.16        13.88 o                         
  -7   4   2      14055.57      14506.64       104.51 o                         
  -6   4   2       4311.30       4064.27        38.57 o                         
  -5   4   2         92.79         67.09         5.83 o                         
  -4   4   2       7093.40       6987.92        55.07 o                         
  -3   4   2       6144.54       7430.90        60.64 o                         
  -2   4   2       6081.75       8388.76        67.53 o                         
  -1   4   2      11589.02      13197.31        94.34 o                         
   0   4   2       5927.56       5946.49        53.65 o                         
   1   4   2       9653.79       8577.06        79.76 o                         
   2   4   2      22275.32      22586.63       172.70 o                         
   3   4   2       1001.25        814.05        13.10 o                         
   4   4   2       8519.30       9035.99        68.18 o                         
   5   4   2       5432.28       5782.33        51.40 o                         
   6   4   2         61.28         82.60         6.72 o                         
   7   4   2       1470.19       1609.61        25.06 o                         
   8   4   2        138.13         82.77         7.95 o                         
   9   4   2        232.95        228.91        14.11 o                         
  10   4   2       1174.86       1305.94        35.11 o                         
  11   4   2       1129.69       1039.28        41.37 o                         
  12   4   2        141.64        103.82        20.19 o                         
  13   4   2        498.23        520.10        27.80 o                         
 -14   5   2        324.33        408.23        31.89 o                         
 -13   5   2        223.47        158.41        23.43 o                         
 -12   5   2        910.50        893.39        39.42 o                         
 -11   5   2        364.19        412.60        19.37 o                         
 -10   5   2       1296.07       1192.29        26.99 o                         
  -9   5   2        109.15         86.66         9.26 o                         
  -8   5   2       2750.72       2657.91        34.43 o                         
  -7   5   2         65.50        150.03         8.52 o                         
  -6   5   2      11197.29      11386.18        86.56 o                         
  -5   5   2       7044.86       6952.52        55.97 o                         
  -4   5   2       4908.47       5567.56        44.09 o                         
  -3   5   2      31655.19      30240.68       209.39 o                         
  -2   5   2       9215.82       9590.25        72.99 o                         
  -1   5   2        101.47        153.48         5.54 o                         
   0   5   2       5326.75       5045.58        47.39 o                         
   1   5   2       3479.16       3502.97        43.41 o                         
   2   5   2       3842.70       3613.01        35.61 o                         
   3   5   2      11240.98      12015.08       105.62 o                         
   4   5   2       2617.40       2574.22        34.38 o                         
   5   5   2       4601.24       4665.99        42.89 o                         
   6   5   2       4564.82       4595.17        44.38 o                         
   7   5   2        331.71        259.40        11.06 o                         
   8   5   2       3443.23       3571.32        41.47 o                         
   9   5   2        591.66        626.30        20.66 o                         
  10   5   2        150.21        200.41        15.68 o                         
  11   5   2       2373.70       2404.97        50.98 o                         
  12   5   2        370.56        276.53        20.16 o                         
 -14   6   2          1.32         12.68        18.24 o                         
 -13   6   2       1579.11       1953.04        60.85 o                         
 -12   6   2        289.72        259.51        22.22 o                         
 -11   6   2         13.53         21.07        10.37 o                         
 -10   6   2        183.69        184.83        13.42 o                         
  -9   6   2        278.01        256.95        12.96 o                         
  -8   6   2        282.91        228.19        11.28 o                         
  -7   6   2       4164.39       4139.37        44.86 o                         
  -6   6   2          3.36         42.34         5.59 o                         
  -5   6   2       8432.29       8572.31        66.85 o                         
  -4   6   2       8450.79       8914.80        65.46 o                         
  -3   6   2       1073.30        784.66        13.06 o                         
  -2   6   2       3609.24       3825.32        36.76 o                         
  -1   6   2       3238.26       3652.10        35.64 o                         
   0   6   2       2493.62       2437.34        28.39 o                         
   1   6   2      19617.52      20960.98       191.99 o                         
   2   6   2       1150.41       1413.14        20.66 o                         
   3   6   2       3302.63       3346.00        36.55 o                         
   4   6   2       7369.55       7699.01        70.04 o                         
   5   6   2        436.02        355.23        13.80 o                         
   6   6   2        949.96       1084.80        18.45 o                         
   7   6   2       3739.86       3628.36        39.97 o                         
   8   6   2        639.09        515.54        20.23 o                         
   9   6   2        754.24        783.05        29.80 o                         
  10   6   2       1185.20       1131.94        31.91 o                         
  11   6   2          0.54         -8.29        10.78 o                         
  12   6   2        509.32        472.98        31.59 o                         
 -14   7   2        717.80        631.06        39.12 o                         
 -13   7   2         48.85         52.18        18.72 o                         
 -12   7   2       1380.15       1560.97        47.88 o                         
 -11   7   2       1897.59       1996.37        49.48 o                         
 -10   7   2        123.90        110.06        11.47 o                         
  -9   7   2       1203.74       1419.23        26.68 o                         
  -8   7   2       1927.29       1796.02        28.92 o                         
  -7   7   2        178.78        158.76         8.98 o                         
  -6   7   2       4057.37       3919.83        39.45 o                         
  -5   7   2       2979.53       2783.31        28.98 o                         
  -4   7   2       4794.64       4950.73        46.20 o                         
  -3   7   2       7876.51       7548.98        61.47 o                         
  -2   7   2        772.88        820.10        11.10 o                         
  -1   7   2       5381.23       5361.20        54.30 o                         
   0   7   2       5108.22       5510.72        51.74 o                         
   1   7   2        362.99        345.89        15.99 o                         
   2   7   2      12937.43      14169.23       127.82 o                         
   3   7   2        395.72        425.07        12.47 o                         
   4   7   2        278.61        260.61        11.69 o                         
   5   7   2       1910.20       2244.37        31.43 o                         
   6   7   2       1099.82       1139.69        23.23 o                         
   7   7   2       1228.42       1395.16        29.70 o                         
   8   7   2        994.21        914.61        22.32 o                         
   9   7   2         99.30         40.92         8.41 o                         
  10   7   2        760.98        780.54        28.46 o                         
  11   7   2        277.87        260.10        19.20 o                         
  12   7   2          0.70          1.97        14.52 o                         
 -14   8   2        910.28       1030.07        62.39 o                         
 -13   8   2        514.54        584.82        36.05 o                         
 -12   8   2          6.84        -12.21        12.21 o                         
 -11   8   2       1415.01       1592.87        39.27 o                         
 -10   8   2        932.72       1013.59        29.06 o                         
  -9   8   2        514.78        530.26        17.90 o                         
  -8   8   2       2645.55       2983.41        37.50 o                         
  -7   8   2       3073.61       2936.31        35.81 o                         
  -6   8   2       1067.23       1092.26        18.75 o                         
  -5   8   2        411.18        335.34        10.92 o                         
  -4   8   2       2670.39       2741.67        31.65 o                         
  -3   8   2       6518.57       6312.95        55.17 o                         
  -2   8   2       6614.65       6631.07        51.36 o                         
  -1   8   2        164.76        238.90         9.57 o                         
   0   8   2       4598.98       4826.26        49.37 o                         
   1   8   2       9981.62       9889.79        92.18 o                         
   2   8   2         36.07         31.25         4.09 o                         
   3   8   2       1074.08       1199.27        20.46 o                         
   4   8   2        453.57        427.78        14.31 o                         
   5   8   2        364.01        364.61        15.85 o                         
   6   8   2       3993.08       4460.61        54.19 o                         
   7   8   2       1564.62       1472.69        31.08 o                         
   8   8   2        583.61        730.77        24.09 o                         
   9   8   2       1008.02       1065.37        42.23 o                         
  10   8   2        430.67        278.58        17.49 o                         
  11   8   2        457.41        501.30        22.29 o                         
 -14   9   2        180.18        107.01        24.00 o                         
 -13   9   2        299.34        361.62        30.75 o                         
 -12   9   2        642.53        630.53        27.67 o                         
 -11   9   2         26.58          1.61        11.20 o                         
 -10   9   2       1375.30       1619.53        37.42 o                         
  -9   9   2       2471.47       2426.02        40.80 o                         
  -8   9   2         39.95         69.02         7.83 o                         
  -7   9   2       1912.48       1984.33        28.41 o                         
  -6   9   2       1822.51       1917.51        28.49 o                         
  -5   9   2        177.72        198.43         9.19 o                         
  -4   9   2       3385.27       3298.39        38.91 o                         
  -3   9   2       1797.53       1956.41        25.80 o                         
  -2   9   2       4677.16       4463.80        38.88 o                         
  -1   9   2       4970.34       5633.48        58.65 o                         
   0   9   2         17.82         -0.41         3.92 o                         
   1   9   2       2486.17       2367.95        30.56 o                         
   2   9   2       7110.59       7657.99        96.09 o                         
   3   9   2         58.02         55.23         5.22 o                         
   4   9   2       2012.05       2192.85        33.53 o                         
   5   9   2       2412.70       2537.53        41.06 o                         
   6   9   2        430.97        467.53        19.60 o                         
   7   9   2       1767.02       1851.13        37.01 o                         
   8   9   2         27.30          5.93         6.45 o                         
   9   9   2        469.29        639.09        28.41 o                         
  10   9   2       1089.07       1118.08        44.82 o                         
  11   9   2         42.72         -8.02        12.16 o                         
 -13  10   2        495.40        397.50        31.28 o                         
 -12  10   2         19.12         23.42        15.25 o                         
 -11  10   2       1144.92       1245.49        34.67 o                         
 -10  10   2        346.12        285.23        15.82 o                         
  -9  10   2       2200.05       2266.85        38.09 o                         
  -8  10   2       2384.97       2428.67        36.56 o                         
  -7  10   2          4.56         23.59         6.58 o                         
  -6  10   2       1687.45       2016.31        31.63 o                         
  -5  10   2       1730.81       1720.90        28.09 o                         
  -4  10   2        152.74        135.85         8.79 o                         
  -3  10   2       5793.99       5828.54        55.21 o                         
  -2  10   2       2882.98       2972.63        33.45 o                         
  -1  10   2       1785.41       1855.56        28.13 o                         
   0  10   2       9417.40       9592.82        86.03 o                         
   1  10   2       1505.19       1636.77        24.84 o                         
   2  10   2       1000.50        923.72        19.94 o                         
   3  10   2       5154.04       5278.17        55.53 o                         
   4  10   2          4.82         11.39         6.13 o                         
   5  10   2       2598.54       2800.93        44.92 o                         
   6  10   2       3131.40       3114.51        45.12 o                         
   7  10   2          0.81         -6.36         6.36 o                         
   8  10   2       1091.85       1368.07        38.98 o                         
   9  10   2        486.31        424.48        23.20 o                         
  10  10   2        103.71        138.75        21.97 o                         
 -13  11   2        922.95        932.25        46.14 o                         
 -12  11   2        569.53        432.77        28.46 o                         
 -11  11   2        684.45        722.24        25.50 o                         
 -10  11   2       1773.93       2299.22        40.05 o                         
  -9  11   2       1231.53       1151.28        26.12 o                         
  -8  11   2       2694.81       3050.05        50.61 o                         
  -7  11   2       5354.19       5407.37        63.82 o                         
  -6  11   2         13.05         31.72         6.53 o                         
  -5  11   2       1916.61       1939.86        33.91 o                         
  -4  11   2       1309.29       1275.88        24.62 o                         
  -3  11   2        805.17        711.17        16.48 o                         
  -2  11   2        854.53        806.48        16.50 o                         
  -1  11   2        277.25        289.47        11.95 o                         
   0  11   2        229.98        133.64         9.87 o                         
   1  11   2       5807.02       5686.41        63.49 o                         
   2  11   2         28.64          8.82         4.03 o                         
   3  11   2        920.10        937.62        18.66 o                         
   4  11   2       3210.46       3456.21        48.05 o                         
   5  11   2          2.93         -3.11         7.39 o                         
   6  11   2       1312.26       1478.51        27.68 o                         
   7  11   2        205.99        190.41        11.82 o                         
   8  11   2          6.67         -8.47         8.47 o                         
   9  11   2        531.19        659.25        34.80 o                         
  10  11   2         77.55         33.05        17.73 o                         
 -13  12   2         20.85        -16.89        16.89 o                         
 -12  12   2       1146.69       1252.42        42.55 o                         
 -11  12   2        836.69        704.87        26.07 o                         
 -10  12   2         23.28         39.47         9.78 o                         
  -9  12   2        800.49        899.46        41.25 o                         
  -8  12   2       1884.40       1754.49        35.71 o                         
  -7  12   2       2073.72       2070.01        38.45 o                         
  -6  12   2       2953.83       3160.30        50.04 o                         
  -5  12   2        487.51        381.68        16.09 o                         
  -4  12   2       2268.20       2220.40        32.89 o                         
  -3  12   2       2404.74       2651.33        33.51 o                         
  -2  12   2          9.57         -2.71         4.07 o                         
  -1  12   2        319.47        209.15        11.51 o                         
   0  12   2        682.13        796.59        20.03 o                         
   1  12   2         44.71         12.63         5.77 o                         
   2  12   2       1184.59       1220.19        20.85 o                         
   3  12   2        427.89        453.37        17.01 o                         
   4  12   2         98.49         98.89        14.37 o                         
   5  12   2       1129.75       1196.19        45.93 o                         
   6  12   2          4.82         -8.32        10.14 o                         
   7  12   2        339.48        382.51        24.44 o                         
   8  12   2       1354.73       1272.86        33.10 o                         
   9  12   2          0.85        -14.57        14.57 o                         
 -12  13   2         96.55         23.12        20.35 o                         
 -11  13   2        911.63       1030.17        47.95 o                         
 -10  13   2       1278.97       1375.31        42.67 o                         
  -9  13   2        192.98        114.73        16.61 o                         
  -8  13   2        376.48        432.77        23.79 o                         
  -7  13   2       1126.57       1101.39        34.94 o                         
  -6  13   2        201.63        187.95        16.69 o                         
  -5  13   2        937.85        986.36        27.58 o                         
  -4  13   2       2101.33       2072.66        34.12 o                         
  -3  13   2       2075.50       2190.68        36.35 o                         
  -2  13   2       1816.71       2031.59        25.98 o                         
  -1  13   2        434.27        473.24        23.08 o                         
   0  13   2        526.57        567.30        20.36 o                         
   1  13   2       1796.13       1918.50        30.96 o                         
   2  13   2        165.47        155.43        15.40 o                         
   3  13   2        864.85        845.19        35.31 o                         
   4  13   2        954.10       1056.49        29.37 o                         
   5  13   2        160.89         68.58         9.87 o                         
   6  13   2         26.31         48.22        12.89 o                         
   7  13   2        235.29        210.43        15.65 o                         
   8  13   2        159.73        165.40        14.91 o                         
 -11  14   2        206.58         52.36        16.96 o                         
 -10  14   2       1433.26       1686.36        51.62 o                         
  -9  14   2       1501.70       1584.52        52.22 o                         
  -8  14   2       1184.21       1037.87        38.58 o                         
  -7  14   2        820.85        794.26        32.63 o                         
  -6  14   2       1850.30       1829.32        40.80 o                         
  -5  14   2        185.12        136.49        13.24 o                         
  -4  14   2        148.17        118.42         9.75 o                         
  -3  14   2        767.67        748.69        21.76 o                         
  -2  14   2        869.12        815.78        19.61 o                         
  -1  14   2       1074.46       1183.16        24.83 o                         
   0  14   2        289.29        292.79        15.10 o                         
   1  14   2         93.14         84.85         9.12 o                         
   2  14   2        690.23        748.73        41.30 o                         
   3  14   2          8.16        -10.12        10.12 o                         
   4  14   2        922.99        912.39        49.81 o                         
   5  14   2         31.65         36.04         8.73 o                         
   6  14   2         94.72         92.96        11.77 o                         
   7  14   2        411.62        420.37        20.16 o                         
 -11  15   2        244.15        198.03        23.43 o                         
 -10  15   2          3.44        -14.85        14.85 o                         
  -9  15   2         71.06         89.21        17.08 o                         
  -8  15   2        232.24        187.88        21.82 o                         
  -7  15   2         40.33         -9.33        12.97 o                         
  -6  15   2       2607.38       2891.42        57.22 o                         
  -5  15   2       1235.92       1194.68        33.74 o                         
  -4  15   2        166.09        101.87        12.50 o                         
  -3  15   2       1204.99       1304.39        30.84 o                         
  -2  15   2        412.14        399.07        18.43 o                         
  -1  15   2       2299.86       2195.76        34.51 o                         
   0  15   2       1231.44       1422.33        34.96 o                         
   1  15   2         36.43         44.34         8.56 o                         
   2  15   2        742.79        788.09        61.04 o                         
   3  15   2       2665.56       2652.47        95.78 o                         
   4  15   2        238.55        142.58        21.14 o                         
   5  15   2        533.31        564.01        39.95 o                         
   6  15   2        639.23        700.66        45.61 o                         
 -10  16   2        594.38        620.94        35.69 o                         
  -9  16   2         21.80        -15.99        15.99 o                         
  -8  16   2        524.00        504.81        27.49 o                         
  -7  16   2        370.71        283.91        20.76 o                         
  -6  16   2         52.36         95.45        15.00 o                         
  -5  16   2       3075.38       3105.09        72.01 o                         
  -4  16   2        267.54        225.73        18.43 o                         
  -3  16   2          8.97          7.94         8.41 o                         
  -2  16   2       3120.20       3156.93        45.76 o                         
  -1  16   2        349.92        261.05        14.29 o                         
   0  16   2        225.45        200.97        14.61 o                         
   1  16   2        738.31        906.28        29.53 o                         
   2  16   2          7.72        -11.87        11.87 o                         
   3  16   2        824.41        925.09        57.90 o                         
   4  16   2        507.07        405.37        33.20 o                         
   5  16   2          1.57        -20.18        20.18 o                         
  -9  17   2        531.30        504.53        32.85 o                         
  -8  17   2         73.86          4.35        15.84 o                         
  -7  17   2        129.07        108.40        17.25 o                         
  -6  17   2        818.58        701.16        30.99 o                         
  -5  17   2         25.00          3.59        14.21 o                         
  -4  17   2        387.45        357.22        24.05 o                         
  -3  17   2        938.52        943.90        41.32 o                         
  -2  17   2          3.21         -9.67         9.67 o                         
  -1  17   2        326.61        325.48        14.57 o                         
   0  17   2        696.27        711.94        30.43 o                         
   1  17   2         77.75         19.90         7.67 o                         
   2  17   2        806.78        788.12        47.31 o                         
   3  17   2         28.14        -18.26        18.26 o                         
   4  17   2        108.01         43.67        20.75 o                         
  -7  18   2          7.56        -15.27        15.27 o                         
  -6  18   2        101.46         99.25        22.51 o                         
  -5  18   2        517.26        577.70        39.87 o                         
  -4  18   2          9.70         -1.55        14.14 o                         
  -3  18   2        469.70        385.76        21.47 o                         
  -2  18   2        552.71        474.42        29.63 o                         
  -1  18   2          0.14         -7.76         7.76 o                         
   0  18   2        632.68        629.23        30.56 o                         
   1  18   2        220.32        193.60        18.05 o                         
   2  18   2          4.98        -18.50        18.50 o                         
  -4  19   2        262.09        245.87        24.59 o                         
  -3  19   2         44.90          9.32        13.04 o                         
  -2  19   2       1157.03       1004.46        37.99 o                         
  -1  19   2        446.63        389.87        17.83 o                         
   0 -20   3        230.94        115.88        28.99 o                         
   1 -20   3        102.57         37.88        15.14 o                         
   2 -20   3        553.20        415.67        25.79 o                         
   3 -20   3        110.53         66.59        15.63 o                         
  -3 -19   3       1551.52       1356.16        58.80 o                         
  -2 -19   3       1028.98       1219.07        57.27 o                         
  -1 -19   3         16.45        -12.42        12.42 o                         
   0 -19   3       1278.84       1075.02        52.11 o                         
   1 -19   3       1075.86       1184.60        52.05 o                         
   2 -19   3         16.23          1.90        13.23 o                         
   3 -19   3       1178.63       1296.53        45.63 o                         
   4 -19   3        290.55        219.98        18.38 o                         
   5 -19   3        183.16        102.83        16.33 o                         
   6 -19   3       1020.74       1011.80        46.06 o                         
  -4 -18   3        867.37        798.70        44.01 o                         
  -3 -18   3        111.54         86.64        14.06 o                         
  -2 -18   3        943.73        797.74        26.50 o                         
  -1 -18   3        899.46        810.44        24.82 o                         
   0 -18   3        246.58        131.34        17.84 o                         
   1 -18   3       2211.89       2260.44        56.56 o                         
   2 -18   3       1062.12       1020.57        34.01 o                         
   3 -18   3          1.36         -9.87         9.87 o                         
   4 -18   3       1051.91       1007.83        33.54 o                         
   5 -18   3         23.48         -8.30        11.18 o                         
   6 -18   3         54.54         -4.43        13.32 o                         
   7 -18   3       1333.36       1148.63        47.08 o                         
   8 -18   3        433.73        401.48        23.78 o                         
  -6 -17   3        918.73        924.42        37.17 o                         
  -5 -17   3        745.23        673.25        27.35 o                         
  -4 -17   3        257.32        180.52        12.61 o                         
  -3 -17   3        733.12        658.44        22.42 o                         
  -2 -17   3          4.75         -9.57         9.57 o                         
  -1 -17   3       1346.72       1433.81        32.28 o                         
   0 -17   3       3082.64       3279.93        56.12 o                         
   1 -17   3         28.62          5.08        11.12 o                         
   2 -17   3       1608.24       1759.66        41.41 o                         
   3 -17   3       1653.17       1834.71        39.67 o                         
   4 -17   3        264.47        181.56        15.41 o                         
   5 -17   3        697.88        751.25        30.85 o                         
   6 -17   3        331.69        319.77        19.44 o                         
   7 -17   3        114.15         35.66        12.77 o                         
   8 -17   3       1539.77       1581.34        45.39 o                         
   9 -17   3        416.22        403.84        24.95 o                         
  -7 -16   3        535.58        616.37        33.19 o                         
  -6 -16   3         28.01          8.06        11.98 o                         
  -5 -16   3        742.78        720.95        25.29 o                         
  -4 -16   3         72.29         32.17         8.95 o                         
  -3 -16   3         37.16         15.57         8.21 o                         
  -2 -16   3       2657.88       2671.69        48.93 o                         
  -1 -16   3        605.90        518.91        20.78 o                         
   0 -16   3        146.32        134.53        13.70 o                         
   1 -16   3       1055.97       1116.27        33.98 o                         
   2 -16   3          5.70         -7.70         8.27 o                         
   3 -16   3       1498.37       1453.51        34.10 o                         
   4 -16   3        731.30        696.98        25.39 o                         
   5 -16   3         23.02          4.28        10.51 o                         
   6 -16   3       1251.91       1375.74        40.55 o                         
   7 -16   3       1403.05       1505.77        44.49 o                         
   8 -16   3         17.90         15.81        13.16 o                         
   9 -16   3       1189.92       1269.31        46.91 o                         
  10 -16   3        238.55        251.83        18.28 o                         
  -8 -15   3        120.03        150.71        18.87 o                         
  -7 -15   3       1522.82       1623.64        40.29 o                         
  -6 -15   3       1566.72       1728.51        39.02 o                         
  -5 -15   3          3.76         -6.49         8.15 o                         
  -4 -15   3       1149.62       1221.28        28.06 o                         
  -3 -15   3       1550.76       1690.38        34.31 o                         
  -2 -15   3        666.59        625.71        21.78 o                         
  -1 -15   3       3252.51       3527.68        50.48 o                         
   0 -15   3        294.94        269.20        14.38 o                         
   1 -15   3        911.04       1018.67        31.34 o                         
   2 -15   3       3203.34       3645.08        52.12 o                         
   3 -15   3        473.46        417.18        19.88 o                         
   4 -15   3       1905.55       1933.01        38.06 o                         
   5 -15   3       2052.35       2224.24        47.99 o                         
   6 -15   3        112.09         77.18        11.77 o                         
   7 -15   3       1248.25       1181.27        42.53 o                         
   8 -15   3        782.54        905.12        55.36 o                         
   9 -15   3          0.76         -8.59        10.82 o                         
  10 -15   3        260.21        255.58        18.11 o                         
  11 -15   3        127.84        103.54        16.65 o                         
  -9 -14   3        271.26        190.44        26.80 o                         
  -8 -14   3        428.73        441.94        24.99 o                         
  -7 -14   3         53.10         41.15        12.53 o                         
  -6 -14   3       1477.97       1399.06        32.80 o                         
  -5 -14   3       1154.66       1263.20        35.25 o                         
  -4 -14   3         22.23         18.46         9.55 o                         
  -3 -14   3       4801.74       4944.87        65.50 o                         
  -2 -14   3       4150.95       4197.28        56.63 o                         
  -1 -14   3        288.46        275.86        15.20 o                         
   0 -14   3       3782.42       3959.06        60.59 o                         
   1 -14   3       1296.63       1150.18        30.98 o                         
   2 -14   3        911.40       1079.22        24.12 o                         
   3 -14   3       4170.82       4157.89        50.63 o                         
   4 -14   3       1863.07       1802.51        38.04 o                         
   5 -14   3        120.22        104.02        11.78 o                         
   6 -14   3       3806.73       3663.59        75.35 o                         
   7 -14   3        722.15        714.53        23.03 o                         
   8 -14   3        546.03        452.01        21.50 o                         
   9 -14   3        883.27       1038.06        35.95 o                         
  10 -14   3         89.42        126.25        19.03 o                         
  11 -14   3        703.44        610.51        34.16 o                         
 -10 -13   3        524.73        601.66        49.53 o                         
  -9 -13   3        630.31        693.80        52.04 o                         
  -8 -13   3         10.13          6.41        11.97 o                         
  -7 -13   3       1852.08       2034.63        46.40 o                         
  -6 -13   3        455.92        499.02        21.79 o                         
  -5 -13   3         68.21         43.86         8.58 o                         
  -4 -13   3       2578.39       2788.00        40.09 o                         
  -3 -13   3        933.89        976.75        22.66 o                         
  -2 -13   3         29.48         17.55         5.95 o                         
  -1 -13   3       2391.10       2529.97        38.12 o                         
   0 -13   3          6.76         -0.42         4.39 o                         
   1 -13   3       1364.70       1461.98        27.06 o                         
   2 -13   3       2080.07       2230.39        32.55 o                         
   3 -13   3        738.31        652.85        18.63 o                         
   4 -13   3       6307.64       6191.45        62.90 o                         
   5 -13   3        896.46        866.36        26.80 o                         
   6 -13   3        495.08        466.47        16.69 o                         
   7 -13   3       3585.11       3617.52        58.80 o                         
   8 -13   3        273.83        278.58        16.11 o                         
   9 -13   3        232.96        240.07        17.05 o                         
  10 -13   3       2039.41       2109.30        49.91 o                         
  11 -13   3        165.89        193.73        20.95 o                         
  12 -13   3        415.59        334.53        24.62 o                         
 -10 -12   3         23.06         15.86        14.34 o                         
  -9 -12   3        275.35        305.75        21.07 o                         
  -8 -12   3       1023.11       1075.21        38.54 o                         
  -7 -12   3        837.43        765.85        33.33 o                         
  -6 -12   3       2048.44       2110.80        42.42 o                         
  -5 -12   3       1300.49       1353.95        29.48 o                         
  -4 -12   3       3774.81       4119.17        49.48 o                         
  -3 -12   3       6155.59       6601.42        71.09 o                         
  -2 -12   3        209.01        175.85         9.85 o                         
  -1 -12   3       4531.17       4668.34        52.43 o                         
   0 -12   3       3782.77       4108.82        44.33 o                         
   1 -12   3          6.08         -5.20         5.20 o                         
   2 -12   3       7475.02       7841.01        71.29 o                         
   3 -12   3       7485.57       7753.85        75.35 o                         
   4 -12   3        567.84        499.86        15.81 o                         
   5 -12   3       2424.69       2356.33        32.93 o                         
   6 -12   3        158.11        154.59        10.53 o                         
   7 -12   3        650.97        530.45        17.87 o                         
   8 -12   3       2362.54       2368.79        46.19 o                         
   9 -12   3         11.35          0.02        10.87 o                         
  10 -12   3        464.57        383.71        21.83 o                         
  11 -12   3       1811.80       2234.59        55.57 o                         
  12 -12   3          7.76         -2.09        15.81 o                         
 -11 -11   3        764.17        617.69        39.03 o                         
 -10 -11   3        848.64        973.96        45.62 o                         
  -9 -11   3          7.95        -10.42        10.42 o                         
  -8 -11   3        804.83        812.72        31.08 o                         
  -7 -11   3        924.04       1118.38        33.59 o                         
  -6 -11   3        671.17        521.89        22.06 o                         
  -5 -11   3       1351.62       1487.22        34.36 o                         
  -4 -11   3        721.41        702.76        19.88 o                         
  -3 -11   3       2443.61       2507.57        36.93 o                         
  -2 -11   3       6009.41       6581.01        66.12 o                         
  -1 -11   3        349.67        390.36         9.88 o                         
   0 -11   3       1230.01       1430.19        22.60 o                         
   1 -11   3       2743.89       2862.90        35.71 o                         
   2 -11   3         68.33         39.48         6.33 o                         
   3 -11   3       5541.27       5890.02        55.46 o                         
   4 -11   3       1994.26       1935.07        29.93 o                         
   5 -11   3        196.49        228.99        10.66 o                         
   6 -11   3       1601.33       1744.93        28.38 o                         
   7 -11   3       4131.64       3996.57        51.95 o                         
   8 -11   3         56.33         45.63        10.10 o                         
   9 -11   3        475.30        389.39        18.62 o                         
  10 -11   3         63.68         50.56        13.40 o                         
  11 -11   3        180.13        119.54        17.75 o                         
  12 -11   3        326.22        346.57        27.15 o                         
  13 -11   3         13.85        -16.78        16.78 o                         
 -12 -10   3        549.18        709.04        78.94 o                         
 -11 -10   3         49.40         34.14        16.73 o                         
 -10 -10   3       1348.06       1414.27        42.26 o                         
  -9 -10   3       1251.71       1465.09        33.58 o                         
  -8 -10   3        144.24        174.26        10.87 o                         
  -7 -10   3       5504.44       5857.17        79.68 o                         
  -6 -10   3       1441.04       1527.47        33.32 o                         
  -5 -10   3          0.98         -6.05         6.23 o                         
  -4 -10   3       2305.03       2599.31        37.43 o                         
  -3 -10   3       3341.99       3351.20        40.37 o                         
  -2 -10   3       1312.12       1374.38        17.22 o                         
  -1 -10   3       5194.64       5429.30        48.26 o                         
   0 -10   3       6074.21       5988.03        53.44 o                         
   1 -10   3       4070.00       4144.55        43.38 o                         
   2 -10   3       8581.90       8787.25        71.72 o                         
   3 -10   3       1537.08       1397.40        23.33 o                         
   4 -10   3       2176.42       2449.91        30.41 o                         
   5 -10   3       3025.74       2712.29        34.79 o                         
   6 -10   3          0.84          6.92         5.63 o                         
   7 -10   3       4768.42       4387.36        47.41 o                         
   8 -10   3       3652.83       3855.92        53.29 o                         
   9 -10   3         68.26         66.46        11.64 o                         
  10 -10   3       1928.01       2193.55        52.12 o                         
  11 -10   3       1615.97       1873.70        52.55 o                         
  12 -10   3        362.05        314.23        23.04 o                         
  13 -10   3        285.47        287.63        26.59 o                         
 -12  -9   3         52.95         -8.57        15.09 o                         
 -11  -9   3       1605.74       1715.23        50.58 o                         
 -10  -9   3         72.45        101.82        16.01 o                         
  -9  -9   3        637.78        566.18        24.68 o                         
  -8  -9   3       3405.89       3415.10        51.18 o                         
  -7  -9   3        438.23        463.03        24.64 o                         
  -6  -9   3       6221.70       6312.00        67.32 o                         
  -5  -9   3       2295.68       2434.55        31.34 o                         
  -4  -9   3         48.26         60.97         5.25 o                         
  -3  -9   3      14347.08      14728.43       112.65 o                         
  -2  -9   3       2976.92       3213.27        35.78 o                         
  -1  -9   3        335.91        353.17        10.57 o                         
   0  -9   3      25461.57      26389.47       182.25 o                         
   1  -9   3       5515.83       6166.93        55.52 o                         
   2  -9   3        183.29        144.82         7.68 o                         
   3  -9   3      12491.46      12850.07        97.21 o                         
   4  -9   3       4338.06       4702.48        44.00 o                         
   5  -9   3       3784.83       3575.59        41.95 o                         
   6  -9   3       7182.39       7407.01        81.84 o                         
   7  -9   3        520.63        514.82        16.65 o                         
   8  -9   3       1801.51       1766.92        31.30 o                         
   9  -9   3       2248.39       2370.98        44.32 o                         
  10  -9   3         34.42         10.52        11.74 o                         
  11  -9   3        424.09        412.24        24.74 o                         
  12  -9   3        573.28        518.37        28.92 o                         
  13  -9   3         21.95         -7.43        18.14 o                         
 -12  -8   3        550.49        599.16        26.03 o                         
 -11  -8   3        766.62        591.96        24.41 o                         
 -10  -8   3       1784.91       1912.05        53.81 o                         
  -9  -8   3       1104.52       1310.52        43.20 o                         
  -8  -8   3       2216.66       1883.32        35.90 o                         
  -7  -8   3       5666.47       5824.53        62.13 o                         
  -6  -8   3        581.78        544.96        16.64 o                         
  -5  -8   3       5887.58       6021.12        58.78 o                         
  -4  -8   3       9480.51       9755.48        82.69 o                         
  -3  -8   3        235.83        118.82         5.77 o                         
  -2  -8   3       3243.32       3667.03        33.55 o                         
  -1  -8   3       4199.22       4362.54        39.16 o                         
   0  -8   3        490.23        666.87        13.60 o                         
   1  -8   3       8510.41       8399.67        70.55 o                         
   2  -8   3        700.71        678.16        14.14 o                         
   3  -8   3        573.96        519.78        12.20 o                         
   4  -8   3       6677.00       6989.12        69.80 o                         
   5  -8   3       6698.46       6190.36        62.07 o                         
   6  -8   3       1880.18       1831.77        29.49 o                         
   7  -8   3       2917.31       2893.59        39.72 o                         
   8  -8   3        968.34        784.35        21.06 o                         
   9  -8   3       3136.28       3014.90        45.65 o                         
  10  -8   3        799.95        795.83        28.52 o                         
  11  -8   3        359.90        298.60        21.00 o                         
  12  -8   3        245.75        298.34        27.16 o                         
  13  -8   3        933.19        887.72        41.14 o                         
 -13  -7   3         21.49         -5.89        13.76 o                         
 -12  -7   3        514.42        395.16        26.42 o                         
 -11  -7   3        392.45        368.15        27.04 o                         
 -10  -7   3         18.24          3.13        10.78 o                         
  -9  -7   3       4520.15       4730.17        64.04 o                         
  -8  -7   3       2106.46       2262.61        34.23 o                         
  -7  -7   3         12.03          3.79         5.78 o                         
  -6  -7   3      12304.53      12472.52       101.25 o                         
  -5  -7   3       1688.24       1714.30        26.02 o                         
  -4  -7   3       4828.69       4785.20        47.33 o                         
  -3  -7   3       4238.25       3765.59        36.37 o                         
  -2  -7   3        420.98        396.09         9.32 o                         
  -1  -7   3      20216.87      19411.32       129.76 o                         
   0  -7   3      17447.18      16433.26       118.56 o                         
   1  -7   3        219.92        204.02         7.91 o                         
   2  -7   3      10836.18      11286.94        84.93 o                         
   3  -7   3       1413.89       1178.26        19.23 o                         
   4  -7   3       1962.39       1829.44        27.13 o                         
   5  -7   3      14065.17      13037.27        99.10 o                         
   6  -7   3        585.48        470.73        14.92 o                         
   7  -7   3        973.94        955.74        22.47 o                         
   8  -7   3       7659.82       7394.31        88.43 o                         
   9  -7   3       1821.92       1842.99        33.28 o                         
  10  -7   3       1595.37       1617.41        35.15 o                         
  11  -7   3        781.74        772.18        33.91 o                         
  12  -7   3         27.54         17.03        16.09 o                         
  13  -7   3        807.19        833.19        40.12 o                         
 -13  -6   3       1212.88       1262.89        51.25 o                         
 -12  -6   3        333.74        347.58        25.44 o                         
 -11  -6   3         18.70        -12.33        12.33 o                         
 -10  -6   3        636.20        615.68        26.30 o                         
  -9  -6   3        254.77        250.31        15.14 o                         
  -8  -6   3       1571.10       1504.96        27.95 o                         
  -7  -6   3        285.31        250.97        12.36 o                         
  -6  -6   3        490.27        551.24        15.02 o                         
  -5  -6   3       7436.17       7230.23        62.61 o                         
  -4  -6   3        996.28        954.76        17.25 o                         
  -3  -6   3         83.66        118.74         6.44 o                         
  -2  -6   3       2381.48       2782.72        28.17 o                         
  -1  -6   3        168.89        241.46         8.75 o                         
   0  -6   3       2811.55       3260.13        31.42 o                         
   1  -6   3       5397.86       5697.78        55.21 o                         
   2  -6   3        336.23        379.08         9.98 o                         
   3  -6   3       3370.83       3311.79        36.08 o                         
   4  -6   3       1658.39       1732.06        25.23 o                         
   5  -6   3        689.98        726.55        17.70 o                         
   6  -6   3       2213.72       2089.59        29.71 o                         
   7  -6   3        477.94        412.13        14.53 o                         
   8  -6   3        317.23        255.93        12.56 o                         
   9  -6   3       3542.03       3479.88        46.90 o                         
  10  -6   3       1902.80       1857.50        39.26 o                         
  11  -6   3        584.61        596.39        27.58 o                         
  12  -6   3        550.32        576.90        30.56 o                         
  13  -6   3          1.71        -14.09        16.38 o                         
  14  -6   3        324.42        336.79        30.52 o                         
 -14  -5   3          7.17        -16.10        16.10 o                         
 -13  -5   3        900.49        818.63        36.74 o                         
 -12  -5   3        490.17        527.96        28.84 o                         
 -11  -5   3        723.11        775.12        33.18 o                         
 -10  -5   3       2826.91       2876.44        48.65 o                         
  -9  -5   3       4987.45       4969.65        60.52 o                         
  -8  -5   3         67.20         56.60         8.14 o                         
  -7  -5   3       1606.26       1691.82        27.77 o                         
  -6  -5   3       4089.78       4124.34        45.04 o                         
  -5  -5   3       2802.78       2840.12        34.70 o                         
  -4  -5   3       8436.11       8195.36        75.29 o                         
  -3  -5   3       2192.32       2145.10        24.13 o                         
  -2  -5   3       6304.12       6198.79        50.95 o                         
  -1  -5   3      16349.14      16285.03       120.26 o                         
   0  -5   3       4409.60       3356.46        31.92 o                         
   1  -5   3       8693.18       8592.46        66.92 o                         
   2  -5   3       7788.21       7607.34        60.79 o                         
   3  -5   3         60.44          9.84         4.72 o                         
   4  -5   3       6705.19       6730.21        56.49 o                         
   5  -5   3       7792.79       7649.95        64.00 o                         
   6  -5   3        980.73       1066.32        20.89 o                         
   7  -5   3       1420.92       1401.41        24.36 o                         
   8  -5   3        942.63       1007.67        23.71 o                         
   9  -5   3        212.65        181.78        11.94 o                         
  10  -5   3       4160.74       4150.07        62.69 o                         
  11  -5   3        331.97        287.42        19.32 o                         
  12  -5   3        331.54        256.44        21.18 o                         
  13  -5   3        631.93        613.93        34.37 o                         
  14  -5   3          4.54        -15.77        15.77 o                         
 -14  -4   3        906.03        810.22        66.16 o                         
 -13  -4   3         52.36         68.44        14.38 o                         
 -12  -4   3        380.28        299.93        17.50 o                         
 -11  -4   3       1286.56       1426.47        36.84 o                         
 -10  -4   3         27.50         43.05        10.14 o                         
  -9  -4   3       1992.20       1972.78        34.82 o                         
  -8  -4   3       2051.47       2150.98        31.31 o                         
  -7  -4   3        219.60        246.90         9.72 o                         
  -6  -4   3       4916.04       5080.15        48.16 o                         
  -5  -4   3       3068.69       2943.54        33.72 o                         
  -4  -4   3         37.30         38.43         5.28 o                         
  -3  -4   3      11026.42      11362.51        85.10 o                         
  -2  -4   3        574.34        608.46        10.89 o                         
  -1  -4   3        588.69        664.89        11.88 o                         
   0  -4   3      21012.41      19417.61       140.05 o                         
   1  -4   3        115.69        104.36         5.36 o                         
   2  -4   3       6579.90       6036.87        47.48 o                         
   3  -4   3       7526.42       7416.56        60.08 o                         
   4  -4   3        170.75        109.37         7.45 o                         
   5  -4   3      14709.71      14415.90       102.12 o                         
   6  -4   3       2716.69       2624.87        32.17 o                         
   7  -4   3       1322.84       1486.97        24.97 o                         
   8  -4   3       2817.81       2820.37        38.23 o                         
   9  -4   3        907.58        828.27        22.40 o                         
  10  -4   3         67.91         48.96        11.14 o                         
  11  -4   3       1833.18       1921.98        42.50 o                         
  12  -4   3        152.24        105.86        15.56 o                         
  13  -4   3        452.87        351.49        26.16 o                         
  14  -4   3        484.03        428.40        28.94 o                         
 -14  -3   3          0.81        -14.29        14.29 o                         
 -13  -3   3        405.33        346.45        23.41 o                         
 -12  -3   3        512.73        472.41        19.59 o                         
 -11  -3   3       1430.03       1487.94        33.86 o                         
 -10  -3   3       4231.39       4091.47        52.94 o                         
  -9  -3   3        557.31        626.35        23.03 o                         
  -8  -3   3       1032.69       1000.04        19.71 o                         
  -7  -3   3       1750.97       1849.06        26.39 o                         
  -6  -3   3          5.28         64.91         5.50 o                         
  -5  -3   3       9678.72       9869.18        76.19 o                         
  -4  -3   3       6027.75       5637.09        49.91 o                         
  -3  -3   3        175.66        173.09         6.49 o                         
  -2  -3   3       5258.29       5369.00        45.06 o                         
  -1  -3   3        858.82       1101.31        15.23 o                         
   0  -3   3        112.32        141.57         6.18 o                         
   1  -3   3        891.65       1382.47        17.09 o                         
   2  -3   3        639.99        766.75        13.68 o                         
   3  -3   3        301.72        590.45        12.74 o                         
   4  -3   3      18976.14      17752.87       122.86 o                         
   5  -3   3       3358.22       3325.16        35.63 o                         
   6  -3   3       2037.05       2001.36        27.03 o                         
   7  -3   3        636.70        665.83        18.84 o                         
   8  -3   3          2.13          2.70         7.50 o                         
   9  -3   3       2654.73       2756.89        40.01 o                         
  10  -3   3        820.82        741.72        26.53 o                         
  11  -3   3        491.93        423.62        21.65 o                         
  12  -3   3       1207.93       1413.59        41.02 o                         
  13  -3   3       1217.73       1355.26        43.72 o                         
  14  -3   3        330.56        282.97        25.96 o                         
 -14  -2   3        271.69        295.27        25.95 o                         
 -13  -2   3          3.62         -3.42        10.74 o                         
 -12  -2   3       1012.86       1101.84        38.09 o                         
 -11  -2   3       1357.49       1442.12        34.40 o                         
 -10  -2   3        357.21        318.18        13.98 o                         
  -9  -2   3       2253.40       2251.31        33.11 o                         
  -8  -2   3        225.26        240.70        10.49 o                         
  -7  -2   3        895.90       1054.73        19.34 o                         
  -6  -2   3      23866.10      23932.84       162.27 o                         
  -5  -2   3         56.24        120.74         6.45 o                         
  -4  -2   3       4753.06       4586.64        40.03 o                         
  -3  -2   3      31123.36      28438.67       210.29 o                         
  -2  -2   3       1897.35       2641.75        27.59 o                         
  -1  -2   3        200.13        304.53         8.66 o                         
   0  -2   3       3795.68       3171.86        29.79 o                         
   1  -2   3       5489.76       4609.89        35.57 o                         
   2  -2   3      38829.99      35989.42       278.38 o                         
   3  -2   3       2733.96       2619.57        26.25 o                         
   4  -2   3       2943.90       2748.22        30.32 o                         
   5  -2   3      14642.76      13222.74        96.83 o                         
   6  -2   3        533.03        407.80        13.19 o                         
   7  -2   3       2793.15       2876.15        36.79 o                         
   8  -2   3       2087.80       2112.23        35.79 o                         
   9  -2   3          0.77         -7.20         7.20 o                         
  10  -2   3       1369.63       1468.73        34.54 o                         
  11  -2   3         17.09         19.63        10.77 o                         
  12  -2   3        270.53        208.27        18.27 o                         
  13  -2   3       1142.36       1190.52        66.03 o                         
  14  -2   3        338.05        230.88        30.33 o                         
 -14  -1   3        807.43        791.76        34.94 o                         
 -13  -1   3       1109.13       1111.92        50.21 o                         
 -12  -1   3         93.71         73.72        13.74 o                         
 -11  -1   3       2521.61       2508.02        45.45 o                         
 -10  -1   3       1300.86       1234.27        25.12 o                         
  -9  -1   3          2.50         13.25         6.75 o                         
  -8  -1   3       2911.17       2794.23        33.57 o                         
  -7  -1   3       3115.86       3182.87        35.11 o                         
  -6  -1   3       2481.84       2276.23        27.12 o                         
  -5  -1   3      20495.67      20973.22       141.58 o                         
  -4  -1   3         11.66         46.41         4.33 o                         
  -3  -1   3      15591.36      15124.62       107.30 o                         
  -2  -1   3      14683.62      11453.66        83.76 o                         
  -1  -1   3        841.24        378.50        10.75 o                         
   0  -1   3       1346.00        924.69        13.88 o                         
   1  -1   3      14786.79      15209.03        98.53 o                         
   2  -1   3       1646.54       1167.85        15.97 o                         
   3  -1   3       7818.63       7474.52        55.51 o                         
   4  -1   3       1331.75       1267.49        18.95 o                         
   5  -1   3       2368.94       2307.36        27.56 o                         
   6  -1   3       6128.90       6157.96        55.51 o                         
   7  -1   3         10.80          5.05         5.60 o                         
   8  -1   3       1584.92       1769.46        29.61 o                         
   9  -1   3       1994.28       1965.35        31.47 o                         
  10  -1   3        292.45        310.65        17.95 o                         
  11  -1   3        645.55        648.17        26.77 o                         
  12  -1   3        247.39        168.47        16.75 o                         
  13  -1   3        134.52         51.28        16.11 o                         
 -14   0   3        120.72         67.76        18.49 o                         
 -13   0   3        830.54        934.59        39.03 o                         
 -12   0   3       2561.37       2658.04        48.62 o                         
 -11   0   3        804.32        686.27        27.34 o                         
 -10   0   3       1001.62        965.52        22.45 o                         
  -9   0   3       3068.48       3080.00        39.57 o                         
  -8   0   3        114.61        135.20         8.54 o                         
  -7   0   3       5586.96       5343.17        48.63 o                         
  -6   0   3       6601.19       7060.84        56.83 o                         
  -5   0   3        283.87        372.88        10.91 o                         
  -4   0   3      18458.92      18659.27       124.66 o                         
  -3   0   3       7231.84       7617.34        57.39 o                         
  -2   0   3         27.06         78.98         4.37 o                         
  -1   0   3      13212.98      10106.62        79.24 o                         
   0   0   3        132.15         32.85         3.74 o                         
   1   0   3        170.18         72.16         4.82 o                         
   2   0   3       4629.31       5700.11        43.88 o                         
   3   0   3        240.51        253.68         7.71 o                         
   4   0   3         70.96         95.77         6.60 o                         
   5   0   3         37.39         44.37         5.68 o                         
   6   0   3        977.48       1085.92        19.99 o                         
   7   0   3       2382.35       2661.01        34.23 o                         
   8   0   3        396.46        309.33        13.71 o                         
   9   0   3       1317.41       1359.93        28.87 o                         
  10   0   3       1221.03       1145.33        31.21 o                         
  11   0   3         92.77         80.20        11.94 o                         
  12   0   3       1254.14       1259.10        47.63 o                         
  13   0   3        218.85        199.12        23.49 o                         
 -15   1   3         57.58         50.98        18.28 o                         
 -14   1   3        596.31        684.43        48.08 o                         
 -13   1   3         50.25         43.13        13.66 o                         
 -12   1   3         20.20          1.40        12.42 o                         
 -11   1   3        163.97        155.68        14.02 o                         
 -10   1   3         58.05         50.43         7.87 o                         
  -9   1   3       1483.06       1484.30        26.29 o                         
  -8   1   3       1526.47       1605.09        25.47 o                         
  -7   1   3        881.87        796.83        17.12 o                         
  -6   1   3        474.17        644.47        15.25 o                         
  -5   1   3        459.14        495.32        12.14 o                         
  -4   1   3        101.20         75.57         4.80 o                         
  -3   1   3      12409.44      12259.76        88.31 o                         
  -2   1   3        897.61        677.17        10.25 o                         
  -1   1   3       1836.95       1448.69        18.00 o                         
   0   1   3       4933.72       5791.64        43.44 o                         
   1   1   3         26.59        144.89         5.91 o                         
   2   1   3       1962.11       1790.29        19.75 o                         
   3   1   3        454.14        394.49        11.97 o                         
   4   1   3         61.05        142.51         7.60 o                         
   5   1   3       1675.06       1535.13        21.45 o                         
   6   1   3       4094.64       3929.81        40.64 o                         
   7   1   3         13.03         32.63         6.33 o                         
   8   1   3       4352.02       4117.25        45.34 o                         
   9   1   3       2289.16       2210.22        35.52 o                         
  10   1   3        411.02        495.57        22.94 o                         
  11   1   3       1831.03       1841.76        46.14 o                         
  12   1   3        130.13         97.78        17.27 o                         
  13   1   3        478.08        399.93        28.65 o                         
 -15   2   3        243.07        129.96        25.42 o                         
 -14   2   3         30.05          3.34        14.80 o                         
 -13   2   3        176.85        180.50        19.43 o                         
 -12   2   3        216.87        201.78        16.27 o                         
 -11   2   3         27.99         29.35        10.13 o                         
 -10   2   3       1074.08       1094.35        25.48 o                         
  -9   2   3         23.25         40.11         7.07 o                         
  -8   2   3       1589.83       1713.50        27.00 o                         
  -7   2   3       4998.56       5118.92        49.91 o                         
  -6   2   3        102.44         68.77         6.32 o                         
  -5   2   3       1066.45       1026.05        18.21 o                         
  -4   2   3        997.58       1230.34        16.94 o                         
  -3   2   3       3350.38       4687.67        38.76 o                         
  -2   2   3      89291.38      81770.97      2887.49 o                         
  -1   2   3        240.32        413.45         8.22 o                         
   0   2   3      12028.09      10654.02        91.96 o                         
   1   2   3      87743.64      95988.90      2308.57 o                         
   2   2   3       2315.51       2153.34        21.57 o                         
   3   2   3         28.65         50.56         4.47 o                         
   4   2   3       4105.86       3898.60        38.41 o                         
   5   2   3       1719.66       1675.95        25.46 o                         
   6   2   3       1252.15       1301.51        23.09 o                         
   7   2   3       1691.61       1579.70        27.32 o                         
   8   2   3          6.50         12.43         7.48 o                         
   9   2   3        423.75        405.46        18.82 o                         
  10   2   3         49.33         12.03        10.38 o                         
  11   2   3         65.62         45.50        13.30 o                         
  12   2   3        715.72        698.68        30.62 o                         
  13   2   3         28.91        -15.13        15.13 o                         
 -15   3   3         61.49         84.56        22.03 o                         
 -14   3   3        511.47        598.42        31.06 o                         
 -13   3   3        526.88        412.98        23.52 o                         
 -12   3   3        763.02        949.90        40.44 o                         
 -11   3   3        580.80        491.22        21.51 o                         
 -10   3   3       5323.42       5599.26        63.85 o                         
  -9   3   3       2821.26       2678.16        40.31 o                         
  -8   3   3        143.13         97.09         7.84 o                         
  -7   3   3       6458.16       6340.50        58.33 o                         
  -6   3   3       8377.26       8193.19        69.59 o                         
  -5   3   3       1809.20       2127.30        25.87 o                         
  -4   3   3        173.11        148.34         6.58 o                         
  -3   3   3      52613.56      45635.29      1277.95 o                         
  -2   3   3        324.06         19.00         2.72 o                         
  -1   3   3       1505.32       1246.94        14.76 o                         
   0   3   3        784.60        973.95        12.44 o                         
   1   3   3       5302.67       5834.63        54.14 o                         
   2   3   3      26029.16      26009.93       179.10 o                         
   3   3   3         94.85         42.36         4.25 o                         
   4   3   3        391.50        375.74        12.79 o                         
   5   3   3      24060.17      23910.36       165.05 o                         
   6   3   3        564.06        618.12        15.97 o                         
   7   3   3       2998.28       3120.97        39.92 o                         
   8   3   3       4504.60       4642.05        53.50 o                         
   9   3   3         20.12         24.15        10.10 o                         
  10   3   3       2102.70       2498.06        49.76 o                         
  11   3   3       2364.54       2434.31        50.72 o                         
  12   3   3          0.65         -7.76        12.81 o                         
  13   3   3        586.32        606.45        36.46 o                         
 -15   4   3        182.28        105.76        23.19 o                         
 -14   4   3        168.30        187.52        21.27 o                         
 -13   4   3        631.76        606.32        31.41 o                         
 -12   4   3         59.13        106.69        15.29 o                         
 -11   4   3       2413.13       2480.91        48.47 o                         
 -10   4   3        735.60        665.62        21.39 o                         
  -9   4   3       1795.24       1590.77        30.15 o                         
  -8   4   3       6959.60       6737.73        63.62 o                         
  -7   4   3       1282.81       1259.39        20.63 o                         
  -6   4   3       2739.08       2582.11        29.93 o                         
  -5   4   3        517.81        486.68        12.65 o                         
  -4   4   3        862.42       1025.12        16.53 o                         
  -3   4   3      50354.43      45936.92       949.44 o                         
  -2   4   3       3507.89       4760.38        41.92 o                         
  -1   4   3        980.40        945.55        12.73 o                         
   0   4   3       3845.51       3758.06        37.54 o                         
   1   4   3      15322.90      15890.95       125.44 o                         
   2   4   3       2519.84       2285.81        29.01 o                         
   3   4   3       6270.26       6644.86        61.09 o                         
   4   4   3        374.18        544.91        12.88 o                         
   5   4   3       2991.50       2903.31        32.61 o                         
   6   4   3       2959.94       3348.37        37.77 o                         
   7   4   3          4.58         -1.52         4.91 o                         
   8   4   3        288.36        393.48        14.70 o                         
   9   4   3       1109.50       1116.99        28.93 o                         
  10   4   3        182.45        110.36        13.24 o                         
  11   4   3       1195.38       1402.89        50.92 o                         
  12   4   3        840.02        930.90        42.81 o                         
 -14   5   3         97.22         18.97        18.50 o                         
 -13   5   3        948.06       1205.66        57.61 o                         
 -12   5   3        548.90        506.97        27.36 o                         
 -11   5   3        247.15        149.48        15.29 o                         
 -10   5   3        729.96        807.00        30.95 o                         
  -9   5   3        558.36        504.95        17.61 o                         
  -8   5   3        527.07        593.63        16.49 o                         
  -7   5   3       4867.95       4930.19        50.25 o                         
  -6   5   3       2285.97       2222.38        29.47 o                         
  -5   5   3        470.59        426.12        11.27 o                         
  -4   5   3      16241.74      16057.06       111.13 o                         
  -3   5   3       6553.63       6045.56        51.97 o                         
  -2   5   3        264.78        416.69         9.44 o                         
  -1   5   3        938.15        697.86        11.55 o                         
   0   5   3       6516.55       6551.04        62.38 o                         
   1   5   3       2666.92       2106.77        24.91 o                         
   2   5   3      26044.74      26992.27       197.96 o                         
   3   5   3        331.06        367.54        12.28 o                         
   4   5   3       4399.91       4601.01        50.43 o                         
   5   5   3       4636.43       4874.74        46.27 o                         
   6   5   3        214.83        180.07         9.33 o                         
   7   5   3        799.45       1002.13        19.98 o                         
   8   5   3         38.19         35.32         6.50 o                         
   9   5   3        112.53        148.57        13.48 o                         
  10   5   3       1345.69       1402.55        37.30 o                         
  11   5   3         40.59         -3.09        10.87 o                         
  12   5   3         52.55         22.51        19.55 o                         
 -14   6   3       1191.69       1578.40        56.98 o                         
 -13   6   3        144.89        120.81        20.74 o                         
 -12   6   3       1859.16       2166.73        60.47 o                         
 -11   6   3       1703.87       1878.04        45.83 o                         
 -10   6   3       2333.22       2128.46        40.59 o                         
  -9   6   3       2621.91       2351.02        37.09 o                         
  -8   6   3       3497.88       3555.53        43.71 o                         
  -7   6   3         25.14         37.36         6.26 o                         
  -6   6   3       7757.49       7219.23        63.49 o                         
  -5   6   3       1341.77       1299.89        18.62 o                         
  -4   6   3        280.26        157.88         6.80 o                         
  -3   6   3       2912.51       2452.10        30.03 o                         
  -2   6   3         88.48         46.17         4.39 o                         
  -1   6   3        916.25        745.50        14.99 o                         
   0   6   3        482.03        569.21        13.13 o                         
   1   6   3         32.81          5.58         3.52 o                         
   2   6   3       4481.30       3986.13        40.28 o                         
   3   6   3        328.60        391.86        12.83 o                         
   4   6   3        445.52        448.91        14.63 o                         
   5   6   3       1988.48       2052.50        30.30 o                         
   6   6   3        814.61        830.73        17.97 o                         
   7   6   3        284.46        296.97        12.47 o                         
   8   6   3       1536.08       1711.30        30.10 o                         
   9   6   3        116.80         48.49        10.89 o                         
  10   6   3        219.59        236.37        16.74 o                         
  11   6   3        840.24        838.13        39.30 o                         
  12   6   3        102.72         27.66        15.60 o                         
 -14   7   3        206.63        319.05        30.13 o                         
 -13   7   3       1524.85       1752.55        60.86 o                         
 -12   7   3         92.11         59.27        15.78 o                         
 -11   7   3        202.52        269.61        19.99 o                         
 -10   7   3       1371.52       1425.59        32.80 o                         
  -9   7   3       1910.05       1695.83        31.94 o                         
  -8   7   3        211.28        167.27        10.04 o                         
  -7   7   3       3167.36       3033.15        36.60 o                         
  -6   7   3       1115.57       1380.09        22.56 o                         
  -5   7   3        987.61       1056.28        16.99 o                         
  -4   7   3       5451.39       5869.15        55.88 o                         
  -3   7   3       1015.72       1278.62        20.09 o                         
  -2   7   3        361.24        204.65         7.55 o                         
  -1   7   3       4548.57       4748.40        53.26 o                         
   0   7   3         48.31         48.98         5.03 o                         
   1   7   3       1926.51       1694.73        23.63 o                         
   2   7   3       1867.66       2012.97        27.96 o                         
   3   7   3        347.75        321.64        11.75 o                         
   4   7   3       1316.97       1414.42        24.72 o                         
   5   7   3         16.24          2.98         4.31 o                         
   6   7   3       2002.29       2072.00        33.72 o                         
   7   7   3       2925.72       2942.75        42.82 o                         
   8   7   3        207.81        198.26        13.00 o                         
   9   7   3       1249.35       1270.24        32.04 o                         
  10   7   3        185.55        113.57        13.66 o                         
  11   7   3        155.73        139.51        20.12 o                         
 -14   8   3        453.33        395.62        33.17 o                         
 -13   8   3        245.60        125.40        21.68 o                         
 -12   8   3        989.08       1163.49        42.90 o                         
 -11   8   3        305.32        224.60        17.29 o                         
 -10   8   3         19.64         27.96         9.71 o                         
  -9   8   3       1361.28       1387.64        31.65 o                         
  -8   8   3        361.09        260.05        13.53 o                         
  -7   8   3         74.71         53.68         6.77 o                         
  -6   8   3       1403.14       1437.85        22.59 o                         
  -5   8   3        764.12        826.13        17.01 o                         
  -4   8   3       2931.54       2928.55        36.09 o                         
  -3   8   3       3736.42       3586.45        38.84 o                         
  -2   8   3          4.22          6.55         3.44 o                         
  -1   8   3       6500.81       6172.45        60.19 o                         
   0   8   3       3334.69       3396.50        39.61 o                         
   1   8   3       1326.70       1142.30        18.85 o                         
   2   8   3       2020.15       1859.95        26.75 o                         
   3   8   3        423.44        451.02        14.38 o                         
   4   8   3        604.83        577.52        20.93 o                         
   5   8   3       3410.92       3647.14        47.34 o                         
   6   8   3        269.00        163.34         9.75 o                         
   7   8   3       2280.85       2677.19        49.28 o                         
   8   8   3       2433.48       2473.64        43.49 o                         
   9   8   3         15.07         -2.15         8.90 o                         
  10   8   3        343.73        383.55        16.88 o                         
  11   8   3        354.27        287.84        23.71 o                         
 -14   9   3        301.18        327.14        32.40 o                         
 -13   9   3        407.78        352.11        28.50 o                         
 -12   9   3         37.65         16.28        14.81 o                         
 -11   9   3       1256.62       1413.34        38.06 o                         
 -10   9   3        677.97        594.05        24.11 o                         
  -9   9   3        599.44        792.83        25.14 o                         
  -8   9   3       2512.78       2718.98        35.98 o                         
  -7   9   3       1107.62       1057.41        22.60 o                         
  -6   9   3         62.44         31.75         6.93 o                         
  -5   9   3       2102.66       2111.89        31.62 o                         
  -4   9   3         13.90         51.76         5.91 o                         
  -3   9   3       3809.17       3710.73        39.50 o                         
  -2   9   3       4694.17       4554.34        44.38 o                         
  -1   9   3        403.55        235.67         9.87 o                         
   0   9   3       6847.40       7215.24        70.47 o                         
   1   9   3        876.50       1034.90        17.61 o                         
   2   9   3        645.55        650.81        24.80 o                         
   3   9   3        527.80        604.52        20.04 o                         
   4   9   3        500.80        549.29        17.85 o                         
   5   9   3       1552.35       1688.68        35.70 o                         
   6   9   3       2800.57       3057.93        43.23 o                         
   7   9   3         13.66         -6.99         6.99 o                         
   8   9   3        291.05        342.08        17.03 o                         
   9   9   3       1071.33       1047.07        37.07 o                         
  10   9   3         85.45         57.97        12.89 o                         
 -13  10   3        266.29        301.83        25.40 o                         
 -12  10   3        721.33        667.85        31.90 o                         
 -11  10   3          0.79          9.18        10.57 o                         
 -10  10   3       2056.19       2088.17        42.83 o                         
  -9  10   3        880.82        812.71        25.88 o                         
  -8  10   3        222.55        219.59        12.57 o                         
  -7  10   3       1915.10       1881.32        34.48 o                         
  -6  10   3       1100.90       1082.24        24.88 o                         
  -5  10   3         84.60         43.46         7.28 o                         
  -4  10   3       3889.41       3931.79        45.86 o                         
  -3  10   3       1536.01       1646.53        22.24 o                         
  -2  10   3       5609.28       5596.80        59.26 o                         
  -1  10   3       4780.77       4723.45        50.82 o                         
   0  10   3        230.90        313.29        11.35 o                         
   1  10   3       1855.13       2004.59        28.31 o                         
   2  10   3       1977.69       1892.60        43.93 o                         
   3  10   3         60.38         55.60         9.41 o                         
   4  10   3       3480.59       3443.37        50.63 o                         
   5  10   3       1150.09       1233.56        29.64 o                         
   6  10   3        342.51        366.01        16.08 o                         
   7  10   3       1212.87       1293.52        30.26 o                         
   8  10   3         56.96         27.76        10.18 o                         
   9  10   3        497.69        469.61        27.39 o                         
  10  10   3        537.66        570.36        32.01 o                         
 -13  11   3          1.65        -14.80        14.80 o                         
 -12  11   3        831.64        942.95        45.25 o                         
 -11  11   3       1208.11       1259.48        41.32 o                         
 -10  11   3         37.32         40.70         9.53 o                         
  -9  11   3       3322.11       3538.79        52.46 o                         
  -8  11   3        570.89        590.47        24.59 o                         
  -7  11   3        422.02        473.35        21.53 o                         
  -6  11   3       4128.66       4070.68        54.92 o                         
  -5  11   3       1870.03       1887.60        30.89 o                         
  -4  11   3          9.26         11.88         5.76 o                         
  -3  11   3       5832.99       5754.01        52.94 o                         
  -2  11   3        528.89        592.02        17.86 o                         
  -1  11   3       2373.49       2285.27        33.32 o                         
   0  11   3       2142.80       2310.53        33.95 o                         
   1  11   3          1.43         -5.01         6.64 o                         
   2  11   3       2462.41       2681.18        46.53 o                         
   3  11   3        513.27        587.04        27.50 o                         
   4  11   3        187.58        193.89        11.56 o                         
   5  11   3       1558.81       1989.37        48.96 o                         
   6  11   3        125.18        117.24        11.75 o                         
   7  11   3         46.83         37.96         8.65 o                         
   8  11   3        883.99       1109.17        36.65 o                         
   9  11   3         15.17        -10.29        10.29 o                         
 -13  12   3        492.96        452.31        26.47 o                         
 -12  12   3          7.27        -11.53        11.53 o                         
 -11  12   3        505.80        697.28        26.51 o                         
 -10  12   3       1208.29       1316.50        36.17 o                         
  -9  12   3         27.49         13.42        10.46 o                         
  -8  12   3       1632.68       1804.01        46.18 o                         
  -7  12   3       1813.37       1803.96        41.76 o                         
  -6  12   3        710.28        752.28        32.82 o                         
  -5  12   3       1056.08       1173.61        30.16 o                         
  -4  12   3        866.89        954.64        21.19 o                         
  -3  12   3        352.53        375.89        15.42 o                         
  -2  12   3       1589.15       1797.21        27.38 o                         
  -1  12   3       1735.68       1888.05        30.99 o                         
   0  12   3        133.47         79.16         7.95 o                         
   1  12   3       1458.90       1629.96        26.75 o                         
   2  12   3        431.26        425.77        21.63 o                         
   3  12   3       1757.84       1778.95        45.17 o                         
   4  12   3        745.18        836.35        31.55 o                         
   5  12   3          6.50         -7.52         7.52 o                         
   6  12   3         25.03         37.43         9.35 o                         
   7  12   3        203.30        137.63        11.29 o                         
   8  12   3         19.15          7.85        10.42 o                         
   9  12   3         27.82         -2.98        12.68 o                         
 -12  13   3        390.61        384.63        27.01 o                         
 -11  13   3          2.70        -11.49        11.49 o                         
 -10  13   3        223.59        284.53        19.57 o                         
  -9  13   3        462.58        421.21        25.43 o                         
  -8  13   3         75.40         32.32        11.51 o                         
  -7  13   3       2564.64       2688.12        53.16 o                         
  -6  13   3       1828.88       1877.00        42.74 o                         
  -5  13   3         50.18         20.05         8.35 o                         
  -4  13   3       2062.83       2184.70        34.88 o                         
  -3  13   3        490.49        513.95        21.50 o                         
  -2  13   3        310.92        386.51        14.27 o                         
  -1  13   3       2113.41       2165.69        33.94 o                         
   0  13   3        145.42        150.72        10.27 o                         
   1  13   3        115.82         84.58         7.15 o                         
   2  13   3       1616.76       1605.02        43.33 o                         
   3  13   3        617.89        601.62        31.53 o                         
   4  13   3       1200.72       1204.86        53.64 o                         
   5  13   3        201.08        227.91        22.54 o                         
   6  13   3          3.55         -9.50         9.50 o                         
   7  13   3       1066.13       1218.20        45.40 o                         
   8  13   3        594.78        573.83        29.68 o                         
 -11  14   3       1191.24       1055.90        88.97 o                         
 -10  14   3         51.83         28.79        15.11 o                         
  -9  14   3         70.42        125.10        16.93 o                         
  -8  14   3        555.30        597.29        28.81 o                         
  -7  14   3         97.86         80.01        13.83 o                         
  -6  14   3       1458.17       1548.87        39.62 o                         
  -5  14   3       1975.92       2028.44        46.79 o                         
  -4  14   3        164.93        156.91        12.25 o                         
  -3  14   3        620.41        620.60        22.42 o                         
  -2  14   3       2451.77       2487.29        43.16 o                         
  -1  14   3        246.92        135.01        10.36 o                         
   0  14   3       1168.78       1352.00        29.59 o                         
   1  14   3        368.02        372.23        18.34 o                         
   2  14   3       1113.73       1024.81        44.62 o                         
   3  14   3       2945.94       3140.77        87.76 o                         
   4  14   3         73.73         19.67        15.62 o                         
   5  14   3         99.38         93.54        20.52 o                         
   6  14   3        610.09        707.06        33.34 o                         
   7  14   3         13.17          2.37        11.73 o                         
 -11  15   3        150.73        131.04        21.94 o                         
 -10  15   3        541.66        431.75        28.44 o                         
  -9  15   3         39.12          7.92        13.15 o                         
  -8  15   3         25.27          8.75        14.47 o                         
  -7  15   3        633.45        661.12        35.46 o                         
  -6  15   3         66.21         66.44        13.01 o                         
  -5  15   3        992.54        883.22        28.68 o                         
  -4  15   3        385.93        412.27        19.68 o                         
  -3  15   3        170.38        119.40         9.54 o                         
  -2  15   3       2129.43       2254.38        40.09 o                         
  -1  15   3       2293.33       2199.37        34.62 o                         
   0  15   3          0.10         -6.99         6.99 o                         
   1  15   3       1219.03       1368.31        32.67 o                         
   2  15   3       1504.93       1388.47        66.24 o                         
   3  15   3        431.28        328.93        25.30 o                         
   4  15   3        978.34        968.59        50.05 o                         
   5  15   3        447.67        386.55        29.63 o                         
   6  15   3        306.20        221.24        39.95 o                         
 -10  16   3         90.65         93.03        21.29 o                         
  -9  16   3        928.05       1058.28        66.58 o                         
  -8  16   3        507.62        372.24        28.74 o                         
  -7  16   3        214.81        222.40        20.88 o                         
  -6  16   3       2944.47       3217.56        67.41 o                         
  -5  16   3        201.63        174.19        20.11 o                         
  -4  16   3        135.95        108.05        11.30 o                         
  -3  16   3       1015.31       1170.91        30.62 o                         
  -2  16   3         67.22         71.33         9.83 o                         
  -1  16   3       1725.73       1704.43        38.19 o                         
   0  16   3        440.10        396.96        24.72 o                         
   1  16   3         63.75         39.59         9.32 o                         
   2  16   3       2049.91       2371.66        59.58 o                         
   3  16   3        593.03        440.37        35.92 o                         
   4  16   3        136.27         30.29        23.12 o                         
   5  16   3       1086.33       1030.24        78.78 o                         
  -8  17   3        970.27        828.62        49.37 o                         
  -7  17   3        402.89        310.48        23.51 o                         
  -6  17   3        155.30        120.94        16.66 o                         
  -5  17   3       1567.41       1697.37        58.35 o                         
  -4  17   3        271.40        247.90        21.35 o                         
  -3  17   3         68.32         21.18         9.19 o                         
  -2  17   3       1335.28       1444.56        52.13 o                         
  -1  17   3        122.57         95.70         8.62 o                         
   0  17   3        209.69        164.31        12.61 o                         
   1  17   3        489.93        343.10        25.59 o                         
   2  17   3         57.30         10.74        15.59 o                         
   3  17   3         69.05        -17.43        17.43 o                         
  -7  18   3        232.70        186.77        20.61 o                         
  -6  18   3        464.65        480.31        34.45 o                         
  -5  18   3        149.46         57.29        18.86 o                         
  -4  18   3        924.78       1044.46        46.13 o                         
  -3  18   3        433.47        459.52        30.50 o                         
  -2  18   3          2.95        -10.74        10.74 o                         
  -1  18   3       1640.61       1776.84        38.62 o                         
   0  18   3        124.00         80.19        14.42 o                         
   1  18   3        394.17        319.00        29.82 o                         
   0 -20   4        561.70        495.91        29.05 o                         
   1 -20   4        400.30        395.77        23.30 o                         
   2 -20   4         61.19         21.86        17.89 o                         
   3 -20   4        727.32        564.96        34.24 o                         
  -3 -19   4        665.79        551.55        39.58 o                         
  -2 -19   4        243.42        210.90        21.60 o                         
  -1 -19   4        656.52        565.10        27.03 o                         
   0 -19   4         59.43          6.72        16.60 o                         
   1 -19   4        324.90        305.91        20.12 o                         
   2 -19   4       1040.20        847.20        36.01 o                         
   3 -19   4         41.49          9.31        14.23 o                         
   4 -19   4        813.98        800.76        39.60 o                         
   5 -19   4        544.20        397.06        24.25 o                         
   6 -19   4        189.75         97.25        18.17 o                         
  -5 -18   4        138.78        172.03        22.23 o                         
  -4 -18   4         11.69        -14.50        14.50 o                         
  -3 -18   4       1129.26       1077.58        41.25 o                         
  -2 -18   4        162.89        128.12        12.06 o                         
  -1 -18   4         66.06         42.18        11.98 o                         
   0 -18   4        740.84        661.97        27.94 o                         
   1 -18   4        361.51        230.23        18.81 o                         
   2 -18   4        349.41        321.31        21.43 o                         
   3 -18   4        609.26        505.98        22.84 o                         
   4 -18   4         27.32          4.67        12.13 o                         
   5 -18   4        258.35        241.99        20.60 o                         
   6 -18   4        661.13        551.81        27.32 o                         
   7 -18   4         12.91        -14.02        14.02 o                         
   8 -18   4        627.53        508.34        29.56 o                         
  -6 -17   4         49.69         34.56        16.23 o                         
  -5 -17   4        287.58        350.53        21.80 o                         
  -4 -17   4        380.83        317.65        20.76 o                         
  -3 -17   4        202.61        151.56        15.90 o                         
  -2 -17   4       1944.01       2169.80        54.94 o                         
  -1 -17   4       1736.40       1849.53        43.61 o                         
   0 -17   4         11.38          0.14        10.71 o                         
   1 -17   4       3747.54       4003.87        71.22 o                         
   2 -17   4       1484.53       1534.53        36.75 o                         
   3 -17   4        821.47        762.12        28.58 o                         
   4 -17   4        666.68        723.54        27.81 o                         
   5 -17   4        155.95         82.16        13.83 o                         
   6 -17   4       1440.72       1369.48        43.79 o                         
   7 -17   4       1694.87       1880.92        58.06 o                         
   8 -17   4         37.51        -14.11        14.32 o                         
   9 -17   4        795.35        627.72        33.32 o                         
  -7 -16   4        356.87        224.28        19.42 o                         
  -6 -16   4       1536.65       1633.75        50.07 o                         
  -5 -16   4         52.50         28.93        12.81 o                         
  -4 -16   4        341.82        313.98        19.70 o                         
  -3 -16   4        197.50        221.96        16.47 o                         
  -2 -16   4          0.58         -9.14         9.14 o                         
  -1 -16   4       2811.63       2851.20        52.37 o                         
   0 -16   4       1028.18       1116.19        39.88 o                         
   1 -16   4         37.76         46.84         9.14 o                         
   2 -16   4       2538.61       2788.68        47.75 o                         
   3 -16   4       1188.21       1018.57        30.33 o                         
   4 -16   4        212.01        218.94        15.99 o                         
   5 -16   4        210.61        254.12        18.51 o                         
   6 -16   4        254.79        184.66        18.75 o                         
   7 -16   4        476.93        384.09        24.11 o                         
   8 -16   4       1313.33       1562.32        60.98 o                         
   9 -16   4         65.38         82.04        13.81 o                         
  10 -16   4        469.26        381.47        25.15 o                         
  -8 -15   4       1625.72       1870.58        57.07 o                         
  -7 -15   4        269.36        334.97        21.13 o                         
  -6 -15   4        369.64        263.06        17.75 o                         
  -5 -15   4        594.22        700.76        28.46 o                         
  -4 -15   4         13.22          9.97         9.50 o                         
  -3 -15   4        188.25        210.68        14.37 o                         
  -2 -15   4       3681.26       3758.69        56.73 o                         
  -1 -15   4         94.66         85.02        11.30 o                         
   0 -15   4        393.25        475.00        20.71 o                         
   1 -15   4       2201.93       2058.99        36.38 o                         
   2 -15   4          1.02         -8.15         8.15 o                         
   3 -15   4       1450.11       1485.66        33.41 o                         
   4 -15   4       3403.07       3559.47        57.23 o                         
   5 -15   4        468.05        327.42        19.45 o                         
   6 -15   4         96.99        119.78        15.06 o                         
   7 -15   4       1120.20       1190.98        48.83 o                         
   8 -15   4        216.36        155.50        13.70 o                         
   9 -15   4        431.31        557.58        25.10 o                         
  10 -15   4         75.88         17.76        12.44 o                         
  -9 -14   4        328.35        236.20        26.79 o                         
  -8 -14   4          5.10        -13.20        13.20 o                         
  -7 -14   4       1520.75       1624.28        47.21 o                         
  -6 -14   4        316.62        307.59        18.10 o                         
  -5 -14   4        103.07         80.21         9.39 o                         
  -4 -14   4       2421.93       2711.89        47.18 o                         
  -3 -14   4        711.48        658.96        24.13 o                         
  -2 -14   4       1168.21       1127.24        27.90 o                         
  -1 -14   4        590.55        664.42        21.85 o                         
   0 -14   4        105.73         44.27         6.81 o                         
   1 -14   4       1025.42       1141.74        25.89 o                         
   2 -14   4        871.20        898.80        22.03 o                         
   3 -14   4         80.35         44.36         9.16 o                         
   4 -14   4       4683.50       4702.47        64.69 o                         
   5 -14   4       2570.76       2682.74        49.11 o                         
   6 -14   4        969.63        882.81        37.20 o                         
   7 -14   4       2088.15       2209.23        44.65 o                         
   8 -14   4        488.48        566.52        19.76 o                         
   9 -14   4       1087.85       1056.54        36.49 o                         
  10 -14   4       1080.18       1150.39        39.20 o                         
  11 -14   4        121.30        114.79        19.45 o                         
 -10 -13   4        123.45        100.21        20.35 o                         
  -9 -13   4        199.53        186.58        19.76 o                         
  -8 -13   4        527.74        603.10        30.96 o                         
  -7 -13   4        320.30        254.49        17.96 o                         
  -6 -13   4        965.94       1093.22        33.34 o                         
  -5 -13   4       1565.00       1699.89        33.20 o                         
  -4 -13   4          4.09         -2.46         7.08 o                         
  -3 -13   4       3688.30       3859.22        46.23 o                         
  -2 -13   4        251.27        286.36        10.64 o                         
  -1 -13   4        558.65        590.53        20.65 o                         
   0 -13   4       1231.85       1300.51        23.61 o                         
   1 -13   4        138.79         68.91         8.55 o                         
   2 -13   4        632.49        612.29        18.28 o                         
   3 -13   4       1681.69       1802.67        31.06 o                         
   4 -13   4        136.04        143.04        10.42 o                         
   5 -13   4       1291.08       1300.88        24.39 o                         
   6 -13   4       1722.56       1827.57        37.44 o                         
   7 -13   4        392.32        334.72        15.79 o                         
   8 -13   4        792.28        882.37        25.05 o                         
   9 -13   4         21.54         27.54        12.24 o                         
  10 -13   4        163.02        108.29        15.20 o                         
  11 -13   4       1601.12       1870.99        51.12 o                         
 -11 -12   4         95.42         48.40        18.26 o                         
 -10 -12   4        700.61        836.02        38.40 o                         
  -9 -12   4         83.83         86.83        16.22 o                         
  -8 -12   4        131.11        145.94        17.06 o                         
  -7 -12   4        436.28        474.74        23.09 o                         
  -6 -12   4         13.58         -3.57         9.10 o                         
  -5 -12   4       3411.00       3473.15        49.77 o                         
  -4 -12   4       1756.38       1895.92        32.49 o                         
  -3 -12   4         68.85         84.59         7.79 o                         
  -2 -12   4       2943.43       3270.22        38.66 o                         
  -1 -12   4       2001.99       1891.70        26.85 o                         
   0 -12   4        991.05       1108.79        21.51 o                         
   1 -12   4       2707.96       2983.97        39.64 o                         
   2 -12   4        824.17        814.89        20.63 o                         
   3 -12   4       1338.44       1493.38        27.09 o                         
   4 -12   4       1681.03       1771.58        29.92 o                         
   5 -12   4        137.17         92.09         7.90 o                         
   6 -12   4       2318.58       2331.69        37.70 o                         
   7 -12   4       1480.22       1423.98        28.16 o                         
   8 -12   4          1.24          4.01         8.17 o                         
   9 -12   4       1113.68       1222.77        37.01 o                         
  10 -12   4       1515.03       1763.82        48.44 o                         
  11 -12   4         51.86         31.60        14.99 o                         
  12 -12   4        785.88        809.12        37.25 o                         
 -11 -11   4         91.39         46.25        20.63 o                         
 -10 -11   4        196.52        119.86        17.48 o                         
  -9 -11   4        114.01        133.94        14.01 o                         
  -8 -11   4        112.69        125.80        14.50 o                         
  -7 -11   4         57.24         46.57        10.78 o                         
  -6 -11   4       1952.91       2013.93        42.00 o                         
  -5 -11   4         22.03         11.69         7.42 o                         
  -4 -11   4       1102.51       1276.89        24.84 o                         
  -3 -11   4       1737.10       1785.69        23.01 o                         
  -2 -11   4        116.15        122.48         7.61 o                         
  -1 -11   4       3200.79       3456.21        37.38 o                         
   0 -11   4         55.37         50.75         5.90 o                         
   1 -11   4          6.06         21.18         5.87 o                         
   2 -11   4       7168.05       7215.26        66.63 o                         
   3 -11   4       2561.05       2388.68        35.98 o                         
   4 -11   4       1432.40       1266.74        22.88 o                         
   5 -11   4        747.55        752.58        19.29 o                         
   6 -11   4        314.80        322.79        12.78 o                         
   7 -11   4        831.08        702.17        24.29 o                         
   8 -11   4       2603.80       2707.88        44.85 o                         
   9 -11   4         74.05         47.65        10.28 o                         
  10 -11   4        544.64        448.23        23.05 o                         
  11 -11   4       1633.21       1845.06        49.79 o                         
  12 -11   4         30.98          6.89        15.98 o                         
 -12 -10   4          8.91        -15.47        15.47 o                         
 -11 -10   4       1578.97       1720.35        49.33 o                         
 -10 -10   4        721.98        833.81        34.68 o                         
  -9 -10   4          3.95         -0.93        10.52 o                         
  -8 -10   4       2105.68       2336.06        48.41 o                         
  -7 -10   4        389.11        385.68        18.08 o                         
  -6 -10   4         13.98         -2.54         6.60 o                         
  -5 -10   4       3566.74       3840.25        43.58 o                         
  -4 -10   4        804.28        799.97        16.92 o                         
  -3 -10   4       4719.83       5370.85        48.05 o                         
  -2 -10   4       9378.86       9471.69        85.71 o                         
  -1 -10   4        308.44        193.36         8.43 o                         
   0 -10   4      10215.45      11028.58        89.25 o                         
   1 -10   4       5076.58       4770.69        48.96 o                         
   2 -10   4         23.68         51.82         6.22 o                         
   3 -10   4       9047.13       9123.85        78.06 o                         
   4 -10   4       2047.57       2217.30        31.68 o                         
   5 -10   4        420.58        371.22        13.73 o                         
   6 -10   4       2974.63       3055.03        42.22 o                         
   7 -10   4       2692.12       2641.92        39.29 o                         
   8 -10   4       1158.86       1106.81        28.41 o                         
   9 -10   4       1459.05       1477.86        32.41 o                         
  10 -10   4         96.40         78.31        15.98 o                         
  11 -10   4        552.95        594.12        30.59 o                         
  12 -10   4        172.46        225.49        23.57 o                         
  13 -10   4         82.10         52.25        20.34 o                         
 -12  -9   4        727.78        746.98        42.04 o                         
 -11  -9   4         32.96         36.75        16.07 o                         
 -10  -9   4       1715.51       1839.92        49.32 o                         
  -9  -9   4        558.58        581.77        25.60 o                         
  -8  -9   4         87.98         69.38        10.27 o                         
  -7  -9   4       5053.80       5139.55        65.18 o                         
  -6  -9   4        170.13        170.97        10.59 o                         
  -5  -9   4        490.09        483.67        16.02 o                         
  -4  -9   4       6806.42       7003.80        65.36 o                         
  -3  -9   4       2746.05       2779.51        29.82 o                         
  -2  -9   4       3439.20       3567.23        36.63 o                         
  -1  -9   4      15964.95      17568.69       127.65 o                         
   0  -9   4       2224.71       2319.07        32.50 o                         
   1  -9   4       7390.87       7832.67        70.13 o                         
   2  -9   4       5716.64       6022.51        53.24 o                         
   3  -9   4          0.22         -3.23         3.23 o                         
   4  -9   4       9905.97      10112.37        80.22 o                         
   5  -9   4       7825.95       7736.37        76.41 o                         
   6  -9   4        202.82        180.55        11.19 o                         
   7  -9   4       3560.66       3538.18        45.36 o                         
   8  -9   4       3893.40       3938.53        53.22 o                         
   9  -9   4        254.10        226.77        14.51 o                         
  10  -9   4       1954.01       2064.17        46.50 o                         
  11  -9   4        281.34        187.59        18.53 o                         
  12  -9   4        461.17        375.15        25.78 o                         
  13  -9   4        790.44        714.54        41.00 o                         
 -13  -8   4        115.14         82.50        16.40 o                         
 -12  -8   4        109.84         77.00        16.24 o                         
 -11  -8   4       1325.01       1363.95        41.55 o                         
 -10  -8   4         50.29         42.98        12.48 o                         
  -9  -8   4       1997.90       1858.84        36.28 o                         
  -8  -8   4       2804.33       2816.40        40.17 o                         
  -7  -8   4         30.49          1.40         6.04 o                         
  -6  -8   4       1848.81       1850.95        30.13 o                         
  -5  -8   4       3823.11       3696.38        42.31 o                         
  -4  -8   4          9.58         27.63         4.68 o                         
  -3  -8   4       1157.24       1268.47        18.60 o                         
  -2  -8   4        873.89        990.89        17.26 o                         
  -1  -8   4       1368.31       1404.17        22.21 o                         
   0  -8   4      20583.93      21742.88       149.17 o                         
   1  -8   4       1059.68        905.20        15.88 o                         
   2  -8   4        451.44        353.13        10.99 o                         
   3  -8   4       1659.12       1576.48        24.33 o                         
   4  -8   4        326.96        302.88        11.80 o                         
   5  -8   4       7643.33       7775.89        67.62 o                         
   6  -8   4       1827.41       1627.54        28.00 o                         
   7  -8   4       1325.84       1346.05        26.69 o                         
   8  -8   4        565.62        485.04        17.00 o                         
   9  -8   4       2137.93       2183.75        39.37 o                         
  10  -8   4        704.65        750.21        27.17 o                         
  11  -8   4         62.99         99.01        13.20 o                         
  12  -8   4        237.51        241.91        24.01 o                         
  13  -8   4        251.54        251.85        26.75 o                         
 -13  -7   4        192.82        190.53        24.97 o                         
 -12  -7   4       1738.27       1759.14        53.22 o                         
 -11  -7   4          5.97        -11.18        11.18 o                         
 -10  -7   4       1450.14       1584.66        43.36 o                         
  -9  -7   4        173.75        176.62        13.67 o                         
  -8  -7   4        198.48        129.45         9.87 o                         
  -7  -7   4       1524.44       1563.49        28.31 o                         
  -6  -7   4        373.94        269.39        11.00 o                         
  -5  -7   4      14428.37      14115.17       114.89 o                         
  -4  -7   4       2472.32       2253.79        26.76 o                         
  -3  -7   4         90.68        105.52         5.99 o                         
  -2  -7   4       9260.67       9099.95        76.08 o                         
  -1  -7   4       4064.80       3249.58        36.64 o                         
   0  -7   4       1171.08       1464.69        20.77 o                         
   1  -7   4      13300.60      12284.12        92.88 o                         
   2  -7   4         89.47         37.01         5.36 o                         
   3  -7   4        317.35        221.57         9.30 o                         
   4  -7   4      10972.46      10958.90        89.69 o                         
   5  -7   4       1162.34       1254.65        22.22 o                         
   6  -7   4       3443.83       3468.72        39.55 o                         
   7  -7   4        147.73        140.31         9.94 o                         
   8  -7   4        449.58        389.48        15.39 o                         
   9  -7   4       5192.24       5188.01        62.12 o                         
  10  -7   4         17.31         -7.33         9.86 o                         
  11  -7   4        676.78        621.48        28.51 o                         
  12  -7   4       1398.14       1497.59        46.45 o                         
  13  -7   4        576.38        567.42        37.95 o                         
 -13  -6   4        217.60        178.19        20.05 o                         
 -12  -6   4        269.14        224.29        23.62 o                         
 -11  -6   4        500.47        494.91        29.55 o                         
 -10  -6   4        920.70        925.92        33.54 o                         
  -9  -6   4       5279.99       5146.41        74.34 o                         
  -8  -6   4        743.02        814.87        24.96 o                         
  -7  -6   4         21.27         12.61         6.69 o                         
  -6  -6   4       8587.55       9075.00        82.77 o                         
  -5  -6   4        122.61        115.80         8.34 o                         
  -4  -6   4        117.80         71.57         5.97 o                         
  -3  -6   4        116.97        155.08         7.02 o                         
  -2  -6   4        113.06        127.72         7.14 o                         
  -1  -6   4       3850.59       3233.17        33.98 o                         
   0  -6   4        410.17        519.21        11.54 o                         
   1  -6   4       4405.02       4131.70        41.60 o                         
   2  -6   4       4566.37       4609.74        41.84 o                         
   3  -6   4        204.29        154.13         8.53 o                         
   4  -6   4       2346.59       2307.72        28.18 o                         
   5  -6   4       8535.98       8699.58        71.55 o                         
   6  -6   4          8.01          7.51         5.75 o                         
   7  -6   4       1048.79       1158.51        24.77 o                         
   8  -6   4       4266.42       4387.60        49.26 o                         
   9  -6   4        106.63         95.26        10.92 o                         
  10  -6   4       1144.37       1092.46        34.97 o                         
  11  -6   4        251.93        200.81        18.55 o                         
  12  -6   4         57.20         21.84        15.08 o                         
  13  -6   4        783.48        718.75        39.10 o                         
 -14  -5   4        356.53        294.94        29.31 o                         
 -13  -5   4        634.44        504.94        28.70 o                         
 -12  -5   4         86.92         52.76        13.59 o                         
 -11  -5   4         28.36         31.31        12.86 o                         
 -10  -5   4       1712.54       1867.64        45.65 o                         
  -9  -5   4       2888.85       2667.91        42.35 o                         
  -8  -5   4        862.47        969.26        24.08 o                         
  -7  -5   4       1017.07       1090.44        23.28 o                         
  -6  -5   4       2808.88       3132.80        40.08 o                         
  -5  -5   4       9423.45       9602.52        87.69 o                         
  -4  -5   4        155.82        114.63         7.80 o                         
  -3  -5   4       2941.19       3035.53        32.17 o                         
  -2  -5   4      22131.80      21205.03       157.76 o                         
  -1  -5   4         52.41         28.35         4.45 o                         
   0  -5   4       6749.04       6981.04        58.24 o                         
   1  -5   4      13280.16      13136.37        98.72 o                         
   2  -5   4       1054.30        855.05        16.28 o                         
   3  -5   4      10603.89      11026.38        82.81 o                         
   4  -5   4       2789.61       2787.89        32.26 o                         
   5  -5   4        260.38        261.46        10.66 o                         
   6  -5   4       1816.93       1733.16        26.95 o                         
   7  -5   4        101.53         95.65         8.56 o                         
   8  -5   4       2168.12       2182.71        34.82 o                         
   9  -5   4       4227.12       4230.75        53.07 o                         
  10  -5   4        338.71        276.52        17.61 o                         
  11  -5   4       1601.39       1582.27        43.72 o                         
  12  -5   4        482.31        421.91        25.85 o                         
  13  -5   4          5.68        -15.73        15.73 o                         
 -14  -4   4          1.06         -8.96        16.06 o                         
 -13  -4   4        417.76        389.32        24.36 o                         
 -12  -4   4        222.86        231.86        21.18 o                         
 -11  -4   4        168.44        154.73        16.30 o                         
 -10  -4   4       2958.82       2900.84        46.71 o                         
  -9  -4   4        763.90        825.42        21.62 o                         
  -8  -4   4        496.08        481.83        15.84 o                         
  -7  -4   4       2803.18       2839.65        33.94 o                         
  -6  -4   4       1079.64       1021.77        18.43 o                         
  -5  -4   4       1238.90       1222.01        19.94 o                         
  -4  -4   4      10899.10      11017.66        85.75 o                         
  -3  -4   4       1694.91       1722.80        22.55 o                         
  -2  -4   4       7299.03       7250.68        58.83 o                         
  -1  -4   4      18307.51      18374.52       138.41 o                         
   0  -4   4        122.64         55.23         5.25 o                         
   1  -4   4      16683.84      16237.02       110.53 o                         
   2  -4   4       7425.10       7003.72        56.09 o                         
   3  -4   4        717.67        630.66        14.09 o                         
   4  -4   4       8059.50       8074.66        68.17 o                         
   5  -4   4       5361.03       5057.10        47.99 o                         
   6  -4   4        846.31        853.79        19.10 o                         
   7  -4   4       2404.24       2373.05        33.09 o                         
   8  -4   4        354.14        276.66        12.68 o                         
   9  -4   4       1208.46       1193.89        30.01 o                         
  10  -4   4       5558.62       5694.95        76.54 o                         
  11  -4   4        256.04        205.84        17.55 o                         
  12  -4   4        892.44        867.54        37.35 o                         
  13  -4   4        444.34        381.18        24.93 o                         
 -14  -3   4        679.86        569.01        30.05 o                         
 -13  -3   4         98.52         67.78        12.13 o                         
 -12  -3   4       1000.77       1040.37        35.34 o                         
 -11  -3   4       3289.50       3502.88        57.08 o                         
 -10  -3   4         43.66         55.24         9.35 o                         
  -9  -3   4        780.28        736.39        20.45 o                         
  -8  -3   4       2644.91       2475.21        32.76 o                         
  -7  -3   4        174.76        210.99         9.65 o                         
  -6  -3   4       6680.05       5898.58        52.34 o                         
  -5  -3   4       1420.27       1390.16        19.84 o                         
  -4  -3   4       3108.16       3300.26        33.68 o                         
  -3  -3   4       8657.05       8993.17        71.12 o                         
  -2  -3   4       1950.98       2244.13        24.78 o                         
  -1  -3   4      19236.57      17924.81       126.46 o                         
   0  -3   4      27294.07      25673.20       201.78 o                         
   1  -3   4         11.03         13.82         4.12 o                         
   2  -3   4       7107.74       7180.01        53.62 o                         
   3  -3   4      19271.46      19960.47       135.88 o                         
   4  -3   4         24.38         33.77         5.64 o                         
   5  -3   4       9511.74       9621.40        75.75 o                         
   6  -3   4       2489.36       2550.31        32.36 o                         
   7  -3   4        734.39        829.32        19.59 o                         
   8  -3   4       1457.75       1486.69        29.75 o                         
   9  -3   4        831.67        678.47        22.58 o                         
  10  -3   4        578.34        685.31        27.61 o                         
  11  -3   4        953.96        937.49        30.66 o                         
  12  -3   4        150.76        146.99        16.30 o                         
  13  -3   4        423.68        380.92        31.29 o                         
 -14  -2   4          3.32        -13.26        13.26 o                         
 -13  -2   4        617.18        517.34        32.90 o                         
 -12  -2   4         77.45         79.69        12.48 o                         
 -11  -2   4       3048.07       3216.78        47.88 o                         
 -10  -2   4       2061.36       2143.46        34.47 o                         
  -9  -2   4        119.80         97.06         9.31 o                         
  -8  -2   4       1749.56       1740.78        26.45 o                         
  -7  -2   4       7019.53       7262.98        62.24 o                         
  -6  -2   4        424.39        471.38        13.08 o                         
  -5  -2   4      19420.14      18662.85       127.82 o                         
  -4  -2   4      17847.26      18291.33       133.71 o                         
  -3  -2   4        690.41        949.85        15.64 o                         
  -2  -2   4     101822.45     100698.26      2563.89 o                         
  -1  -2   4       6107.20       6480.63        54.91 o                         
   0  -2   4       2131.55       2441.37        27.05 o                         
   1  -2   4      81310.94      83029.95      2149.70 o                         
   2  -2   4       4522.43       4064.47        36.30 o                         
   3  -2   4       4832.77       4938.69        42.23 o                         
   4  -2   4      22211.70      21011.43       137.01 o                         
   5  -2   4       1365.28       1353.19        21.49 o                         
   6  -2   4       3849.51       3919.42        42.88 o                         
   7  -2   4       2775.35       2651.49        36.45 o                         
   8  -2   4         34.16         56.17         8.37 o                         
   9  -2   4       2578.55       2624.39        41.02 o                         
  10  -2   4         85.42         63.94        11.87 o                         
  11  -2   4         91.13         82.42        14.38 o                         
  12  -2   4       2008.51       2221.14        52.63 o                         
  13  -2   4         52.56          7.76        17.83 o                         
 -14  -1   4        389.76        293.86        21.14 o                         
 -13  -1   4        447.86        358.94        20.40 o                         
 -12  -1   4       3385.07       3447.39        55.25 o                         
 -11  -1   4       1072.27       1037.12        30.75 o                         
 -10  -1   4       2313.91       2231.27        33.47 o                         
  -9  -1   4       3515.49       3389.39        42.97 o                         
  -8  -1   4        146.50        151.29         9.17 o                         
  -7  -1   4       5093.35       5017.14        48.92 o                         
  -6  -1   4       8211.14       7816.16        62.61 o                         
  -5  -1   4        975.07       1080.70        18.30 o                         
  -4  -1   4       1415.62       1293.88        18.52 o                         
  -3  -1   4       8563.83       7827.22        60.35 o                         
  -2  -1   4       4769.51       3333.13        32.07 o                         
  -1  -1   4       7573.01       6403.55        55.07 o                         
   0  -1   4       3459.90       3620.94        33.49 o                         
   1  -1   4      11691.20      11660.86        79.79 o                         
   2  -1   4       5077.56       4416.09        37.60 o                         
   3  -1   4        100.28         78.55         6.14 o                         
   4  -1   4       6248.69       5830.78        49.09 o                         
   5  -1   4        210.41        124.68         8.21 o                         
   6  -1   4          3.24         24.77         6.35 o                         
   7  -1   4       2263.53       2171.59        31.16 o                         
   8  -1   4       2318.98       2282.90        36.16 o                         
   9  -1   4        434.39        405.32        18.79 o                         
  10  -1   4         20.93         26.68        11.38 o                         
  11  -1   4        455.04        342.35        19.93 o                         
  12  -1   4        135.94        104.77        15.55 o                         
  13  -1   4        825.59        955.68        44.10 o                         
 -15   0   4          9.02        -15.68        15.68 o                         
 -14   0   4        973.24        929.53        53.81 o                         
 -13   0   4        390.85        315.78        19.25 o                         
 -12   0   4         33.02         28.34        11.35 o                         
 -11   0   4        595.27        568.36        22.60 o                         
 -10   0   4        553.08        578.09        17.92 o                         
  -9   0   4        617.76        605.65        17.78 o                         
  -8   0   4       5336.80       5392.68        51.89 o                         
  -7   0   4       1247.10       1110.23        19.58 o                         
  -6   0   4       3614.53       3574.14        37.42 o                         
  -5   0   4       9500.99       9856.19        73.29 o                         
  -4   0   4        185.96        201.70         7.71 o                         
  -3   0   4      23085.85      22020.57       152.12 o                         
  -2   0   4      15573.69      16253.58       119.55 o                         
  -1   0   4       2411.65       1959.71        23.06 o                         
   0   0   4      11350.22      11132.43        80.93 o                         
   1   0   4      42234.15      40920.89       395.69 o                         
   2   0   4        173.55        128.42         5.87 o                         
   3   0   4       5206.82       4986.95        42.08 o                         
   4   0   4       1077.54       1121.39        19.18 o                         
   5   0   4        195.12        217.05         9.01 o                         
   6   0   4       6197.87       5809.09        53.51 o                         
   7   0   4         57.16         50.25         7.42 o                         
   8   0   4        980.78       1032.45        23.48 o                         
   9   0   4        733.02        698.62        28.14 o                         
  10   0   4        233.27        240.63        16.00 o                         
  11   0   4        243.49        313.21        17.60 o                         
  12   0   4         74.58         50.33        16.75 o                         
  13   0   4        256.83        154.15        27.01 o                         
 -15   1   4        308.15        298.75        28.08 o                         
 -14   1   4          4.77          3.85        15.21 o                         
 -13   1   4       1751.73       1960.22        46.45 o                         
 -12   1   4        455.71        454.86        22.03 o                         
 -11   1   4        176.69        115.92        12.06 o                         
 -10   1   4       2259.85       2370.40        36.24 o                         
  -9   1   4        512.67        443.35        14.92 o                         
  -8   1   4       3192.63       3166.77        37.23 o                         
  -7   1   4       5725.15       4958.23        46.71 o                         
  -6   1   4       1081.46       1247.33        19.91 o                         
  -5   1   4       4013.94       3870.22        35.38 o                         
  -4   1   4       5655.00       5971.40        49.85 o                         
  -3   1   4       2423.05       3032.17        29.37 o                         
  -2   1   4      30083.54      30721.64       732.77 o                         
  -1   1   4      17874.71      20852.55       164.24 o                         
   0   1   4        129.41        208.74         5.69 o                         
   1   1   4       9441.11       9402.83        70.52 o                         
   2   1   4       2880.16       2978.11        29.43 o                         
   3   1   4         55.99          2.30         2.17 o                         
   4   1   4       1213.08       1076.44        19.59 o                         
   5   1   4       5144.58       5043.88        49.27 o                         
   6   1   4        977.42        958.94        18.49 o                         
   7   1   4       3425.61       3604.42        46.42 o                         
   8   1   4       1865.32       1774.43        32.51 o                         
   9   1   4        130.85        187.95        15.21 o                         
  10   1   4        924.02        960.18        32.85 o                         
  11   1   4         10.44         -1.72        14.07 o                         
  12   1   4         13.26          6.62        15.92 o                         
  13   1   4         40.00         -4.57        16.55 o                         
 -15   2   4        186.71        191.59        23.80 o                         
 -14   2   4        398.44        350.61        23.83 o                         
 -13   2   4          8.51         36.93        15.66 o                         
 -12   2   4        549.40        566.89        24.66 o                         
 -11   2   4       2453.28       2472.14        43.03 o                         
 -10   2   4         50.02         54.97         8.56 o                         
  -9   2   4       4882.80       4927.25        54.77 o                         
  -8   2   4       6417.30       6026.52        57.15 o                         
  -7   2   4       1473.79       1435.89        22.65 o                         
  -6   2   4        386.25        339.41        10.81 o                         
  -5   2   4        554.17        540.52        12.62 o                         
  -4   2   4        185.06        517.67        11.25 o                         
  -3   2   4      10694.40      12370.18        90.62 o                         
  -2   2   4       2450.10       1650.85        18.90 o                         
  -1   2   4       3650.51       3378.17        33.34 o                         
   0   2   4      34130.54      31401.73       218.38 o                         
   1   2   4        920.40       1226.03        15.25 o                         
   2   2   4       5625.21       5491.85        44.20 o                         
   3   2   4        220.72        170.23         7.54 o                         
   4   2   4        219.02        201.22         8.87 o                         
   5   2   4      11936.75      12875.28       103.19 o                         
   6   2   4       3420.28       3476.60        39.99 o                         
   7   2   4        667.03        746.01        20.48 o                         
   8   2   4       6467.41       6395.24        68.97 o                         
   9   2   4       1104.19       1058.06        31.23 o                         
  10   2   4       1059.68       1340.13        38.28 o                         
  11   2   4       2910.14       2919.75        58.63 o                         
  12   2   4        150.18        123.65        22.93 o                         
  13   2   4        311.32        234.45        23.17 o                         
 -15   3   4         50.80         35.42        19.80 o                         
 -14   3   4         49.72         58.94        16.74 o                         
 -13   3   4       1046.23       1134.62        40.43 o                         
 -12   3   4         14.20         13.26        12.10 o                         
 -11   3   4        787.13        901.71        37.80 o                         
 -10   3   4       3243.07       3171.96        41.82 o                         
  -9   3   4         84.27        107.35         9.44 o                         
  -8   3   4       4772.09       4967.15        51.58 o                         
  -7   3   4       6470.57       6331.86        58.20 o                         
  -6   3   4         93.25         95.10         6.90 o                         
  -5   3   4        457.13        322.28         9.35 o                         
  -4   3   4       1888.77       2202.29        24.10 o                         
  -3   3   4      14460.94      16789.12       124.72 o                         
  -2   3   4      29598.54      25997.21       184.61 o                         
  -1   3   4       1555.31       1923.86        20.68 o                         
   0   3   4       5023.74       4462.11        39.62 o                         
   1   3   4      60903.96      58716.86       534.80 o                         
   2   3   4       1576.02       1635.38        21.53 o                         
   3   3   4        269.91        379.67        11.54 o                         
   4   3   4       4921.11       4894.36        43.87 o                         
   5   3   4          7.73         56.39         5.50 o                         
   6   3   4       5686.31       5762.27        57.63 o                         
   7   3   4       3089.74       2824.49        39.74 o                         
   8   3   4       1239.33       1310.56        27.51 o                         
   9   3   4        275.40        389.58        19.31 o                         
  10   3   4       1522.33       1483.87        45.49 o                         
  11   3   4        608.88        553.89        27.27 o                         
  12   3   4        862.42        841.29        42.30 o                         
 -15   4   4        230.04        246.91        25.30 o                         
 -14   4   4        925.90        855.15        48.18 o                         
 -13   4   4        270.82        278.99        21.84 o                         
 -12   4   4       1802.11       2063.40        47.90 o                         
 -11   4   4        942.31        771.72        29.07 o                         
 -10   4   4        862.46        819.53        23.55 o                         
  -9   4   4       4611.61       4367.61        50.24 o                         
  -8   4   4        224.83        184.61         9.98 o                         
  -7   4   4       6765.28       6775.14        66.41 o                         
  -6   4   4       2341.78       2152.65        28.14 o                         
  -5   4   4        399.78        519.38        13.06 o                         
  -4   4   4      29727.08      28827.53       187.58 o                         
  -3   4   4       7035.21       6850.52        55.70 o                         
  -2   4   4        919.13        511.34        10.36 o                         
  -1   4   4        425.42        450.66         8.48 o                         
   0   4   4       1251.46        862.35        12.32 o                         
   1   4   4      19827.95      17941.06       141.59 o                         
   2   4   4      17212.34      17580.45       138.90 o                         
   3   4   4        579.43        624.34        12.83 o                         
   4   4   4       3441.59       3613.71        35.87 o                         
   5   4   4       4707.16       4568.11        41.96 o                         
   6   4   4         19.62          2.24         4.44 o                         
   7   4   4       3178.90       3047.42        39.30 o                         
   8   4   4        163.44         86.66         9.83 o                         
   9   4   4        215.02        310.23        17.15 o                         
  10   4   4       1949.75       2148.71        44.95 o                         
  11   4   4        110.34         72.36        15.65 o                         
  12   4   4        163.43        168.35        20.31 o                         
 -15   5   4         99.82         11.68        19.51 o                         
 -14   5   4       1340.45       1642.97        54.07 o                         
 -13   5   4        352.52        325.34        25.39 o                         
 -12   5   4         15.59         73.82        16.22 o                         
 -11   5   4       2030.67       2212.13        46.25 o                         
 -10   5   4        980.83        950.61        29.42 o                         
  -9   5   4        362.43        352.27        15.01 o                         
  -8   5   4       4004.28       3754.78        46.50 o                         
  -7   5   4       1223.25       1109.43        19.79 o                         
  -6   5   4       2986.47       2949.52        33.63 o                         
  -5   5   4       3567.55       3539.83        36.28 o                         
  -4   5   4         50.55         72.03         4.98 o                         
  -3   5   4      13676.11      13964.01       115.20 o                         
  -2   5   4        672.18        608.53        12.19 o                         
  -1   5   4       1248.34       1398.31        17.57 o                         
   0   5   4        160.01        246.75         9.45 o                         
   1   5   4       7161.63       6727.40        61.27 o                         
   2   5   4       1524.05       1835.83        26.25 o                         
   3   5   4       4687.27       4800.65        52.72 o                         
   4   5   4       3336.70       3126.49        39.16 o                         
   5   5   4        160.44        197.12         8.01 o                         
   6   5   4       1530.27       1597.67        25.43 o                         
   7   5   4        947.38        936.85        19.99 o                         
   8   5   4         29.32         23.76         8.66 o                         
   9   5   4       1482.24       1535.47        39.93 o                         
  10   5   4          2.93         -0.86        10.81 o                         
  11   5   4        512.92        582.39        26.30 o                         
  12   5   4        208.53        139.12        17.98 o                         
 -14   6   4         18.76         54.98        18.69 o                         
 -13   6   4       1144.47       1332.61        48.82 o                         
 -12   6   4       1180.71       1108.54        51.36 o                         
 -11   6   4         23.59          3.71        11.85 o                         
 -10   6   4         43.84         60.31        10.37 o                         
  -9   6   4       1385.01       1245.59        27.89 o                         
  -8   6   4        429.62        382.80        14.32 o                         
  -7   6   4       2163.39       2049.21        29.73 o                         
  -6   6   4        508.81        499.05        13.47 o                         
  -5   6   4       4101.44       3952.96        37.92 o                         
  -4   6   4      12158.74      11647.91        91.94 o                         
  -3   6   4       1066.12       1309.90        19.29 o                         
  -2   6   4        384.92        725.17        13.54 o                         
  -1   6   4       4728.58       4591.58        49.72 o                         
   0   6   4         73.70        169.23         8.34 o                         
   1   6   4        367.54        246.08         8.97 o                         
   2   6   4       5956.81       5976.55        57.23 o                         
   3   6   4       4984.64       4927.92        53.16 o                         
   4   6   4       3050.46       2918.89        41.77 o                         
   5   6   4        196.30        126.73         8.19 o                         
   6   6   4       1306.81       1407.90        27.93 o                         
   7   6   4        299.25        356.19        12.95 o                         
   8   6   4          3.96         -6.06         6.06 o                         
   9   6   4       1176.28       1348.12        33.12 o                         
  10   6   4        636.46        660.16        26.10 o                         
  11   6   4         43.64         40.26        13.68 o                         
 -14   7   4        547.10        446.00        30.88 o                         
 -13   7   4         15.47         -0.61        14.83 o                         
 -12   7   4       2108.49       2229.30        67.01 o                         
 -11   7   4        794.76        848.97        31.30 o                         
 -10   7   4       1260.41        988.98        29.16 o                         
  -9   7   4       2179.49       2399.52        37.98 o                         
  -8   7   4       2212.57       2133.55        34.96 o                         
  -7   7   4        536.52        627.31        15.59 o                         
  -6   7   4      11067.71      11026.70        84.11 o                         
  -5   7   4        874.22        880.39        15.21 o                         
  -4   7   4        395.37        252.38         9.91 o                         
  -3   7   4       1479.34       1379.07        19.80 o                         
  -2   7   4          6.95         -0.26         3.54 o                         
  -1   7   4       5349.03       4902.79        55.73 o                         
   0   7   4       1729.24       1961.66        28.05 o                         
   1   7   4         37.79         23.04         4.32 o                         
   2   7   4       1962.41       2175.82        29.20 o                         
   3   7   4       2463.20       2671.58        35.66 o                         
   4   7   4        170.98        176.97        11.55 o                         
   5   7   4        420.72        434.50        17.11 o                         
   6   7   4        324.75        315.93        13.87 o                         
   7   7   4        199.85        202.21        14.37 o                         
   8   7   4       1203.51       1212.93        30.61 o                         
   9   7   4         29.78         10.64        10.53 o                         
  10   7   4        317.38        313.47        20.73 o                         
  11   7   4        618.45        611.04        38.83 o                         
 -14   8   4        144.04        174.13        22.62 o                         
 -13   8   4        458.21        535.68        33.56 o                         
 -12   8   4         41.68         59.67        15.59 o                         
 -11   8   4        240.64        303.33        19.25 o                         
 -10   8   4        598.49        543.31        22.67 o                         
  -9   8   4         68.57         34.58         8.96 o                         
  -8   8   4        955.41        887.20        20.67 o                         
  -7   8   4        893.33        904.83        20.25 o                         
  -6   8   4        565.83        676.86        15.26 o                         
  -5   8   4       5583.92       5885.08        59.59 o                         
  -4   8   4       2278.41       2368.67        31.00 o                         
  -3   8   4        927.78        795.07        15.72 o                         
  -2   8   4       8557.07       8843.94        74.77 o                         
  -1   8   4       2014.63       2120.74        30.90 o                         
   0   8   4       2911.99       2634.58        35.49 o                         
   1   8   4       7697.25       7515.17        73.65 o                         
   2   8   4        687.29        745.55        18.97 o                         
   3   8   4       3130.55       3291.44        42.33 o                         
   4   8   4        974.26       1130.44        23.69 o                         
   5   8   4        136.32         82.73         9.42 o                         
   6   8   4       3443.64       3878.35        47.46 o                         
   7   8   4        845.33        857.58        35.63 o                         
   8   8   4        182.44        181.26        12.95 o                         
   9   8   4        537.69        631.84        29.50 o                         
  10   8   4        210.79        142.16        17.03 o                         
  11   8   4        454.81        453.81        31.21 o                         
 -14   9   4        489.25        421.68        35.80 o                         
 -13   9   4          7.00         36.13        17.05 o                         
 -12   9   4       1335.45       1419.10        47.81 o                         
 -11   9   4         27.03         20.46        11.09 o                         
 -10   9   4       1967.84       2307.41        43.87 o                         
  -9   9   4       1976.64       1982.94        36.26 o                         
  -8   9   4         49.98         29.71         7.48 o                         
  -7   9   4        572.74        538.97        18.57 o                         
  -6   9   4       2716.46       2702.82        40.11 o                         
  -5   9   4         59.28         42.83         6.64 o                         
  -4   9   4       2023.69       2038.05        28.54 o                         
  -3   9   4        383.19        443.56        13.78 o                         
  -2   9   4       2775.01       2653.48        34.48 o                         
  -1   9   4       6734.77       6833.27        71.89 o                         
   0   9   4        400.70        498.24        14.88 o                         
   1   9   4       2328.48       2070.89        29.85 o                         
   2   9   4       1609.41       1667.97        26.59 o                         
   3   9   4         39.64         79.45         8.42 o                         
   4   9   4        663.66        751.45        23.03 o                         
   5   9   4       1978.30       2119.70        40.98 o                         
   6   9   4        186.41        196.95        12.38 o                         
   7   9   4       1764.25       2026.95        45.65 o                         
   8   9   4        567.11        487.19        26.67 o                         
   9   9   4        351.13        376.35        18.30 o                         
  10   9   4        448.94        416.48        24.38 o                         
 -13  10   4        464.69        415.42        27.76 o                         
 -12  10   4         38.53         57.09        14.55 o                         
 -11  10   4       2168.99       2304.94        44.12 o                         
 -10  10   4        162.90         83.25        10.74 o                         
  -9  10   4        759.00        940.26        25.84 o                         
  -8  10   4       5083.86       4930.56        63.11 o                         
  -7  10   4        312.21        257.52        14.11 o                         
  -6  10   4        396.59        339.84        14.75 o                         
  -5  10   4       2488.42       2741.14        38.50 o                         
  -4  10   4         33.37         23.23         5.90 o                         
  -3  10   4       3813.91       3857.99        43.49 o                         
  -2  10   4       2318.04       2497.75        37.14 o                         
  -1  10   4        281.05        286.24        11.38 o                         
   0  10   4       6431.76       6193.17        65.51 o                         
   1  10   4        460.61        543.21        24.08 o                         
   2  10   4        424.55        364.32        17.56 o                         
   3  10   4       2352.64       2290.67        33.98 o                         
   4  10   4         78.07         86.12         8.97 o                         
   5  10   4       2396.33       2616.29        52.98 o                         
   6  10   4        733.09        849.24        28.07 o                         
   7  10   4          6.50         -8.97         8.97 o                         
   8  10   4       1153.93       1472.02        41.05 o                         
   9  10   4        368.84        333.67        18.89 o                         
 -13  11   4        463.37        561.13        28.49 o                         
 -12  11   4         79.76         41.48        11.89 o                         
 -11  11   4        474.19        505.93        21.78 o                         
 -10  11   4       1535.30       1720.49        37.20 o                         
  -9  11   4        180.85        106.31        11.45 o                         
  -8  11   4       2898.61       3150.92        58.82 o                         
  -7  11   4       1459.41       1628.77        38.70 o                         
  -6  11   4         11.98         35.04         7.94 o                         
  -5  11   4       4688.05       4833.46        53.62 o                         
  -4  11   4        564.32        490.48        17.64 o                         
  -3  11   4       2395.36       2309.01        33.17 o                         
  -2  11   4       8716.99       8502.92        87.06 o                         
  -1  11   4        807.22        868.33        22.47 o                         
   0  11   4        792.78        621.06        19.13 o                         
   1  11   4       1861.83       1902.60        29.58 o                         
   2  11   4       1082.29       1041.87        31.55 o                         
   3  11   4       1078.12       1095.32        28.03 o                         
   4  11   4       5914.66       6055.00        77.54 o                         
   5  11   4        115.05        123.17        11.42 o                         
   6  11   4        579.92        648.20        24.06 o                         
   7  11   4       1436.21       1648.32        44.50 o                         
   8  11   4        206.37        105.40        14.25 o                         
   9  11   4        907.24       1131.66        48.84 o                         
 -12  12   4        428.21        477.06        23.52 o                         
 -11  12   4        199.99        144.72        14.04 o                         
 -10  12   4         75.69        124.47        15.46 o                         
  -9  12   4        839.81        952.28        50.01 o                         
  -8  12   4         91.38         59.05        13.44 o                         
  -7  12   4       1161.39       1303.27        34.52 o                         
  -6  12   4       3495.18       3589.52        53.34 o                         
  -5  12   4        183.64        167.06        10.44 o                         
  -4  12   4        718.95        625.01        17.72 o                         
  -3  12   4       6198.18       6470.63        63.99 o                         
  -2  12   4        342.53        194.78        10.35 o                         
  -1  12   4       1698.68       1631.71        32.75 o                         
   0  12   4       3446.17       3684.05        46.41 o                         
   1  12   4          3.78         -5.03         5.03 o                         
   2  12   4       1610.30       1669.71        41.69 o                         
   3  12   4       1903.03       1743.67        44.53 o                         
   4  12   4         70.10         70.33        12.94 o                         
   5  12   4        337.30        357.00        17.76 o                         
   6  12   4        266.27        161.82        10.89 o                         
   7  12   4        198.15        211.32        16.00 o                         
   8  12   4        708.15        741.17        35.04 o                         
 -12  13   4          5.66         -5.19        15.77 o                         
 -11  13   4        594.92        531.05        33.17 o                         
 -10  13   4        590.75        492.25        28.98 o                         
  -9  13   4         11.46         -3.72        12.28 o                         
  -8  13   4        554.27        541.73        25.78 o                         
  -7  13   4        303.86        239.65        17.42 o                         
  -6  13   4       1870.26       2004.68        42.66 o                         
  -5  13   4       1389.35       1401.45        29.76 o                         
  -4  13   4         11.91         10.76         5.82 o                         
  -3  13   4        781.79        671.95        18.90 o                         
  -2  13   4       2118.98       2213.11        33.48 o                         
  -1  13   4        115.48        127.56        10.42 o                         
   0  13   4       1547.38       1402.08        28.60 o                         
   1  13   4       1303.17       1389.61        36.59 o                         
   2  13   4         18.10         -9.64        10.20 o                         
   3  13   4       3063.26       3095.16        85.25 o                         
   4  13   4       1294.50       1262.17        49.65 o                         
   5  13   4         14.29         -3.11         8.01 o                         
   6  13   4       1180.97       1337.13        34.57 o                         
   7  13   4        586.29        556.62        31.92 o                         
 -11  14   4         14.40          6.28        15.98 o                         
 -10  14   4        531.81        668.08        32.63 o                         
  -9  14   4        574.91        562.01        29.23 o                         
  -8  14   4          0.93        -11.57        11.57 o                         
  -7  14   4       2214.35       2249.23        50.69 o                         
  -6  14   4       1260.45       1289.28        37.79 o                         
  -5  14   4       2914.60       2987.55        47.76 o                         
  -4  14   4       2398.70       2331.37        42.47 o                         
  -3  14   4        185.12        196.93        11.25 o                         
  -2  14   4       3305.19       3153.40        50.09 o                         
  -1  14   4       3590.73       3628.06        60.24 o                         
   0  14   4         74.58         19.69         7.57 o                         
   1  14   4       1366.73       1371.86        43.92 o                         
   2  14   4       3806.34       3756.75        89.39 o                         
   3  14   4         43.00        -12.84        12.84 o                         
   4  14   4        673.52        687.10        44.65 o                         
   5  14   4        531.04        346.30        33.82 o                         
   6  14   4        260.85        298.49        20.47 o                         
 -10  15   4         38.70         15.02        15.29 o                         
  -9  15   4        521.61        532.38        28.28 o                         
  -8  15   4        154.37        127.48        18.21 o                         
  -7  15   4          7.51        -12.31        12.31 o                         
  -6  15   4       2027.19       2133.87        49.69 o                         
  -5  15   4       1645.22       1674.41        43.78 o                         
  -4  15   4         75.83         27.75         9.25 o                         
  -3  15   4        872.62        882.58        27.89 o                         
  -2  15   4       1578.57       1670.15        42.03 o                         
  -1  15   4        794.71        582.21        17.28 o                         
   0  15   4        269.99        274.01        12.74 o                         
   1  15   4         34.27          0.25        11.19 o                         
   2  15   4        901.08        703.31        42.90 o                         
   3  15   4       1138.63       1187.71        46.50 o                         
   4  15   4          0.62        -18.68        18.68 o                         
   5  15   4        360.40        345.72        29.32 o                         
  -9  16   4        114.70         59.98        17.74 o                         
  -8  16   4        239.71        240.00        21.90 o                         
  -7  16   4        345.28        328.61        23.49 o                         
  -6  16   4         14.29         10.90        11.76 o                         
  -5  16   4       1448.54       1449.86        46.30 o                         
  -4  16   4        468.87        429.14        21.72 o                         
  -3  16   4        152.91         85.63        13.34 o                         
  -2  16   4       2219.70       2197.23        48.20 o                         
  -1  16   4        895.68        944.04        32.33 o                         
   0  16   4         79.32         19.24         9.72 o                         
   1  16   4       1132.59       1232.37        69.58 o                         
   2  16   4        203.87        114.63        20.85 o                         
   3  16   4        199.28        133.76        20.84 o                         
   4  16   4        447.05        376.96        31.37 o                         
  -8  17   4        209.10         87.00        20.10 o                         
  -7  17   4         40.58         12.20        16.05 o                         
  -6  17   4        439.13        349.77        25.50 o                         
  -5  17   4        265.52        162.03        18.08 o                         
  -4  17   4        441.47        338.96        21.29 o                         
  -3  17   4        549.65        450.06        23.89 o                         
  -2  17   4          1.00         -9.11         9.11 o                         
  -1  17   4        330.84        180.83        14.26 o                         
   0  17   4        607.44        615.04        33.84 o                         
   1  17   4         27.32        -13.74        13.74 o                         
   2  17   4        400.56        300.87        30.23 o                         
  -6  18   4        140.24         60.48        22.68 o                         
  -5  18   4        761.88        830.10        52.79 o                         
  -4  18   4          8.18        -18.60        18.60 o                         
  -3  18   4        392.23        247.99        20.24 o                         
  -2  18   4        229.38        189.63        14.79 o                         
  -1  18   4         29.31          2.16        10.86 o                         
   0  18   4       1115.80        889.78        20.83 o                         
   0 -20   5        101.04         16.83        19.15 o                         
   1 -20   5        384.98        299.02        24.81 o                         
   2 -20   5        327.58        307.89        24.97 o                         
   3 -20   5        239.26        107.57        19.73 o                         
  -3 -19   5       1581.97       1622.58        59.58 o                         
  -2 -19   5       1502.47       1429.11        45.47 o                         
  -1 -19   5          4.88        -12.82        12.82 o                         
   0 -19   5        785.54        815.13        44.58 o                         
   1 -19   5        293.66        286.76        23.90 o                         
   2 -19   5        166.56        181.09        19.59 o                         
   3 -19   5       2128.83       2157.39        52.70 o                         
   4 -19   5        457.14        371.46        25.60 o                         
   5 -19   5        190.13        144.85        18.82 o                         
   6 -19   5       1016.05        741.98        36.01 o                         
  -5 -18   5          3.46        -15.86        15.86 o                         
  -4 -18   5        407.03        269.46        20.64 o                         
  -3 -18   5        125.30        104.53        15.35 o                         
  -2 -18   5        719.08        561.78        24.79 o                         
  -1 -18   5        464.43        310.11        22.82 o                         
   0 -18   5         17.00        -15.17        15.17 o                         
   1 -18   5        700.49        597.98        32.81 o                         
   2 -18   5        964.84        892.92        33.14 o                         
   3 -18   5          7.45         -3.75        11.87 o                         
   4 -18   5       1384.05       1467.07        38.67 o                         
   5 -18   5         46.69         15.47        13.55 o                         
   6 -18   5         57.67         37.16        14.08 o                         
   7 -18   5       1945.44       1949.34        56.94 o                         
  -6 -17   5       1334.74       1394.80        62.83 o                         
  -5 -17   5        840.82        677.90        41.41 o                         
  -4 -17   5        120.78        115.17        16.65 o                         
  -3 -17   5       1459.95       1787.27        47.66 o                         
  -2 -17   5        554.66        417.69        22.84 o                         
  -1 -17   5       1784.74       1922.95        43.29 o                         
   0 -17   5       1046.56       1343.55        42.04 o                         
   1 -17   5        238.89        165.31        17.01 o                         
   2 -17   5       2344.29       2561.07        49.82 o                         
   3 -17   5        378.47        436.77        21.11 o                         
   4 -17   5        167.74        110.72        13.97 o                         
   5 -17   5       1033.62       1224.17        40.89 o                         
   6 -17   5        468.68        418.67        22.74 o                         
   7 -17   5         65.64         25.04        16.77 o                         
   8 -17   5        856.17        840.25        43.45 o                         
  -7 -16   5        820.72        920.86        38.72 o                         
  -6 -16   5        298.03        177.41        16.86 o                         
  -5 -16   5        363.89        291.05        20.44 o                         
  -4 -16   5        214.29        248.00        18.71 o                         
  -3 -16   5        381.04        334.30        19.65 o                         
  -2 -16   5       2217.33       2339.96        46.90 o                         
  -1 -16   5       1798.33       1916.67        43.05 o                         
   0 -16   5        527.86        503.91        19.64 o                         
   1 -16   5       3018.28       3074.82        49.71 o                         
   2 -16   5        324.07        302.98        17.08 o                         
   3 -16   5        861.61        850.76        32.37 o                         
   4 -16   5        447.07        425.25        21.24 o                         
   5 -16   5         43.55         24.94        11.04 o                         
   6 -16   5       1890.56       1816.65        42.66 o                         
   7 -16   5       1416.12       1489.49        43.98 o                         
   8 -16   5          0.80        -10.44        10.44 o                         
   9 -16   5        881.33        873.78        35.57 o                         
  -8 -15   5        732.05        775.28        32.74 o                         
  -7 -15   5        396.83        362.54        19.10 o                         
  -6 -15   5       1542.63       1583.76        57.22 o                         
  -5 -15   5         55.01         34.71        11.32 o                         
  -4 -15   5        226.00        317.24        21.01 o                         
  -3 -15   5        789.81        797.53        28.75 o                         
  -2 -15   5         73.02         52.47        11.45 o                         
  -1 -15   5       4480.04       4875.34        62.23 o                         
   0 -15   5        354.13        304.03        15.80 o                         
   1 -15   5       1009.26       1049.71        26.83 o                         
   2 -15   5       4376.00       4441.70        57.97 o                         
   3 -15   5         12.61          4.77         9.08 o                         
   4 -15   5        666.85        638.28        25.35 o                         
   5 -15   5       1227.69       1298.60        37.29 o                         
   6 -15   5         25.56          2.64         9.36 o                         
   7 -15   5       1904.96       1882.05        38.31 o                         
   8 -15   5        906.01        881.39        28.49 o                         
   9 -15   5        106.26         62.95        14.51 o                         
  10 -15   5        796.58        803.50        29.67 o                         
  -9 -14   5        300.84        180.33        22.00 o                         
  -8 -14   5       1245.83       1190.23        54.98 o                         
  -7 -14   5        564.27        510.55        27.27 o                         
  -6 -14   5        528.92        458.05        31.31 o                         
  -5 -14   5        516.75        491.09        22.61 o                         
  -4 -14   5        248.24        262.97        17.00 o                         
  -3 -14   5        603.60        567.18        24.31 o                         
  -2 -14   5       3024.41       3040.05        52.31 o                         
  -1 -14   5        165.98        139.50         9.51 o                         
   0 -14   5       2010.12       2224.72        35.45 o                         
   1 -14   5        537.93        482.67        20.26 o                         
   2 -14   5       2370.82       2475.40        40.25 o                         
   3 -14   5       4145.94       4322.67        58.32 o                         
   4 -14   5        317.53        217.05        14.33 o                         
   5 -14   5       2136.35       2242.26        43.68 o                         
   6 -14   5       1036.34       1118.21        31.30 o                         
   7 -14   5          7.50          7.47         8.90 o                         
   8 -14   5       1733.48       1801.10        41.92 o                         
   9 -14   5        438.36        497.12        23.61 o                         
  10 -14   5        168.94         78.61        15.51 o                         
  11 -14   5        987.55       1072.28        57.76 o                         
 -10 -13   5        478.10        431.86        39.19 o                         
  -9 -13   5        397.05        392.65        28.18 o                         
  -8 -13   5        564.72        355.80        22.44 o                         
  -7 -13   5       1355.42       1457.55        40.58 o                         
  -6 -13   5          8.80          3.51         6.80 o                         
  -5 -13   5        985.96        900.20        29.67 o                         
  -4 -13   5       3149.45       3462.51        52.63 o                         
  -3 -13   5         97.66         83.84         7.09 o                         
  -2 -13   5        343.46        316.87        12.66 o                         
  -1 -13   5         52.33         28.33         6.27 o                         
   0 -13   5        296.78        281.67        12.31 o                         
   1 -13   5        737.28        774.18        21.56 o                         
   2 -13   5        217.45        172.66        10.43 o                         
   3 -13   5        733.41        759.72        22.39 o                         
   4 -13   5       5367.87       5126.63        67.14 o                         
   5 -13   5        404.37        344.46        16.25 o                         
   6 -13   5        336.62        258.68        15.21 o                         
   7 -13   5        839.66        878.68        33.10 o                         
   8 -13   5        161.71         78.61        10.72 o                         
   9 -13   5        645.99        581.38        27.29 o                         
  10 -13   5        570.49        532.13        29.29 o                         
  11 -13   5          5.11          9.28        19.35 o                         
 -11 -12   5        372.75        417.14        29.68 o                         
 -10 -12   5         32.34         43.18        16.40 o                         
  -9 -12   5        626.34        522.29        28.85 o                         
  -8 -12   5        360.06        349.42        24.15 o                         
  -7 -12   5         14.44         -8.51         8.51 o                         
  -6 -12   5       2039.47       2199.01        45.85 o                         
  -5 -12   5       3463.63       3478.17        46.74 o                         
  -4 -12   5       1452.60       1589.00        30.21 o                         
  -3 -12   5       5226.05       5380.53        59.66 o                         
  -2 -12   5        200.52        185.65        11.15 o                         
  -1 -12   5       1252.29       1439.37        26.28 o                         
   0 -12   5       4746.87       4741.12        52.04 o                         
   1 -12   5        169.82        145.81        10.06 o                         
   2 -12   5       2544.51       2704.56        36.00 o                         
   3 -12   5       1803.81       1957.28        32.89 o                         
   4 -12   5         15.39         27.68         7.52 o                         
   5 -12   5       8176.98       7746.93        74.77 o                         
   6 -12   5         27.61          7.17         7.33 o                         
   7 -12   5        611.92        552.93        21.12 o                         
   8 -12   5       1879.93       1889.38        41.88 o                         
   9 -12   5         73.25         17.03        10.37 o                         
  10 -12   5        988.33        834.05        32.44 o                         
  11 -12   5        717.86        773.94        34.18 o                         
  12 -12   5         17.30        -14.47        16.60 o                         
 -11 -11   5        311.76        197.01        23.57 o                         
 -10 -11   5       1078.51       1218.22        51.51 o                         
  -9 -11   5         30.62         35.13        13.79 o                         
  -8 -11   5        150.98        106.47        12.87 o                         
  -7 -11   5        703.95        697.38        25.43 o                         
  -6 -11   5       2004.01       1811.78        31.47 o                         
  -5 -11   5       1028.94        984.23        21.54 o                         
  -4 -11   5        671.67        646.44        15.54 o                         
  -3 -11   5       1378.43       1461.60        24.34 o                         
  -2 -11   5        195.81        209.58         9.65 o                         
  -1 -11   5         48.82         34.85         6.01 o                         
   0 -11   5       2907.72       2967.58        37.72 o                         
   1 -11   5        858.16        976.05        20.90 o                         
   2 -11   5         70.73         79.10         7.58 o                         
   3 -11   5       2633.56       2894.82        36.34 o                         
   4 -11   5       1272.42       1272.38        25.41 o                         
   5 -11   5         11.15         13.57         6.11 o                         
   6 -11   5       4764.64       4354.43        49.99 o                         
   7 -11   5        940.70        793.49        25.68 o                         
   8 -11   5         64.51         48.73        12.11 o                         
   9 -11   5       2991.59       2860.84        53.10 o                         
  10 -11   5       1809.74       1990.94        48.92 o                         
  11 -11   5        162.42        108.79        17.32 o                         
  12 -11   5        621.58        600.11        32.11 o                         
 -12 -10   5        780.64        694.73        35.58 o                         
 -11 -10   5         36.38         45.00        17.08 o                         
 -10 -10   5        362.60        287.80        21.40 o                         
  -9 -10   5       2619.32       2951.90        54.72 o                         
  -8 -10   5        281.33        238.84        16.45 o                         
  -7 -10   5        347.45        316.68        14.64 o                         
  -6 -10   5       6435.01       6416.09        67.11 o                         
  -5 -10   5        520.19        567.70        18.57 o                         
  -4 -10   5       1196.74       1346.49        19.81 o                         
  -3 -10   5       3359.80       3418.81        38.22 o                         
  -2 -10   5        612.67        683.47        16.45 o                         
  -1 -10   5       5475.16       5500.50        54.26 o                         
   0 -10   5       3660.92       3931.58        45.70 o                         
   1 -10   5       1119.77       1200.99        23.94 o                         
   2 -10   5       7954.00       7695.73        66.77 o                         
   3 -10   5       1002.69        871.31        17.49 o                         
   4 -10   5       1962.29       2055.33        29.49 o                         
   5 -10   5       2641.38       2651.97        37.77 o                         
   6 -10   5         12.47          7.05         7.41 o                         
   7 -10   5       2196.29       2173.58        38.87 o                         
   8 -10   5       3007.65       2893.79        45.35 o                         
   9 -10   5          2.45         20.85        11.57 o                         
  10 -10   5       1441.10       1630.29        41.00 o                         
  11 -10   5        456.31        523.50        27.88 o                         
  12 -10   5        109.10        132.68        21.10 o                         
 -12  -9   5          0.96        -20.00        20.00 o                         
 -11  -9   5       1547.95       1514.54        50.00 o                         
 -10  -9   5         48.73         41.08        16.48 o                         
  -9  -9   5        600.20        498.50        22.51 o                         
  -8  -9   5       2350.17       2377.09        42.04 o                         
  -7  -9   5       1080.47       1105.05        25.56 o                         
  -6  -9   5       2896.74       2838.68        38.40 o                         
  -5  -9   5       3509.99       3533.73        44.78 o                         
  -4  -9   5        130.93        155.27         7.69 o                         
  -3  -9   5       5444.40       5285.87        51.73 o                         
  -2  -9   5       5577.30       5801.89        53.59 o                         
  -1  -9   5        827.13        933.28        20.02 o                         
   0  -9   5       6839.95       7168.96        66.33 o                         
   1  -9   5       6211.16       5895.07        57.50 o                         
   2  -9   5       1532.18       1561.33        24.52 o                         
   3  -9   5       3182.50       2948.84        34.84 o                         
   4  -9   5        743.80        769.62        18.47 o                         
   5  -9   5       2228.39       2206.00        34.15 o                         
   6  -9   5       4196.89       3944.87        45.56 o                         
   7  -9   5         63.82         40.48         8.29 o                         
   8  -9   5       5399.91       5067.86        61.48 o                         
   9  -9   5       2734.96       2864.52        48.15 o                         
  10  -9   5        705.53        635.29        27.97 o                         
  11  -9   5        526.83        493.87        25.39 o                         
  12  -9   5        486.25        391.40        26.61 o                         
  13  -9   5        223.39        138.26        24.17 o                         
 -13  -8   5        332.36        313.45        29.90 o                         
 -12  -8   5        729.30        824.48        52.55 o                         
 -11  -8   5        244.61        162.66        16.89 o                         
 -10  -8   5       2471.31       2401.16        49.05 o                         
  -9  -8   5       2371.99       2446.53        43.72 o                         
  -8  -8   5         84.07         41.91         9.00 o                         
  -7  -8   5        593.59        525.81        16.61 o                         
  -6  -8   5       2529.50       2497.75        33.62 o                         
  -5  -8   5       2146.30       2234.65        31.99 o                         
  -4  -8   5        944.45        914.22        17.22 o                         
  -3  -8   5        121.41        111.08         7.31 o                         
  -2  -8   5       2753.34       3065.01        37.74 o                         
  -1  -8   5       6262.34       6109.62        61.27 o                         
   0  -8   5       4581.96       4861.53        44.91 o                         
   1  -8   5       4569.56       4483.64        44.08 o                         
   2  -8   5        944.43       1266.58        22.14 o                         
   3  -8   5       2479.60       2797.30        34.43 o                         
   4  -8   5       7821.00       7933.05        70.61 o                         
   5  -8   5       1438.90       1378.27        25.39 o                         
   6  -8   5        272.24        320.80        14.26 o                         
   7  -8   5        604.40        520.76        18.03 o                         
   8  -8   5        571.00        476.65        19.10 o                         
   9  -8   5       1588.89       1617.63        34.68 o                         
  10  -8   5        183.03        178.27        16.91 o                         
  11  -8   5        851.07        769.30        33.46 o                         
  12  -8   5        647.43        677.21        33.59 o                         
  13  -8   5        535.94        584.54        36.46 o                         
 -13  -7   5         54.12         11.70        22.07 o                         
 -12  -7   5        131.96        127.64        19.22 o                         
 -11  -7   5        585.20        565.46        26.37 o                         
 -10  -7   5         82.75        103.06        14.38 o                         
  -9  -7   5       2900.85       2970.20        48.57 o                         
  -8  -7   5       1460.23       1585.47        30.17 o                         
  -7  -7   5         73.62         36.20         7.78 o                         
  -6  -7   5       4103.64       4051.96        46.95 o                         
  -5  -7   5       4541.87       4325.81        50.06 o                         
  -4  -7   5        172.48         86.29         6.09 o                         
  -3  -7   5         79.31         85.71         5.84 o                         
  -2  -7   5        742.21        651.06        16.80 o                         
  -1  -7   5       2407.94       2080.57        27.16 o                         
   0  -7   5       6681.11       5992.41        55.43 o                         
   1  -7   5         79.50         37.67         5.10 o                         
   2  -7   5         53.47         62.52         6.63 o                         
   3  -7   5        295.81        190.83        10.16 o                         
   4  -7   5       1290.58       1346.27        23.25 o                         
   5  -7   5      12170.49      11964.69        94.62 o                         
   6  -7   5         17.47         14.38         6.34 o                         
   7  -7   5        807.63        900.60        22.15 o                         
   8  -7   5       5086.48       5172.62        59.90 o                         
   9  -7   5       1281.60       1189.94        30.63 o                         
  10  -7   5        712.65        743.12        28.46 o                         
  11  -7   5        155.89        121.07        17.76 o                         
  12  -7   5         25.63         22.42        15.95 o                         
  13  -7   5        513.87        429.17        30.17 o                         
 -13  -6   5        475.68        407.57        29.41 o                         
 -12  -6   5        152.39        137.95        18.99 o                         
 -11  -6   5         27.47         -5.09        11.69 o                         
 -10  -6   5       1818.41       1863.26        46.87 o                         
  -9  -6   5        230.34        220.24        15.07 o                         
  -8  -6   5        522.77        403.06        15.84 o                         
  -7  -6   5       1186.77       1268.80        26.99 o                         
  -6  -6   5       4101.38       4046.37        46.66 o                         
  -5  -6   5       8462.96       8466.16        82.96 o                         
  -4  -6   5        144.89        120.74         7.35 o                         
  -3  -6   5        947.42        865.61        16.30 o                         
  -2  -6   5       5723.98       6292.86        53.61 o                         
  -1  -6   5         62.50         44.89         5.69 o                         
   0  -6   5       5951.18       6016.95        54.76 o                         
   1  -6   5       6190.92       6284.21        55.55 o                         
   2  -6   5       2445.53       2435.20        29.87 o                         
   3  -6   5       1696.43       1578.74        24.69 o                         
   4  -6   5       7794.56       7737.06        71.09 o                         
   5  -6   5        134.54         92.25         7.91 o                         
   6  -6   5       3448.35       3356.47        40.19 o                         
   7  -6   5        143.91        104.46         9.55 o                         
   8  -6   5         32.49         23.67         7.92 o                         
   9  -6   5       4183.11       4000.34        55.53 o                         
  10  -6   5        142.43        122.40        15.62 o                         
  11  -6   5        265.76        240.28        20.34 o                         
  12  -6   5        878.25        813.56        35.09 o                         
  13  -6   5         60.99         17.37        19.49 o                         
 -14  -5   5        160.58        133.74        19.10 o                         
 -13  -5   5        381.58        364.57        24.89 o                         
 -12  -5   5        400.80        412.60        26.29 o                         
 -11  -5   5        281.20        329.86        20.06 o                         
 -10  -5   5        927.87        886.67        32.60 o                         
  -9  -5   5       2165.98       2056.80        32.27 o                         
  -8  -5   5        587.03        598.86        16.24 o                         
  -7  -5   5       2428.95       2261.42        29.27 o                         
  -6  -5   5       6860.01       7392.84        62.51 o                         
  -5  -5   5       2068.97       2263.32        27.99 o                         
  -4  -5   5       3275.71       3085.65        33.84 o                         
  -3  -5   5       7868.37       8004.19        68.03 o                         
  -2  -5   5       1920.77       2278.85        27.50 o                         
  -1  -5   5       8220.84       7968.67        69.89 o                         
   0  -5   5       5180.34       4967.73        52.13 o                         
   1  -5   5       3932.12       4551.12        43.78 o                         
   2  -5   5      11930.28      11515.86        87.29 o                         
   3  -5   5       1756.02       1646.90        25.44 o                         
   4  -5   5       4670.12       4683.87        45.98 o                         
   5  -5   5       2749.72       2845.25        34.60 o                         
   6  -5   5         91.89         86.95         7.95 o                         
   7  -5   5       4892.91       4828.91        54.07 o                         
   8  -5   5        713.45        673.76        19.40 o                         
   9  -5   5          6.69         29.85         9.35 o                         
  10  -5   5       2141.83       2133.88        45.48 o                         
  11  -5   5        360.47        263.90        20.56 o                         
  12  -5   5        694.89        528.51        28.74 o                         
  13  -5   5        378.04        367.14        27.66 o                         
 -14  -4   5       1048.85       1053.21        68.86 o                         
 -13  -4   5         39.84         16.45        16.19 o                         
 -12  -4   5         52.50         21.61         9.86 o                         
 -11  -4   5       2287.11       2346.46        46.36 o                         
 -10  -4   5        240.07        245.61        15.08 o                         
  -9  -4   5       1246.21       1240.77        24.99 o                         
  -8  -4   5       2604.49       2640.21        37.29 o                         
  -7  -4   5        373.85        472.70        15.58 o                         
  -6  -4   5        706.03        703.63        14.48 o                         
  -5  -4   5       5446.97       5387.28        49.79 o                         
  -4  -4   5        771.80        834.55        16.04 o                         
  -3  -4   5       7848.62       7363.72        60.92 o                         
  -2  -4   5       6349.66       5924.98        53.98 o                         
  -1  -4   5        241.96        196.61         8.19 o                         
   0  -4   5       4054.31       4033.41        40.26 o                         
   1  -4   5       7964.19       8173.57        65.28 o                         
   2  -4   5       7577.71       7177.66        57.96 o                         
   3  -4   5      10580.80      10556.24        79.23 o                         
   4  -4   5       1627.39       1603.41        24.52 o                         
   5  -4   5       3261.02       3207.50        37.34 o                         
   6  -4   5       7956.69       7747.25        68.08 o                         
   7  -4   5         64.37         47.19         7.66 o                         
   8  -4   5       2298.40       2427.46        35.72 o                         
   9  -4   5       3097.28       3219.28        51.35 o                         
  10  -4   5         66.47         84.17        13.19 o                         
  11  -4   5       1917.65       1927.92        47.85 o                         
  12  -4   5        368.65        258.42        20.66 o                         
  13  -4   5        265.67        196.47        24.97 o                         
 -14  -3   5          8.48        -13.78        13.78 o                         
 -13  -3   5        549.72        493.07        27.19 o                         
 -12  -3   5       1196.57       1144.89        34.49 o                         
 -11  -3   5          2.98         36.14        10.30 o                         
 -10  -3   5       4510.33       4260.80        55.00 o                         
  -9  -3   5        575.68        644.53        18.19 o                         
  -8  -3   5       1927.42       1981.87        29.28 o                         
  -7  -3   5       6279.01       5780.78        54.19 o                         
  -6  -3   5       2847.83       2691.89        31.48 o                         
  -5  -3   5       4069.11       4508.87        44.60 o                         
  -4  -3   5      11656.30      11110.64        86.39 o                         
  -3  -3   5         63.72         59.24         5.36 o                         
  -2  -3   5       1310.15       1318.95        19.62 o                         
  -1  -3   5       7653.51       7637.48        62.68 o                         
   0  -3   5       2825.05       2791.05        30.90 o                         
   1  -3   5       4887.01       5269.27        45.66 o                         
   2  -3   5       6821.80       7198.00        58.62 o                         
   3  -3   5       7703.91       7791.83        60.95 o                         
   4  -3   5       7341.36       7437.06        59.46 o                         
   5  -3   5       1512.66       1520.98        24.81 o                         
   6  -3   5       1990.43       2108.92        29.80 o                         
   7  -3   5       1599.85       1402.12        25.24 o                         
   8  -3   5         28.81          9.01         8.07 o                         
   9  -3   5       1901.53       2102.33        41.85 o                         
  10  -3   5        948.11        883.27        31.87 o                         
  11  -3   5         38.05         19.08        12.80 o                         
  12  -3   5        642.57        579.61        28.65 o                         
  13  -3   5        399.53        367.44        27.86 o                         
 -14  -2   5        603.09        560.69        26.02 o                         
 -13  -2   5          6.19         -2.41        12.63 o                         
 -12  -2   5       4373.52       4244.31        81.01 o                         
 -11  -2   5       2345.62       2355.10        40.61 o                         
 -10  -2   5        152.70        174.61        11.42 o                         
  -9  -2   5       2146.93       2241.91        33.37 o                         
  -8  -2   5       3162.79       3199.40        37.68 o                         
  -7  -2   5       3104.80       2897.97        35.11 o                         
  -6  -2   5       6950.53       6572.25        58.72 o                         
  -5  -2   5       6404.79       6511.37        57.28 o                         
  -4  -2   5      21833.12      20675.51       145.18 o                         
  -3  -2   5       9338.79       9603.83        76.64 o                         
  -2  -2   5       7900.31       6386.74        58.95 o                         
  -1  -2   5       4869.71       3495.98        36.41 o                         
   0  -2   5      10668.55      10634.86        83.15 o                         
   1  -2   5         36.36         70.01         5.13 o                         
   2  -2   5       7987.65       8202.44        63.24 o                         
   3  -2   5      21439.79      21368.76       141.17 o                         
   4  -2   5       2890.12       2975.51        31.93 o                         
   5  -2   5      16946.83      16790.46       116.86 o                         
   6  -2   5       3369.60       3373.70        41.07 o                         
   7  -2   5       1739.18       1809.78        29.86 o                         
   8  -2   5       4545.37       4368.27        51.95 o                         
   9  -2   5        133.54         85.10        12.44 o                         
  10  -2   5       1805.17       1993.14        43.64 o                         
  11  -2   5       1947.46       2290.13        51.87 o                         
  12  -2   5          2.15        -13.37        13.94 o                         
  13  -2   5        333.53        314.68        25.04 o                         
 -14  -1   5        217.58        240.62        21.96 o                         
 -13  -1   5       2462.56       2442.29        67.25 o                         
 -12  -1   5        194.54        242.62        16.25 o                         
 -11  -1   5       3592.34       3639.75        53.28 o                         
 -10  -1   5       1751.13       1586.97        28.06 o                         
  -9  -1   5         93.09        110.66         8.93 o                         
  -8  -1   5       7592.77       7311.26        67.05 o                         
  -7  -1   5       6531.09       6465.46        56.68 o                         
  -6  -1   5        773.67        751.67        15.96 o                         
  -5  -1   5      20458.82      20853.04       157.26 o                         
  -4  -1   5       4994.80       5529.92        48.70 o                         
  -3  -1   5       5122.61       5601.70        50.07 o                         
  -2  -1   5      19563.05      17649.00       129.13 o                         
  -1  -1   5      10898.21       8056.05        68.72 o                         
   0  -1   5       1177.29       1350.63        18.86 o                         
   1  -1   5       3335.17       3188.95        30.74 o                         
   2  -1   5        581.18        505.72        12.34 o                         
   3  -1   5       9682.28       9066.82        67.52 o                         
   4  -1   5       3147.01       3208.22        32.46 o                         
   5  -1   5        742.36        683.11        16.19 o                         
   6  -1   5       5209.61       5420.19        52.30 o                         
   7  -1   5       1468.97       1288.94        26.13 o                         
   8  -1   5        535.70        541.74        17.74 o                         
   9  -1   5        612.72        578.40        22.99 o                         
  10  -1   5         25.77         36.35        12.15 o                         
  11  -1   5        740.55        692.49        27.49 o                         
  12  -1   5        858.75        849.87        36.03 o                         
  13  -1   5          0.25        -18.11        18.11 o                         
 -15   0   5        455.19        449.15        34.44 o                         
 -14   0   5        326.34        131.63        24.97 o                         
 -13   0   5        994.87       1202.13        44.31 o                         
 -12   0   5       2179.18       2253.28        43.40 o                         
 -11   0   5        465.51        367.69        17.79 o                         
 -10   0   5       1022.86       1049.98        23.41 o                         
  -9   0   5       1819.58       1752.36        28.18 o                         
  -8   0   5         26.51         61.52         6.93 o                         
  -7   0   5       5192.01       5406.66        50.20 o                         
  -6   0   5       2123.96       2099.30        26.24 o                         
  -5   0   5        945.25       1042.90        18.32 o                         
  -4   0   5       8124.61       7564.32        66.80 o                         
  -3   0   5       9923.08       9284.58        72.56 o                         
  -2   0   5        475.76        444.68        11.60 o                         
  -1   0   5        115.45        118.16         6.63 o                         
   0   0   5       5211.26       5183.64        45.55 o                         
   1   0   5      10105.62       9436.25        68.88 o                         
   2   0   5       9145.58       8637.82        67.91 o                         
   3   0   5       1994.24       1860.03        22.87 o                         
   4   0   5       1624.54       1685.38        23.82 o                         
   5   0   5       3898.67       3919.29        40.32 o                         
   6   0   5       1076.12        973.13        20.47 o                         
   7   0   5       5315.19       5187.96        56.40 o                         
   8   0   5       1705.20       1625.20        30.75 o                         
   9   0   5          8.49          9.03         9.98 o                         
  10   0   5       1320.89       1348.01        40.27 o                         
  11   0   5        699.77        564.23        27.86 o                         
  12   0   5        347.49        348.05        25.42 o                         
  13   0   5        251.11        256.04        27.85 o                         
 -15   1   5        228.13        173.29        29.25 o                         
 -14   1   5       1135.60       1277.73        60.92 o                         
 -13   1   5         59.17         59.08        13.91 o                         
 -12   1   5         40.79         47.61        11.54 o                         
 -11   1   5        663.55        664.23        23.03 o                         
 -10   1   5         46.99         45.38         8.06 o                         
  -9   1   5       3105.60       3179.55        39.57 o                         
  -8   1   5       7006.04       6743.19        60.61 o                         
  -7   1   5        130.88        139.72         7.82 o                         
  -6   1   5       5752.09       5654.75        48.94 o                         
  -5   1   5       7607.03       7924.41        66.62 o                         
  -4   1   5       4937.95       4855.03        48.53 o                         
  -3   1   5       8449.90       7449.48        60.38 o                         
  -2   1   5       2400.91       2603.42        27.29 o                         
  -1   1   5       5834.52       5713.36        48.01 o                         
   0   1   5       8862.70       9905.59        70.97 o                         
   1   1   5       3807.42       4268.02        37.40 o                         
   2   1   5       9530.00       9492.50        85.74 o                         
   3   1   5       3231.95       2838.41        31.55 o                         
   4   1   5        967.72        967.12        19.75 o                         
   5   1   5       6338.61       6511.58        60.69 o                         
   6   1   5       8953.33       8688.07        79.97 o                         
   7   1   5        167.69        140.33        10.98 o                         
   8   1   5       3395.64       3486.79        47.01 o                         
   9   1   5        610.21        507.32        25.13 o                         
  10   1   5        108.89         16.64        12.84 o                         
  11   1   5       1406.48       1603.09        45.88 o                         
  12   1   5        371.85        215.17        23.74 o                         
  13   1   5        325.37        296.91        28.00 o                         
 -15   2   5        780.57        741.01        46.61 o                         
 -14   2   5         58.53        111.52        18.69 o                         
 -13   2   5       2196.28       2354.59        55.72 o                         
 -12   2   5        535.28        409.15        21.56 o                         
 -11   2   5         75.70         32.30         9.84 o                         
 -10   2   5       4901.77       5061.89        55.51 o                         
  -9   2   5        164.21        192.79        10.74 o                         
  -8   2   5       1779.40       1738.50        26.30 o                         
  -7   2   5       7337.61       6804.29        60.19 o                         
  -6   2   5       4676.64       4572.65        42.73 o                         
  -5   2   5         53.73        103.93         6.05 o                         
  -4   2   5      13626.46      12475.24        96.60 o                         
  -3   2   5         58.44        204.27         7.59 o                         
  -2   2   5       9271.92       9676.76        81.04 o                         
  -1   2   5       9852.49       9857.12        75.76 o                         
   0   2   5       5223.67       5524.27        46.70 o                         
   1   2   5      15869.04      17110.78       137.32 o                         
   2   2   5        175.93        121.26         6.76 o                         
   3   2   5       1340.76       1149.08        17.77 o                         
   4   2   5       4566.35       4553.67        45.41 o                         
   5   2   5        105.53        156.15         8.59 o                         
   6   2   5       5361.62       5305.32        56.61 o                         
   7   2   5       3888.25       3723.85        45.19 o                         
   8   2   5        167.07        185.23        12.94 o                         
   9   2   5       3770.03       4045.30        65.59 o                         
  10   2   5       1102.20        988.65        48.00 o                         
  11   2   5         16.79          5.52        14.53 o                         
  12   2   5        723.50        610.24        31.96 o                         
 -15   3   5        156.23        210.04        24.22 o                         
 -14   3   5        821.28       1033.01        49.53 o                         
 -13   3   5         82.57         42.91        13.71 o                         
 -12   3   5       1477.47       1698.68        43.65 o                         
 -11   3   5       1234.14       1130.67        30.68 o                         
 -10   3   5        271.99        319.91        14.02 o                         
  -9   3   5       7892.12       7506.94        71.11 o                         
  -8   3   5        784.72        588.82        17.35 o                         
  -7   3   5       3093.51       3087.49        35.57 o                         
  -6   3   5       4117.44       3747.29        37.38 o                         
  -5   3   5       1965.40       2260.58        27.04 o                         
  -4   3   5       2184.89       1656.06        22.80 o                         
  -3   3   5      32878.42      34088.41       246.15 o                         
  -2   3   5         74.45        125.13         5.40 o                         
  -1   3   5      12978.55      12339.21        95.52 o                         
   0   3   5      10878.76      10778.22        80.78 o                         
   1   3   5         56.34         19.26         3.55 o                         
   2   3   5       7912.39       7501.09        59.20 o                         
   3   3   5         26.96         59.53         5.26 o                         
   4   3   5        461.17        459.61        13.72 o                         
   5   3   5       5017.13       5532.61        51.47 o                         
   6   3   5       1672.37       1713.33        28.76 o                         
   7   3   5        781.94        920.28        22.58 o                         
   8   3   5       1357.92       1459.67        32.43 o                         
   9   3   5        413.17        309.46        17.32 o                         
  10   3   5       1807.58       2048.59        45.70 o                         
  11   3   5        645.67        510.47        28.12 o                         
  12   3   5         41.51        -15.96        15.96 o                         
 -15   4   5        410.28        395.57        32.81 o                         
 -14   4   5        193.17        259.57        23.85 o                         
 -13   4   5       1536.79       1693.40        48.84 o                         
 -12   4   5        761.03        932.79        35.36 o                         
 -11   4   5       2266.99       2396.70        44.36 o                         
 -10   4   5       2853.87       2693.87        39.86 o                         
  -9   4   5       1676.85       1571.81        27.25 o                         
  -8   4   5       5639.31       5422.37        53.40 o                         
  -7   4   5       1871.22       1979.64        28.27 o                         
  -6   4   5         57.90         96.82         5.98 o                         
  -5   4   5         54.15         55.33         5.32 o                         
  -4   4   5       2463.72       2452.56        26.80 o                         
  -3   4   5       6832.56       6859.99        57.49 o                         
  -2   4   5       2020.18       1988.09        22.78 o                         
  -1   4   5        139.19        133.35         6.09 o                         
   0   4   5       2543.43       1848.19        22.87 o                         
   1   4   5      18034.46      17946.24       137.49 o                         
   2   4   5         25.85         12.35         3.89 o                         
   3   4   5       1093.23       1216.14        17.20 o                         
   4   4   5        861.23       1067.73        17.31 o                         
   5   4   5        925.38        934.91        17.69 o                         
   6   4   5       2189.10       2199.24        32.83 o                         
   7   4   5          8.21         -1.72         7.10 o                         
   8   4   5        254.85        332.95        16.07 o                         
   9   4   5        397.93        376.97        19.45 o                         
  10   4   5        306.58        175.35        16.17 o                         
  11   4   5        659.24        716.96        35.05 o                         
  12   4   5        151.79        108.31        17.21 o                         
 -15   5   5        557.50        538.90        34.87 o                         
 -14   5   5        310.96        246.20        23.48 o                         
 -13   5   5        367.22        405.74        25.68 o                         
 -12   5   5       2658.97       2813.57        63.63 o                         
 -11   5   5         90.43         54.23        11.37 o                         
 -10   5   5       1333.20       1282.47        29.07 o                         
  -9   5   5       4241.36       4075.92        47.15 o                         
  -8   5   5         84.87        117.60         9.83 o                         
  -7   5   5       3330.32       3468.47        38.05 o                         
  -6   5   5       1963.92       2047.40        27.66 o                         
  -5   5   5         19.10         54.42         4.99 o                         
  -4   5   5      16461.18      15256.08       108.28 o                         
  -3   5   5       3177.64       3383.12        33.88 o                         
  -2   5   5         21.25         28.82         3.77 o                         
  -1   5   5       2689.09       2293.07        25.30 o                         
   0   5   5        224.29        317.22        10.84 o                         
   1   5   5       1712.24       1409.71        24.38 o                         
   2   5   5       9845.80      10055.92        96.93 o                         
   3   5   5        200.79        173.84         9.56 o                         
   4   5   5       2422.85       2597.37        33.96 o                         
   5   5   5       1485.22       1479.90        22.24 o                         
   6   5   5        631.58        810.80        22.36 o                         
   7   5   5       1905.46       2186.85        36.27 o                         
   8   5   5        152.28        128.00        11.96 o                         
   9   5   5        507.54        582.10        24.24 o                         
  10   5   5       1666.70       1792.33        48.05 o                         
  11   5   5         45.69         -8.95        13.58 o                         
 -14   6   5        625.25        745.23        37.04 o                         
 -13   6   5        132.67        104.53        18.03 o                         
 -12   6   5       2068.13       2255.31        72.64 o                         
 -11   6   5       1487.39       1599.61        40.71 o                         
 -10   6   5        671.91        450.49        19.42 o                         
  -9   6   5       4631.65       4473.51        53.75 o                         
  -8   6   5       2824.70       2656.17        37.70 o                         
  -7   6   5        149.25        124.08         8.21 o                         
  -6   6   5       5263.34       4992.58        47.40 o                         
  -5   6   5      11180.75      11027.24        86.85 o                         
  -4   6   5       2144.04       2156.23        28.74 o                         
  -3   6   5        674.40        902.31        17.43 o                         
  -2   6   5       4286.94       4446.68        39.58 o                         
  -1   6   5       2554.99       2375.83        27.03 o                         
   0   6   5        785.98        642.85        15.15 o                         
   1   6   5         84.60         40.05         5.29 o                         
   2   6   5       9593.26       9380.67        82.33 o                         
   3   6   5      12950.07      12777.04       111.79 o                         
   4   6   5         88.07         86.20         8.22 o                         
   5   6   5       1799.67       1936.36        29.23 o                         
   6   6   5       3753.83       3861.45        44.77 o                         
   7   6   5         31.82         22.29         7.64 o                         
   8   6   5       1282.78       1587.34        32.96 o                         
   9   6   5       1208.49       1133.12        38.99 o                         
  10   6   5         22.89         23.52        12.67 o                         
  11   6   5        778.81        935.17        43.57 o                         
 -14   7   5          1.97         33.29        17.56 o                         
 -13   7   5        612.18        647.37        34.49 o                         
 -12   7   5        163.72         98.20        15.55 o                         
 -11   7   5        371.17        371.39        20.21 o                         
 -10   7   5        405.59        436.02        20.09 o                         
  -9   7   5          9.64         15.09         8.07 o                         
  -8   7   5       1452.82       1460.10        25.41 o                         
  -7   7   5       1176.17       1201.75        19.72 o                         
  -6   7   5       1187.02       1371.09        21.58 o                         
  -5   7   5      20635.55      20338.76       151.27 o                         
  -4   7   5        748.32        952.11        19.78 o                         
  -3   7   5          1.19          6.51         3.95 o                         
  -2   7   5       9945.87       9723.09        81.35 o                         
  -1   7   5       6093.45       6560.83        68.68 o                         
   0   7   5          5.80         18.07         4.75 o                         
   1   7   5        412.81        479.18        17.64 o                         
   2   7   5       2327.52       2684.59        34.20 o                         
   3   7   5       3328.17       3308.61        41.87 o                         
   4   7   5       2351.65       2357.61        39.40 o                         
   5   7   5        150.21        131.01         8.92 o                         
   6   7   5       1014.13       1081.07        23.67 o                         
   7   7   5       1586.14       1722.62        35.25 o                         
   8   7   5          0.53         -9.32         9.32 o                         
   9   7   5       1210.11       1339.87        39.85 o                         
  10   7   5         29.30         19.99        13.19 o                         
  11   7   5          4.25        -19.12        19.12 o                         
 -14   8   5        180.31        139.89        20.62 o                         
 -13   8   5        113.93        146.80        20.82 o                         
 -12   8   5        789.72        835.95        43.98 o                         
 -11   8   5        288.05        215.99        16.23 o                         
 -10   8   5         11.56         -3.56         8.92 o                         
  -9   8   5       1528.13       1570.91        30.75 o                         
  -8   8   5        149.90        112.22         8.07 o                         
  -7   8   5       1998.75       2105.79        29.50 o                         
  -6   8   5       6622.61       6770.78        60.51 o                         
  -5   8   5        132.46        146.81         8.61 o                         
  -4   8   5         68.42         69.75         6.70 o                         
  -3   8   5       5476.19       5486.94        52.18 o                         
  -2   8   5        602.47        576.06        12.12 o                         
  -1   8   5       6450.08       6443.10        69.07 o                         
   0   8   5       4541.73       4499.74        51.90 o                         
   1   8   5        267.25        289.89        11.09 o                         
   2   8   5       4999.41       5281.45        54.37 o                         
   3   8   5       2130.55       2086.56        31.95 o                         
   4   8   5        750.06        803.95        32.72 o                         
   5   8   5       2903.92       3121.99        48.83 o                         
   6   8   5        693.64        632.11        23.85 o                         
   7   8   5        868.12        977.70        38.71 o                         
   8   8   5       2435.55       2560.32        47.92 o                         
   9   8   5         27.40        -12.91        12.91 o                         
  10   8   5        306.07        346.56        21.93 o                         
 -14   9   5        813.05        756.67        39.85 o                         
 -13   9   5        707.05        687.50        31.43 o                         
 -12   9   5         14.56         -3.83        13.93 o                         
 -11   9   5       2677.14       2973.45        49.95 o                         
 -10   9   5       1611.76       1612.13        35.68 o                         
  -9   9   5        120.30         96.13        10.42 o                         
  -8   9   5       3122.41       3278.74        44.73 o                         
  -7   9   5       1132.75       1111.99        19.76 o                         
  -6   9   5        716.37        665.08        19.22 o                         
  -5   9   5       4247.91       4149.52        47.88 o                         
  -4   9   5        455.79        433.86        14.32 o                         
  -3   9   5       5010.95       4815.40        49.15 o                         
  -2   9   5       6919.84       7095.13        76.81 o                         
  -1   9   5        709.89        521.23        16.56 o                         
   0   9   5       3977.75       4055.15        48.88 o                         
   1   9   5        494.95        540.49        21.48 o                         
   2   9   5        364.71        293.61        12.32 o                         
   3   9   5       3035.94       3155.79        47.16 o                         
   4   9   5         15.43          9.48         7.89 o                         
   5   9   5        999.41       1087.97        35.54 o                         
   6   9   5       2594.82       2768.32        42.26 o                         
   7   9   5        116.56         51.23        10.99 o                         
   8   9   5        960.71       1059.24        34.06 o                         
   9   9   5        535.93        550.95        25.40 o                         
  10   9   5          0.76        -12.41        12.41 o                         
 -13  10   5        232.58        320.85        22.00 o                         
 -12  10   5        447.35        406.93        20.95 o                         
 -11  10   5        702.45        795.38        32.38 o                         
 -10  10   5       2597.93       2842.68        46.74 o                         
  -9  10   5        219.11        184.35        13.28 o                         
  -8  10   5        185.90        226.98        12.48 o                         
  -7  10   5       1336.99       1357.86        32.43 o                         
  -6  10   5       1057.40       1046.21        23.15 o                         
  -5  10   5         89.44         59.14         7.49 o                         
  -4  10   5       3137.40       3280.63        40.29 o                         
  -3  10   5       1896.48       2140.36        30.54 o                         
  -2  10   5       3520.03       3311.37        50.58 o                         
  -1  10   5       7188.48       7423.86        77.31 o                         
   0  10   5        433.09        496.32        25.41 o                         
   1  10   5       1082.34       1061.01        22.60 o                         
   2  10   5       1870.20       1849.35        34.55 o                         
   3  10   5        219.13        257.86        14.11 o                         
   4  10   5        898.91       1008.69        39.64 o                         
   5  10   5       2651.46       2619.15        50.32 o                         
   6  10   5        100.45        104.68        14.14 o                         
   7  10   5       1150.17       1194.86        44.04 o                         
   8  10   5        569.01        469.64        24.26 o                         
   9  10   5         22.55         24.15        15.49 o                         
 -13  11   5        103.12         81.41        14.06 o                         
 -12  11   5        243.63        330.17        18.13 o                         
 -11  11   5        972.10        925.10        37.79 o                         
 -10  11   5        377.03        372.13        17.70 o                         
  -9  11   5       1579.37       1756.51        37.68 o                         
  -8  11   5        973.53        951.87        33.49 o                         
  -7  11   5        142.04        165.16        13.52 o                         
  -6  11   5       1714.44       1656.28        33.59 o                         
  -5  11   5        684.94        714.30        19.72 o                         
  -4  11   5        186.47        116.70         8.57 o                         
  -3  11   5       2567.00       2662.62        41.78 o                         
  -2  11   5       3427.98       3631.76        49.30 o                         
  -1  11   5       5149.16       4681.74        55.08 o                         
   0  11   5       2603.25       2649.46        37.96 o                         
   1  11   5        118.12        127.32        10.65 o                         
   2  11   5       2853.36       2667.90        38.21 o                         
   3  11   5       3150.06       3214.89        45.74 o                         
   4  11   5          6.13         -5.84         6.90 o                         
   5  11   5       1404.61       1482.68        35.84 o                         
   6  11   5        808.47        804.20        28.09 o                         
   7  11   5         27.99         24.67        10.93 o                         
   8  11   5        519.74        481.08        25.22 o                         
 -12  12   5         81.66         60.65        14.06 o                         
 -11  12   5        210.58        326.71        20.50 o                         
 -10  12   5        989.49       1015.84        46.77 o                         
  -9  12   5        183.86        105.38        13.75 o                         
  -8  12   5       1888.40       2073.13        50.45 o                         
  -7  12   5       1779.13       1878.20        42.56 o                         
  -6  12   5          0.35          4.71         7.97 o                         
  -5  12   5       1411.26       1428.63        29.39 o                         
  -4  12   5       1282.23       1473.44        26.09 o                         
  -3  12   5         58.47         39.78         7.99 o                         
  -2  12   5       2542.47       2359.46        38.80 o                         
  -1  12   5       1508.17       1670.13        29.72 o                         
   0  12   5         49.26          7.67         6.43 o                         
   1  12   5       1953.43       1986.76        32.41 o                         
   2  12   5        552.03        529.91        25.92 o                         
   3  12   5       2119.67       1943.64        50.70 o                         
   4  12   5       1860.33       1930.18        45.75 o                         
   5  12   5          0.31        -10.05        10.05 o                         
   6  12   5        404.68        336.76        29.11 o                         
   7  12   5        823.56        647.38        40.59 o                         
   8  12   5         38.76         43.22        20.78 o                         
 -12  13   5        933.73        937.79        42.06 o                         
 -11  13   5        402.80        313.63        23.35 o                         
 -10  13   5        153.78        146.69        16.96 o                         
  -9  13   5        890.27        851.51        38.66 o                         
  -8  13   5        120.43         60.11        12.51 o                         
  -7  13   5       1294.05       1488.07        37.50 o                         
  -6  13   5       2484.11       2571.08        49.39 o                         
  -5  13   5        662.84        616.20        22.88 o                         
  -4  13   5        522.15        517.45        22.89 o                         
  -3  13   5       1865.91       2043.25        35.88 o                         
  -2  13   5         14.26         16.39         6.97 o                         
  -1  13   5        834.48        740.51        31.78 o                         
   0  13   5        803.44        788.40        22.65 o                         
   1  13   5        400.65        272.17        14.97 o                         
   2  13   5       2847.54       2720.37        68.96 o                         
   3  13   5        402.97        295.81        22.13 o                         
   4  13   5        560.22        382.23        26.52 o                         
   5  13   5        433.81        364.59        28.07 o                         
   6  13   5         98.90         52.98        14.31 o                         
   7  13   5        883.23        914.38        37.79 o                         
 -11  14   5        600.39        565.62        38.03 o                         
 -10  14   5        473.45        381.21        24.30 o                         
  -9  14   5         65.52         56.99        15.05 o                         
  -8  14   5       1225.90       1454.44        46.87 o                         
  -7  14   5          3.97         -0.14        11.98 o                         
  -6  14   5       1491.27       1504.76        37.88 o                         
  -5  14   5        906.47        969.95        33.78 o                         
  -4  14   5         23.25         13.27         8.59 o                         
  -3  14   5        583.24        540.44        26.95 o                         
  -2  14   5        815.90        901.81        27.48 o                         
  -1  14   5         15.17         -7.23         7.32 o                         
   0  14   5       1834.20       1915.30        44.46 o                         
   1  14   5        487.12        416.77        24.00 o                         
   2  14   5       1065.12        931.21        44.78 o                         
   3  14   5       2206.42       2195.33        69.37 o                         
   4  14   5         24.39        -15.13        15.13 o                         
   5  14   5        561.97        396.63        34.31 o                         
   6  14   5        915.63        824.24        38.36 o                         
 -10  15   5        545.87        576.95        30.89 o                         
  -9  15   5        546.87        399.98        25.92 o                         
  -8  15   5          1.23        -13.74        13.74 o                         
  -7  15   5       1581.69       1643.42        46.82 o                         
  -6  15   5        295.39        196.23        16.22 o                         
  -5  15   5       1360.35       1285.78        37.14 o                         
  -4  15   5        420.09        418.83        21.00 o                         
  -3  15   5        297.05        260.26        14.73 o                         
  -2  15   5       1349.75       1232.72        36.60 o                         
  -1  15   5        756.84        894.19        30.69 o                         
   0  15   5         47.08         20.77        11.88 o                         
   1  15   5        681.65        588.70        32.21 o                         
   2  15   5       1475.84       1337.05        49.16 o                         
   3  15   5         64.62         46.74        17.27 o                         
   4  15   5        153.71         52.77        21.46 o                         
   5  15   5        325.83        131.78        23.40 o                         
  -9  16   5        719.05        718.10        44.43 o                         
  -8  16   5        879.58        764.49        62.81 o                         
  -7  16   5        131.73         65.73        16.10 o                         
  -6  16   5       2017.57       2289.40        58.40 o                         
  -5  16   5        458.14        432.08        23.67 o                         
  -4  16   5         20.72          0.78         9.79 o                         
  -3  16   5        936.32       1122.72        43.12 o                         
  -2  16   5        198.34        141.87        10.82 o                         
  -1  16   5        372.60        322.74        20.53 o                         
   0  16   5        498.89        572.03        31.30 o                         
   1  16   5          9.12        -12.68        12.68 o                         
   2  16   5        592.52        461.24        28.99 o                         
   3  16   5        272.31        159.16        25.49 o                         
  -7  17   5        496.63        492.90        32.78 o                         
  -6  17   5          8.52        -14.05        14.05 o                         
  -5  17   5        994.54       1031.73        50.51 o                         
  -4  17   5        394.34        336.29        21.11 o                         
  -3  17   5         46.68         26.31        13.14 o                         
  -2  17   5        923.66        849.75        30.67 o                         
  -1  17   5        376.80        409.98        25.66 o                         
   0  17   5        438.36        318.98        17.86 o                         
   1  17   5        769.04        687.01        39.69 o                         
  -4  18   5       1251.08       1192.66        64.06 o                         
  -3  18   5        279.75        199.28        20.31 o                         
  -2  18   5          2.50        -14.44        14.44 o                         
   0 -20   6        201.92        184.82        23.66 o                         
   1 -20   6        510.37        374.13        27.47 o                         
   2 -20   6         14.31        -15.41        15.41 o                         
   3 -20   6        906.65        643.51        32.73 o                         
  -3 -19   6        881.17        914.02        51.03 o                         
  -2 -19   6        345.18        278.21        23.51 o                         
  -1 -19   6        585.09        680.00        35.18 o                         
   0 -19   6          7.49         -8.80        15.68 o                         
   1 -19   6        908.63        926.89        44.33 o                         
   2 -19   6        981.22        844.81        38.12 o                         
   3 -19   6        380.12        336.53        23.98 o                         
   4 -19   6        928.70        768.15        55.43 o                         
   5 -19   6        587.08        490.96        28.80 o                         
   6 -19   6        133.40         27.15        19.24 o                         
  -5 -18   6        486.25        350.19        26.92 o                         
  -4 -18   6          1.31        -17.94        17.94 o                         
  -3 -18   6       1168.34       1200.63        62.59 o                         
  -2 -18   6        718.72        670.76        30.35 o                         
  -1 -18   6          3.16        -12.70        12.70 o                         
   0 -18   6        419.54        372.35        28.05 o                         
   1 -18   6         85.60         35.20        13.18 o                         
   2 -18   6        414.26        280.53        21.03 o                         
   3 -18   6       1064.43        969.37        44.74 o                         
   4 -18   6        138.44         99.15        16.83 o                         
   5 -18   6        524.34        340.48        24.73 o                         
   6 -18   6       1115.17       1051.60        49.61 o                         
   7 -18   6         37.90         58.22        18.30 o                         
  -6 -17   6        169.35        166.38        23.77 o                         
  -5 -17   6        607.36        588.07        31.21 o                         
  -4 -17   6        808.26        948.91        38.42 o                         
  -3 -17   6          2.53        -12.82        12.82 o                         
  -2 -17   6       2917.58       3138.05        69.68 o                         
  -1 -17   6       2351.22       2910.12        56.71 o                         
   0 -17   6        140.00         95.64        14.17 o                         
   1 -17   6       2817.42       3003.14        66.20 o                         
   2 -17   6       3463.14       3865.15        68.93 o                         
   3 -17   6         76.38         13.34        12.36 o                         
   4 -17   6        392.63        436.20        24.47 o                         
   5 -17   6        534.88        411.21        25.21 o                         
   6 -17   6        729.07        597.50        29.85 o                         
   7 -17   6       1245.30       1318.28        49.61 o                         
   8 -17   6         36.64         15.49        14.14 o                         
  -7 -16   6        105.57         66.88        18.96 o                         
  -6 -16   6       1868.37       1776.69        52.85 o                         
  -5 -16   6        383.99        320.53        20.59 o                         
  -4 -16   6         14.88         -7.59        10.97 o                         
  -3 -16   6       1148.41       1126.14        34.12 o                         
  -2 -16   6         34.58         46.78        12.17 o                         
  -1 -16   6       1252.17       1397.14        29.53 o                         
   0 -16   6       2325.13       2183.72        47.18 o                         
   1 -16   6         66.99         24.78        11.14 o                         
   2 -16   6       2537.44       2658.37        62.68 o                         
   3 -16   6        515.61        410.29        23.04 o                         
   4 -16   6        721.08        653.13        35.25 o                         
   5 -16   6        750.58        747.85        31.13 o                         
   6 -16   6        921.94        864.61        33.27 o                         
   7 -16   6        242.32        142.10        16.51 o                         
   8 -16   6       1962.85       1957.99        55.75 o                         
   9 -16   6        300.26        346.86        21.84 o                         
  -8 -15   6        871.74        862.74        43.19 o                         
  -7 -15   6       1047.79       1149.66        50.94 o
[truncated: 649,461 more chars]
