# Supplementary material for: Borotropic shifting of the hydro­tris­[3-(2-furyl)pyrazol-1-yl]borate ligand in high-coordinate lan­tha­nide com­plexes
Source: Acta Crystallogr C Struct Chem. 2024 Apr 16;80(Pt 5):153–8. doi: 10.1107/S2053229624003115 (PMC11068059; doi:10.1107/S2053229624003115)
Supplement: Supplementary file 4 [file c-80-00153-2sup4.hkl]

data_2
#data_jrt75_2_220420_0m_a
_shelx_title ' JRT75_2_220420_0m_a.res in P-1'                                  
_shelx_refln_list_code          4                                               
_shelx_F_calc_maximum      300.15                                               
_exptl_crystal_F_000      1322.00                                               
_reflns_d_resolution_high  0.8000                                               
                                                                                
loop_                                                                           
 _space_group_symop_operation_xyz                                               
 'x, y, z'                                                                      
 '-x, -y, -z'                                                                   
                                                                                
_cell_length_a    11.7200                                                       
_cell_length_b    11.9389                                                       
_cell_length_c    21.9139                                                       
_cell_angle_alpha  75.579                                                       
_cell_angle_beta   76.715                                                       
_cell_angle_gamma  86.477                                                       
                                                                                
_shelx_F_squared_multiplier     1.000                                           
                                                                                
loop_                                                                           
 _refln_index_h                                                                 
 _refln_index_k                                                                 
 _refln_index_l                                                                 
 _refln_F_squared_calc                                                          
 _refln_F_squared_meas                                                          
 _refln_F_squared_sigma                                                         
 _refln_observed_status                                                         
   2   0   0      12602.77      12407.27        68.14 o                         
   3   0   0       5843.34       6711.06        39.68 o                         
   4   0   0       3289.88       2949.15        24.70 o                         
   5   0   0       2275.76       1983.00        21.69 o                         
   6   0   0       3794.60       3538.15        31.73 o                         
   7   0   0       1551.83       1531.02        22.94 o                         
   8   0   0        196.33        205.18        10.95 o                         
   9   0   0       5751.88       5939.76        53.25 o                         
  10   0   0        990.96       1022.93        31.23 o                         
  11   0   0       2631.59       2706.05        49.86 o                         
  12   0   0       5840.83       5908.81       122.77 o                         
  13   0   0        400.42        507.29        26.46 o                         
  14   0   0        455.11        306.88        40.36 o                         
 -14   1   0        346.86        188.72        43.78 o                         
 -13   1   0       2086.11       2236.46        50.32 o                         
 -12   1   0       1726.05       1847.00        58.90 o                         
 -11   1   0        132.27         85.74        11.07 o                         
 -10   1   0       4475.16       4744.01        57.71 o                         
  -9   1   0       2475.68       2653.27        39.13 o                         
  -8   1   0       1190.45       1258.29        21.52 o                         
  -7   1   0       4344.44       4376.72        38.70 o                         
  -6   1   0      17056.15      16367.31        85.60 o                         
  -5   1   0        667.95        721.84        14.13 o                         
  -4   1   0      11491.62      11067.13        60.74 o                         
  -3   1   0        711.24        807.25        12.84 o                         
  -2   1   0      14322.63      14657.56        67.29 o                         
  -1   1   0      33421.93      32273.65       898.71 o                         
   1   1   0      11312.36      10861.02        58.17 o                         
   2   1   0       3102.42       3482.89        24.39 o                         
   3   1   0        172.37         86.10         4.72 o                         
   4   1   0       3893.18       3922.65        33.37 o                         
   5   1   0       5437.34       5296.42        42.23 o                         
   6   1   0       1257.65       1176.49        18.18 o                         
   7   1   0         49.16         38.22         6.56 o                         
   8   1   0       3829.54       3971.27        41.73 o                         
   9   1   0       7580.31       7799.02        63.50 o                         
  10   1   0          6.50         -0.06         8.27 o                         
  11   1   0       2765.50       2846.61        47.86 o                         
  12   1   0       1891.88       1837.46        62.29 o                         
  13   1   0        241.93        185.70        21.20 o                         
  14   1   0       1845.81       1736.84        65.39 o                         
 -14   2   0       2926.40       2470.74        95.04 o                         
 -13   2   0        952.09       1134.80        36.17 o                         
 -12   2   0        223.19        139.96        14.55 o                         
 -11   2   0         86.28         62.08        11.54 o                         
 -10   2   0       4547.77       4916.03        60.73 o                         
  -9   2   0       1304.73       1408.02        32.37 o                         
  -8   2   0       1344.34       1346.32        23.06 o                         
  -7   2   0       2169.40       2163.56        28.20 o                         
  -6   2   0        699.06        788.41        14.69 o                         
  -5   2   0      17398.60      17855.68        94.04 o                         
  -4   2   0      10308.08      10717.94        61.40 o                         
  -3   2   0         20.93         10.35         3.41 o                         
  -2   2   0      11259.68      11562.83        53.29 o                         
  -1   2   0        216.04        150.28         6.38 o                         
   0   2   0        358.38        305.40         8.85 o                         
   1   2   0       2110.54       2129.94        21.16 o                         
   2   2   0      58854.08      56462.45      1752.03 o                         
   3   2   0      22399.92      22463.84        92.42 o                         
   4   2   0       6357.49       6653.60        42.66 o                         
   5   2   0      12556.32      12584.63        72.68 o                         
   6   2   0       2657.48       2649.34        37.29 o                         
   7   2   0       1406.56       1361.73        28.17 o                         
   8   2   0       1845.98       1950.88        33.38 o                         
   9   2   0       1260.16       1195.49        28.44 o                         
  10   2   0       2913.42       3003.73        46.70 o                         
  11   2   0       3756.23       4132.05        63.74 o                         
  12   2   0        232.27        171.07        11.64 o                         
  13   2   0       2265.19       2488.19        74.27 o                         
  14   2   0       2573.53       2566.29        67.45 o                         
 -13   3   0         29.11        -12.17        12.17 o                         
 -12   3   0       1524.32       1672.07        51.90 o                         
 -11   3   0       2829.05       2700.08        54.57 o                         
 -10   3   0       1542.84       1500.85        34.22 o                         
  -9   3   0       1142.31       1158.85        26.89 o                         
  -8   3   0       4537.57       4563.25        48.91 o                         
  -7   3   0       4746.23       4976.71        50.74 o                         
  -6   3   0        333.83        265.44        10.32 o                         
  -5   3   0      10882.42      11025.89        56.63 o                         
  -4   3   0        883.16        847.78        14.25 o                         
  -3   3   0       2946.78       3054.00        26.60 o                         
  -2   3   0      19901.89      19602.64        85.48 o                         
  -1   3   0       2391.92       2117.22        21.18 o                         
   0   3   0       7045.60       7057.78        42.34 o                         
   1   3   0       1072.91       1445.16        19.87 o                         
   2   3   0       3849.70       3607.00        29.28 o                         
   3   3   0       6382.45       5939.79        39.67 o                         
   4   3   0      26210.33      26226.47       123.59 o                         
   5   3   0       3425.62       3909.01        34.22 o                         
   6   3   0       4414.16       4263.22        36.20 o                         
   7   3   0       8112.16       8193.07        63.59 o                         
   8   3   0        629.84        585.98        18.19 o                         
   9   3   0       2224.90       2148.16        33.38 o                         
  10   3   0       5083.29       5066.35        53.39 o                         
  11   3   0        303.95        292.93        15.21 o                         
  12   3   0        481.18        401.13        20.24 o                         
  13   3   0       1064.03       1104.85        51.22 o                         
 -13   4   0          5.32        -10.44        10.44 o                         
 -12   4   0       2854.98       2822.35        61.18 o                         
 -11   4   0       1913.86       1874.09        40.93 o                         
 -10   4   0        146.91        133.65        11.71 o                         
  -9   4   0       2639.50       2696.52        35.61 o                         
  -8   4   0       1271.32       1262.16        24.28 o                         
  -7   4   0          6.20          2.83         5.67 o                         
  -6   4   0       5975.53       5656.41        39.54 o                         
  -5   4   0         72.21         82.98         7.37 o                         
  -4   4   0      13222.48      14077.95        79.10 o                         
  -3   4   0      13232.10      12944.92        69.30 o                         
  -2   4   0       6066.90       5885.12        44.03 o                         
  -1   4   0       1962.33       1830.25        22.38 o                         
   0   4   0      20228.84      19626.43        94.25 o                         
   1   4   0       8004.40       7622.38        51.87 o                         
   2   4   0        113.76         59.62         7.44 o                         
   3   4   0       6964.00       6643.27        47.56 o                         
   4   4   0      13161.78      13858.62        79.03 o                         
   5   4   0        107.48         86.85         7.02 o                         
   6   4   0       3249.57       3224.34        36.74 o                         
   7   4   0       2330.58       2348.66        30.76 o                         
   8   4   0        554.78        581.97        13.97 o                         
   9   4   0       6281.64       6454.97        60.09 o                         
  10   4   0        543.22        474.88        18.56 o                         
  11   4   0         94.70         77.57        10.02 o                         
  12   4   0       2854.93       2664.59        62.99 o                         
  13   4   0        327.56        325.04        29.39 o                         
 -13   5   0        544.95        460.88        28.58 o                         
 -12   5   0       1383.36       1466.84        53.84 o                         
 -11   5   0        207.91        140.61        13.46 o                         
 -10   5   0       5547.38       5653.37        62.10 o                         
  -9   5   0       7392.86       7655.48        76.57 o                         
  -8   5   0        512.97        467.43        19.46 o                         
  -7   5   0       8183.83       8354.15        64.34 o                         
  -6   5   0       2990.32       3090.47        33.96 o                         
  -5   5   0        541.45        489.64        15.73 o                         
  -4   5   0       4699.71       4611.96        43.26 o                         
  -3   5   0       8625.52       8369.22        56.56 o                         
  -2   5   0         48.16         48.16         7.08 o                         
  -1   5   0       6812.63       6458.28        51.07 o                         
   0   5   0       8017.78       7943.75        55.46 o                         
   1   5   0         55.53         92.66         8.68 o                         
   2   5   0       3800.02       3560.07        37.43 o                         
   3   5   0       3995.22       3739.47        36.90 o                         
   4   5   0        427.28        424.29        13.22 o                         
   5   5   0       8765.69       8665.10        63.94 o                         
   6   5   0       4992.84       4993.64        44.46 o                         
   7   5   0          2.64         -6.16         6.16 o                         
   8   5   0       3389.33       3361.26        38.70 o                         
   9   5   0       3461.97       3659.09        43.08 o                         
  10   5   0       1176.86        988.01        39.66 o                         
  11   5   0       3129.96       3255.93        67.82 o                         
  12   5   0       1259.14       1260.74        40.91 o                         
  13   5   0         40.38         -5.44        17.36 o                         
 -12   6   0         30.07         -7.50        16.17 o                         
 -11   6   0        372.05        366.01        24.83 o                         
 -10   6   0       2939.39       3051.92        55.59 o                         
  -9   6   0         72.83         39.41        13.10 o                         
  -8   6   0       2791.79       2852.23        37.14 o                         
  -7   6   0       1227.49       1277.79        26.21 o                         
  -6   6   0       2292.23       2319.72        34.27 o                         
  -5   6   0        118.96         66.63         8.39 o                         
  -4   6   0       7736.80       7646.77        57.23 o                         
  -3   6   0       2843.10       3037.47        33.63 o                         
  -2   6   0      18024.48      18670.13        96.54 o                         
  -1   6   0      11388.04      11285.30        72.60 o                         
   0   6   0        264.61        420.22        15.46 o                         
   1   6   0      13686.64      14550.92        86.40 o                         
   2   6   0       3336.11       2908.01        35.73 o                         
   3   6   0        214.82        166.64        10.29 o                         
   4   6   0        633.84        481.06        15.35 o                         
   5   6   0       3808.20       3844.14        38.11 o                         
   6   6   0       2198.54       2570.98        39.60 o                         
   7   6   0       1734.64       1806.50        29.18 o                         
   8   6   0       5306.49       5404.34        54.56 o                         
   9   6   0        785.51        718.63        26.13 o                         
  10   6   0       2061.26       2102.22        58.91 o                         
  11   6   0       2232.10       2418.28        62.98 o                         
  12   6   0        208.50        171.17        34.57 o                         
 -12   7   0        612.26        583.49        45.70 o                         
 -11   7   0       2276.33       2454.88        64.39 o                         
 -10   7   0       1383.92       1442.03        45.30 o                         
  -9   7   0       1990.41       1879.97        34.46 o                         
  -8   7   0       7266.41       7409.76        70.44 o                         
  -7   7   0       5438.82       5261.54        56.84 o                         
  -6   7   0        568.46        419.74        19.16 o                         
  -5   7   0       3202.45       3181.65        43.77 o                         
  -4   7   0       4138.95       4164.42        43.65 o                         
  -3   7   0        276.13        186.48        11.49 o                         
  -2   7   0       8824.57       8863.17        66.20 o                         
  -1   7   0       2784.18       2928.38        38.31 o                         
   0   7   0       2702.29       2661.74        36.03 o                         
   1   7   0       8620.98       9018.72        67.53 o                         
   2   7   0        679.56        595.53        18.78 o                         
   3   7   0       1047.87       1044.37        23.50 o                         
   4   7   0       4727.74       4744.17        47.15 o                         
   5   7   0       3572.03       3615.37        41.93 o                         
   6   7   0         93.19         67.27         8.90 o                         
   7   7   0       8191.24       8412.67        73.62 o                         
   8   7   0       3354.18       3247.67        50.60 o                         
   9   7   0       2437.44       2399.05        52.68 o                         
  10   7   0       4744.72       4748.27        76.12 o                         
  11   7   0        992.15        923.50        49.20 o                         
  12   7   0        175.39         75.88        27.16 o                         
 -11   8   0       2212.31       2337.90        68.24 o                         
 -10   8   0         15.96        -16.43        16.43 o                         
  -9   8   0       4294.15       4290.74        56.88 o                         
  -8   8   0       2345.77       2428.86        45.36 o                         
  -7   8   0       2434.40       2400.06        44.37 o                         
  -6   8   0       1164.63       1201.72        31.23 o                         
  -5   8   0       2710.21       2796.21        43.20 o                         
  -4   8   0        573.35        527.54        20.54 o                         
  -3   8   0       7559.71       7525.41        69.17 o                         
  -2   8   0       3026.70       2948.46        39.99 o                         
  -1   8   0        647.26        685.80        21.54 o                         
   0   8   0       4233.63       4245.37        48.80 o                         
   1   8   0       7249.09       7627.14        64.57 o                         
   2   8   0        189.94        156.60        11.71 o                         
   3   8   0       6329.20       6740.03        64.17 o                         
   4   8   0       2413.15       2431.95        37.50 o                         
   5   8   0        865.76        794.05        22.32 o                         
   6   8   0       4473.87       4426.45        47.57 o                         
   7   8   0       4918.80       4922.27        64.09 o                         
   8   8   0        147.54        127.34        14.43 o                         
   9   8   0       3306.30       3697.52        80.21 o                         
  10   8   0       3494.80       3691.50        78.03 o                         
  11   8   0        123.16         60.61        24.03 o                         
 -11   9   0        248.04        192.14        28.33 o                         
 -10   9   0        745.42        599.36        34.24 o                         
  -9   9   0       4043.71       4236.31        74.50 o                         
  -8   9   0          1.89         -4.61        11.41 o                         
  -7   9   0       3091.38       3174.03        59.43 o                         
  -6   9   0       3805.48       3883.93        61.99 o                         
  -5   9   0       1145.38       1057.80        29.69 o                         
  -4   9   0       5285.60       5459.08        64.09 o                         
  -3   9   0       4961.17       5003.48        56.80 o                         
  -2   9   0       1263.62       1054.54        28.32 o                         
  -1   9   0        497.37        463.36        20.17 o                         
   0   9   0       2418.70       2254.80        39.61 o                         
   1   9   0        707.67        643.53        22.76 o                         
   2   9   0       2314.97       2219.55        37.27 o                         
   3   9   0       3936.92       3930.15        49.94 o                         
   4   9   0        589.22        556.07        23.80 o                         
   5   9   0       3373.39       3447.84        46.32 o                         
   6   9   0       4526.52       4532.56        50.94 o                         
   7   9   0        648.79        539.37        26.40 o                         
   8   9   0       1829.45       1895.83        45.78 o                         
   9   9   0        872.72        958.35        35.81 o                         
  10   9   0        162.83        121.78        22.11 o                         
  11   9   0        152.36        127.90        26.33 o                         
 -10  10   0       1063.95        958.78        37.01 o                         
  -9  10   0        527.77        444.83        25.97 o                         
  -8  10   0        579.31        495.73        26.60 o                         
  -7  10   0       1299.75       1358.66        50.18 o                         
  -6  10   0        981.56        801.26        35.28 o                         
  -5  10   0       1614.09       1729.26        46.84 o                         
  -4  10   0       4563.11       4860.91        68.91 o                         
  -3  10   0        805.85        694.75        30.05 o                         
  -2  10   0         14.51        -11.89        11.89 o                         
  -1  10   0       2874.36       3030.22        49.12 o                         
   0  10   0       1984.90       1889.72        40.53 o                         
   1  10   0         57.71         13.12        11.49 o                         
   2  10   0       8638.89       8525.81        90.70 o                         
   3  10   0       2431.26       2415.14        49.73 o                         
   4  10   0       1920.84       1879.21        47.02 o                         
   5  10   0       1880.23       2019.99        43.16 o                         
   6  10   0       1243.34       1216.09        31.43 o                         
   7  10   0       1985.01       1772.82        41.90 o                         
   8  10   0       4444.66       4434.74        86.44 o                         
   9  10   0         93.90         57.63        14.80 o                         
  10  10   0        290.15        157.77        27.05 o                         
  -9  11   0        439.38        317.30        24.67 o                         
  -8  11   0       1693.06       1776.26        72.53 o                         
  -7  11   0       1055.25        968.45        41.49 o                         
  -6  11   0        159.92        102.76        17.43 o                         
  -5  11   0        942.57        946.31        35.52 o                         
  -4  11   0        640.12        603.20        28.83 o                         
  -3  11   0         72.75         43.22        15.20 o                         
  -2  11   0       5149.32       5340.97        76.42 o                         
  -1  11   0       3046.43       3049.73        64.62 o                         
   0  11   0         20.61         16.41        15.89 o                         
   1  11   0       3033.49       3065.22        66.54 o                         
   2  11   0       3772.05       3848.61        74.39 o                         
   3  11   0       1312.01       1253.13        47.91 o                         
   4  11   0        749.25        699.12        31.51 o                         
   5  11   0        410.28        381.45        23.03 o                         
   6  11   0        163.32         91.65        13.52 o                         
   7  11   0       1451.71       1449.47        53.09 o                         
   8  11   0       1197.24       1145.87        44.77 o                         
   9  11   0        761.92        620.50        32.98 o                         
  -7  12   0          0.92        -18.51        18.51 o                         
  -6  12   0       1161.55       1056.26        47.07 o                         
  -5  12   0       2112.61       2308.70        53.86 o                         
  -4  12   0         78.14          9.01        16.49 o                         
  -3  12   0       2922.88       2973.95        64.91 o                         
  -2  12   0       3981.53       4247.40        85.72 o                         
  -1  12   0        176.18        119.03        22.12 o                         
   0  12   0       2763.59       2806.04        75.06 o                         
   1  12   0       1150.21       1347.97        55.50 o                         
   2  12   0        513.98        363.64        28.42 o                         
   3  12   0        620.46        606.66        34.46 o                         
   4  12   0       1393.68       1507.96        52.41 o                         
   5  12   0         81.18         19.06        16.53 o                         
   6  12   0        597.62        591.41        25.48 o                         
   7  12   0       1324.89       1304.14        54.77 o                         
   8  12   0         35.74         -8.07        23.85 o                         
  -6  13   0       2232.09       2457.81        86.52 o                         
  -5  13   0        967.78        856.71        38.98 o                         
  -4  13   0        725.05        673.23        38.97 o                         
  -3  13   0       2257.06       2549.04        72.46 o                         
  -2  13   0        361.56        221.57        27.40 o                         
  -1  13   0       1048.64       1038.22        52.97 o                         
   0  13   0       2500.04       2763.26        78.73 o                         
   1  13   0        166.12        130.52        24.57 o                         
   2  13   0       1139.40       1145.10        50.33 o                         
   3  13   0       2972.82       3205.33        79.10 o                         
   4  13   0        989.33        868.12        45.20 o                         
   5  13   0        280.78        209.81        25.02 o                         
   6  13   0       2020.73       2194.44        70.21 o                         
  -3  14   0       1495.85       1514.74        59.74 o                         
  -2  14   0         77.56          9.85        27.81 o                         
  -1  14   0       2755.36       3170.69        86.29 o                         
   0  14   0       1042.46        997.71        53.89 o                         
   1  14   0        265.06        218.70        28.81 o                         
   2  14   0       1874.58       1926.32        88.27 o                         
   3  14   0       1193.99       1182.94        52.15 o                         
  -2 -14   1        876.32        638.60        42.64 o                         
  -1 -14   1       1640.20       1688.17        71.15 o                         
   0 -14   1        601.02        515.08        42.42 o                         
   1 -14   1        672.06        602.51        44.25 o                         
   2 -14   1       1908.38       1942.14        71.18 o                         
  -5 -13   1       1918.60       2007.39        58.71 o                         
  -4 -13   1       1131.00       1038.08        51.39 o                         
  -3 -13   1         94.68         18.93        21.53 o                         
  -2 -13   1       3949.89       4096.08        88.89 o                         
  -1 -13   1        952.60        872.00        48.77 o                         
   0 -13   1        378.06        315.53        32.57 o                         
   1 -13   1       1530.59       1552.79        62.20 o                         
   2 -13   1       1394.11       1593.63        78.62 o                         
   3 -13   1         22.11          3.50        19.31 o                         
   4 -13   1       1744.50       1697.90        60.15 o                         
   5 -13   1       2182.02       2233.05        73.08 o                         
  -7 -12   1         56.90        -22.84        22.84 o                         
  -6 -12   1       1685.67       1629.11        60.07 o                         
  -5 -12   1        821.79        755.84        34.15 o                         
  -4 -12   1        428.86        375.13        32.23 o                         
  -3 -12   1        326.15        336.98        28.23 o                         
  -2 -12   1       1478.23       1391.26        61.23 o                         
  -1 -12   1        275.59        222.25        29.52 o                         
   0 -12   1       2273.88       2364.62        72.89 o                         
   1 -12   1       3502.33       3554.48        78.74 o                         
   2 -12   1        509.85        507.96        33.17 o                         
   3 -12   1       1489.82       1537.27        58.94 o                         
   4 -12   1       3396.61       3338.43        64.97 o                         
   5 -12   1         66.12         -6.82        15.58 o                         
   6 -12   1       2444.44       2489.36        78.88 o                         
   7 -12   1       1807.71       1752.77        69.02 o                         
  -9 -11   1       3955.60       4230.20        70.91 o                         
  -8 -11   1       1848.75       1892.11        59.37 o                         
  -7 -11   1       1878.31       1682.94        76.26 o                         
  -6 -11   1       2982.53       3114.40        54.97 o                         
  -5 -11   1        116.56         93.89        18.83 o                         
  -4 -11   1       1059.21       1047.40        37.28 o                         
  -3 -11   1       1934.92       2078.32        51.48 o                         
  -2 -11   1       3181.45       3112.05        65.39 o                         
  -1 -11   1        556.39        567.88        34.12 o                         
   0 -11   1       4523.67       4739.86        83.17 o                         
   1 -11   1       2086.40       2151.26        54.85 o                         
   2 -11   1       1649.92       1605.78        46.53 o                         
   3 -11   1       7484.09       7684.78        98.04 o                         
   4 -11   1        622.58        510.55        28.36 o                         
   5 -11   1       1049.95        963.12        36.23 o                         
   6 -11   1        498.19        444.21        28.04 o                         
   7 -11   1        652.12        518.31        28.74 o                         
   8 -11   1        479.05        352.85        33.64 o                         
   9 -11   1       3001.94       3159.83        64.53 o                         
 -10 -10   1       1097.62        935.70        64.40 o                         
  -9 -10   1       2428.93       2526.17        61.82 o                         
  -8 -10   1         23.57         13.26        14.29 o                         
  -7 -10   1       2595.84       2735.60        58.04 o                         
  -6 -10   1       1715.62       1630.82        37.50 o                         
  -5 -10   1         43.78         20.08        12.95 o                         
  -4 -10   1       5585.42       5742.08        72.96 o                         
  -3 -10   1       5817.98       5754.34        72.17 o                         
  -2 -10   1         47.58         25.93        12.47 o                         
  -1 -10   1       3344.05       3435.76        56.09 o                         
   0 -10   1        414.26        372.77        21.19 o                         
   1 -10   1       1193.37       1046.79        33.04 o                         
   2 -10   1       9254.65       9286.19        97.59 o                         
   3 -10   1       2000.12       1987.63        46.90 o                         
   4 -10   1        344.19        325.78        21.85 o                         
   5 -10   1        853.11        884.41        31.57 o                         
   6 -10   1        455.40        413.16        26.33 o                         
   7 -10   1        189.58        160.66        18.69 o                         
   8 -10   1       4445.60       4645.90        82.36 o                         
   9 -10   1        595.46        488.65        30.67 o                         
  10 -10   1        112.05         91.31        19.36 o                         
 -10  -9   1        720.96        609.71        38.81 o                         
  -9  -9   1          3.85        -17.14        17.14 o                         
  -8  -9   1         40.56         -7.99        12.95 o                         
  -7  -9   1       1568.61       1666.65        46.49 o                         
  -6  -9   1        107.80         85.81        11.79 o                         
  -5  -9   1       3032.06       3079.66        47.53 o                         
  -4  -9   1       8324.27       8040.35        81.08 o                         
  -3  -9   1         19.31         -9.00         9.00 o                         
  -2  -9   1      11751.97      11808.63        90.45 o                         
  -1  -9   1       5188.55       5324.55        57.26 o                         
   0  -9   1       1186.36       1324.94        30.77 o                         
   1  -9   1       1859.57       1693.48        35.41 o                         
   2  -9   1       1766.85       1820.30        36.13 o                         
   3  -9   1        102.85         70.91        12.34 o                         
   4  -9   1        785.55        780.03        27.70 o                         
   5  -9   1       2434.77       2547.36        45.22 o                         
   6  -9   1        168.83        144.75        16.06 o                         
   7  -9   1       1251.65       1290.96        43.48 o                         
   8  -9   1       2803.87       2946.97        64.53 o                         
   9  -9   1         12.02        -10.08        10.08 o                         
  10  -9   1       1688.88       1723.82        54.75 o                         
  11  -9   1       1245.70       1493.57        58.45 o                         
 -11  -8   1       1876.78       2050.38        68.25 o                         
 -10  -8   1        280.36        165.39        24.66 o                         
  -9  -8   1        786.64        685.07        37.99 o                         
  -8  -8   1       3002.55       3111.70        51.40 o                         
  -7  -8   1        749.25        721.56        30.60 o                         
  -6  -8   1       2410.49       2404.71        37.17 o                         
  -5  -8   1       4926.48       5024.20        50.69 o                         
  -4  -8   1       2564.48       2510.83        37.69 o                         
  -3  -8   1       1913.98       2026.78        35.75 o                         
  -2  -8   1       9885.17      10085.88        79.96 o                         
  -1  -8   1        445.91        440.59        17.90 o                         
   0  -8   1       2634.56       2568.52        37.90 o                         
   1  -8   1       2111.82       1923.77        33.10 o                         
   2  -8   1        258.36        182.19        13.26 o                         
   3  -8   1       2230.48       2205.71        39.62 o                         
   4  -8   1       5254.20       5412.08        60.73 o                         
   5  -8   1       1884.27       1814.18        29.16 o                         
   6  -8   1       1702.11       1641.61        38.71 o                         
   7  -8   1       3661.33       3845.60        62.78 o                         
   8  -8   1       2879.07       2827.47        45.88 o                         
   9  -8   1       1268.86       1263.45        41.94 o                         
  10  -8   1       5053.60       5276.57        96.85 o                         
  11  -8   1        221.23        163.29        25.80 o                         
 -12  -7   1        749.27        709.04        49.47 o                         
 -11  -7   1        498.46        581.48        43.88 o                         
 -10  -7   1        133.14         84.39        20.78 o                         
  -9  -7   1       1966.11       2097.66        48.92 o                         
  -8  -7   1       3408.39       3398.27        56.77 o                         
  -7  -7   1       3703.15       3621.04        59.49 o                         
  -6  -7   1       5272.48       5217.74        54.44 o                         
  -5  -7   1       2472.92       2441.54        34.40 o                         
  -4  -7   1        349.26        299.33        14.40 o                         
  -3  -7   1       7868.27       8157.60        68.30 o                         
  -2  -7   1        483.34        306.58        14.56 o                         
  -1  -7   1       3512.01       3692.23        41.59 o                         
   0  -7   1      11290.64      11418.49        77.27 o                         
   1  -7   1       6409.82       6381.73        57.22 o                         
   2  -7   1         13.40          2.73         7.35 o                         
   3  -7   1       5779.63       5933.73        55.93 o                         
   4  -7   1       4034.31       4053.61        43.32 o                         
   5  -7   1        291.97        236.38        14.61 o                         
   6  -7   1       3098.95       3100.98        43.18 o                         
   7  -7   1       1146.96       1121.10        28.30 o                         
   8  -7   1       2148.17       2094.37        33.13 o                         
   9  -7   1       2507.51       2585.18        41.11 o                         
  10  -7   1       1381.35       1478.07        47.03 o                         
  11  -7   1         94.83         41.73        17.32 o                         
  12  -7   1       2293.88       2299.53        75.23 o                         
 -12  -6   1       1583.94       1607.44        61.19 o                         
 -11  -6   1         20.87        -19.72        19.72 o                         
 -10  -6   1        343.14        301.98        18.83 o                         
  -9  -6   1       3063.20       3093.08        52.60 o                         
  -8  -6   1        113.04         63.01        13.10 o                         
  -7  -6   1      11157.46      11299.15        83.78 o                         
  -6  -6   1       6853.02       6790.13        60.31 o                         
  -5  -6   1        146.00         81.69         7.63 o                         
  -4  -6   1       7164.04       7514.65        56.34 o                         
  -3  -6   1       2632.41       2528.11        33.77 o                         
  -2  -6   1         42.82         20.77         6.89 o                         
  -1  -6   1         55.06         53.08         8.07 o                         
   0  -6   1       7893.66       7943.20        59.54 o                         
   1  -6   1        175.01        269.75        13.11 o                         
   2  -6   1       8252.68       8002.67        59.63 o                         
   3  -6   1       5389.38       5385.99        47.17 o                         
   4  -6   1          0.29         -5.73         5.73 o                         
   5  -6   1       4751.55       4782.69        49.29 o                         
   6  -6   1       5871.67       5696.46        52.13 o                         
   7  -6   1        952.30        842.98        19.82 o                         
   8  -6   1       4361.77       4240.20        41.53 o                         
   9  -6   1       1058.18       1086.04        40.01 o                         
  10  -6   1        735.13        580.88        27.02 o                         
  11  -6   1        469.34        406.65        25.59 o                         
  12  -6   1       2173.19       2145.52        55.46 o                         
 -13  -5   1       1860.19       1885.62       101.88 o                         
 -12  -5   1        520.52        398.94        28.34 o                         
 -11  -5   1       1601.33       1718.84        60.20 o                         
 -10  -5   1       1946.19       1873.09        46.46 o                         
  -9  -5   1        604.00        468.63        18.03 o                         
  -8  -5   1       4626.14       4653.53        53.91 o                         
  -7  -5   1       3281.92       3279.39        43.23 o                         
  -6  -5   1         12.03          4.02         5.22 o                         
  -5  -5   1       5574.31       5480.07        47.61 o                         
  -4  -5   1       9323.70       9572.44        62.22 o                         
  -3  -5   1        192.06        171.76        10.34 o                         
  -2  -5   1       4741.36       4617.59        42.11 o                         
  -1  -5   1       5423.58       5517.13        48.09 o                         
   0  -5   1       2605.11       2588.45        30.50 o                         
   1  -5   1       1154.13        945.44        20.19 o                         
   2  -5   1      19139.60      19290.96        97.23 o                         
   3  -5   1         48.45         39.43         6.69 o                         
   4  -5   1       1409.68       1357.32        23.58 o                         
   5  -5   1       5614.55       5532.79        47.46 o                         
   6  -5   1         84.69         61.33         7.23 o                         
   7  -5   1       3003.49       2939.02        33.43 o                         
   8  -5   1       3323.97       3560.05        44.46 o                         
   9  -5   1        680.21        636.94        23.58 o                         
  10  -5   1       4205.45       4421.87        58.00 o                         
  11  -5   1       3158.23       3364.64        50.00 o                         
  12  -5   1        200.83        156.55        17.81 o                         
  13  -5   1       1138.03       1119.31        34.36 o                         
 -13  -4   1        318.04        288.48        24.10 o                         
 -12  -4   1        311.93        254.83        21.55 o                         
 -11  -4   1       4229.61       4233.78        67.32 o                         
 -10  -4   1        867.70        929.27        30.83 o                         
  -9  -4   1        829.21        824.19        27.13 o                         
  -8  -4   1       3571.80       3686.12        40.11 o                         
  -7  -4   1       3753.85       3654.72        41.81 o                         
  -6  -4   1        530.30        456.55        12.42 o                         
  -5  -4   1       8149.89       8443.33        56.44 o                         
  -4  -4   1       4136.77       4198.38        35.30 o                         
  -3  -4   1       3971.93       3978.54        35.53 o                         
  -2  -4   1      10623.00      10671.34        65.29 o                         
  -1  -4   1       5719.37       5992.56        45.12 o                         
   0  -4   1        416.88        316.75        11.25 o                         
   1  -4   1       8258.90       7972.94        51.36 o                         
   2  -4   1       5512.64       5667.25        40.86 o                         
   3  -4   1       1181.29       1167.08        18.36 o                         
   4  -4   1       7745.29       7258.48        51.14 o                         
   5  -4   1       2908.73       2989.46        30.88 o                         
   6  -4   1       3698.91       3942.34        33.80 o                         
   7  -4   1       5094.38       5189.90        41.29 o                         
   8  -4   1       4386.36       4857.50        43.36 o                         
   9  -4   1        603.38        577.00        18.59 o                         
  10  -4   1       5578.72       6026.53        60.21 o                         
  11  -4   1        347.90        371.57        24.02 o                         
  12  -4   1        555.55        477.09        24.65 o                         
  13  -4   1       1265.28       1249.50        43.46 o                         
 -13  -3   1         61.58         10.68        22.94 o                         
 -12  -3   1       1305.56       1296.24        42.37 o                         
 -11  -3   1       1757.35       1896.34        42.20 o                         
 -10  -3   1        945.38        913.79        28.46 o                         
  -9  -3   1       4250.62       4510.83        47.75 o                         
  -8  -3   1       5146.07       5290.85        50.61 o                         
  -7  -3   1         17.79         12.00         5.10 o                         
  -6  -3   1      12222.61      12110.49        76.82 o                         
  -5  -3   1       8404.04       8068.71        49.97 o                         
  -4  -3   1       5833.97       5850.62        40.92 o                         
  -3  -3   1      22215.08      20998.20        95.99 o                         
  -2  -3   1       6876.84       6454.65        45.19 o                         
  -1  -3   1       5898.02       6003.88        40.63 o                         
   0  -3   1      44651.22      44628.44       206.67 o                         
   1  -3   1      24452.77      24378.78        99.26 o                         
   2  -3   1        294.03        283.92         9.33 o                         
   3  -3   1       7950.82       7735.12        48.64 o                         
   4  -3   1      17318.51      17361.51        80.13 o                         
   5  -3   1        124.96         83.53         5.61 o                         
   6  -3   1      10856.84      10664.26        67.49 o                         
   7  -3   1       1777.54       1753.92        24.03 o                         
   8  -3   1         32.45         41.66         8.81 o                         
   9  -3   1       5834.03       6134.15        61.34 o                         
  10  -3   1       1187.60       1368.47        33.74 o                         
  11  -3   1        334.81        263.56        17.36 o                         
  12  -3   1       2621.08       2763.67        74.50 o                         
  13  -3   1       2866.84       3096.45        73.38 o                         
  14  -3   1         59.58        -13.23        14.40 o                         
 -13  -2   1       2321.06       2331.30        66.19 o                         
 -12  -2   1       2815.98       2952.86        61.03 o                         
 -11  -2   1        124.45         69.78        20.64 o                         
 -10  -2   1        360.22        385.50        14.66 o                         
  -9  -2   1       4821.50       4911.65        58.82 o                         
  -8  -2   1         48.35         36.66         9.02 o                         
  -7  -2   1       5288.19       5462.80        58.66 o                         
  -6  -2   1       7805.57       7899.72        49.29 o                         
  -5  -2   1       2853.20       2872.03        26.10 o                         
  -4  -2   1       5262.02       5314.05        36.95 o                         
  -3  -2   1        254.10        159.24         6.00 o                         
  -2  -2   1       5461.80       5686.71        33.22 o                         
  -1  -2   1         64.41         54.68         5.52 o                         
   0  -2   1      24636.51      23383.32        93.32 o                         
   1  -2   1        426.35        473.90        11.20 o                         
   2  -2   1        104.82        122.40         6.42 o                         
   3  -2   1      14148.39      13737.75        64.19 o                         
   4  -2   1       8043.53       8006.32        49.20 o                         
   5  -2   1       6804.06       6758.85        48.39 o                         
   6  -2   1       8695.03       8761.33        60.54 o                         
   7  -2   1        747.44        661.60        17.48 o                         
   8  -2   1       2554.74       2630.40        32.07 o                         
   9  -2   1       5278.15       5357.46        52.99 o                         
  10  -2   1          5.36         -7.70         7.70 o                         
  11  -2   1        209.06        182.14        15.32 o                         
  12  -2   1       1215.89       1225.80        54.02 o                         
  13  -2   1         49.42         20.02        22.89 o                         
  14  -2   1        564.38        436.45        32.29 o                         
 -14  -1   1        414.25        277.29        21.02 o                         
 -13  -1   1       2812.50       2935.50        77.19 o                         
 -12  -1   1         90.62         92.60        14.23 o                         
 -11  -1   1         24.04         20.23        14.14 o                         
 -10  -1   1       2457.40       2579.96        44.31 o                         
  -9  -1   1       1163.19       1223.77        31.12 o                         
  -8  -1   1       2120.47       2203.26        31.00 o                         
  -7  -1   1       5766.39       5851.54        50.07 o                         
  -6  -1   1       2561.76       2554.97        26.16 o                         
  -5  -1   1        260.01        326.90        10.53 o                         
  -4  -1   1       4962.57       4752.12        33.98 o                         
  -3  -1   1        346.11        292.25         8.21 o                         
  -2  -1   1        523.63        654.60        10.28 o                         
  -1  -1   1      26677.04      25657.19       149.94 o                         
   0  -1   1       5815.26       5817.49        66.73 o                         
   1  -1   1         62.36         71.23         4.35 o                         
   2  -1   1       1298.06       1298.55        13.84 o                         
   3  -1   1      32340.73      32724.85       153.06 o                         
   4  -1   1       3651.58       3496.73        26.98 o                         
   5  -1   1      30957.58      32727.32       146.02 o                         
   6  -1   1        521.14        616.68        13.89 o                         
   7  -1   1       1261.53       1248.12        22.88 o                         
   8  -1   1       5226.03       5219.24        49.10 o                         
   9  -1   1       2172.13       2097.32        28.76 o                         
  10  -1   1        980.93       1020.45        26.07 o                         
  11  -1   1       3032.91       3130.19        41.55 o                         
  12  -1   1        237.94        155.14        17.02 o                         
  13  -1   1        424.43        404.00        26.23 o                         
  14  -1   1       1206.18        808.05        63.99 o                         
 -14   0   1       1761.11       1596.19        51.83 o                         
 -13   0   1        385.27        401.28        35.07 o                         
 -12   0   1        245.41        203.78        15.91 o                         
 -11   0   1       3831.07       3911.49        54.63 o                         
 -10   0   1       3984.20       3962.14        52.50 o                         
  -9   0   1       2208.09       2081.99        33.27 o                         
  -8   0   1       3053.69       3147.28        36.04 o                         
  -7   0   1       4981.04       5036.64        43.69 o                         
  -6   0   1          8.55          0.96         4.75 o                         
  -5   0   1       9849.40      10344.89        62.19 o                         
  -4   0   1         71.48         78.28         6.48 o                         
  -3   0   1       9534.56       9635.87        46.56 o                         
  -2   0   1       2933.83       2932.76        19.99 o                         
  -1   0   1       6131.25       6391.64        48.33 o                         
   2   0   1       9931.42       9760.52        54.21 o                         
   3   0   1      10307.97       9847.76        64.93 o                         
   4   0   1      20507.26      20601.95       115.98 o                         
   5   0   1        215.66        260.69        13.88 o                         
   6   0   1       4349.34       4596.17        36.79 o                         
   7   0   1       2637.17       2610.82        28.40 o                         
   8   0   1       4334.44       4610.95        42.79 o                         
   9   0   1         56.45         38.08         6.67 o                         
  10   0   1       4648.67       4715.02        54.38 o                         
  11   0   1        346.84        386.32        16.48 o                         
  12   0   1        437.95        429.47        29.64 o                         
  13   0   1       1907.36       1956.02        76.48 o                         
  14   0   1        991.36        849.45        45.87 o                         
 -14   1   1       1063.60       1069.82        39.56 o                         
 -13   1   1        474.32        336.40        20.79 o                         
 -12   1   1        961.85       1053.53        30.84 o                         
 -11   1   1       2096.57       2019.33        49.77 o                         
 -10   1   1       1242.76       1117.14        30.89 o                         
  -9   1   1       4070.46       4107.39        45.91 o                         
  -8   1   1       2786.21       2714.08        35.33 o                         
  -7   1   1        274.99        301.29        12.20 o                         
  -6   1   1      10697.17      10668.62        71.40 o                         
  -5   1   1       3453.09       3152.17        30.29 o                         
  -4   1   1        345.78        411.53        12.20 o                         
  -3   1   1        521.53        710.14        10.43 o                         
  -2   1   1        232.36        149.17         6.21 o                         
  -1   1   1      12943.70      12076.57        71.71 o                         
   2   1   1        258.57        291.14         8.04 o                         
   3   1   1      32048.72      30778.44       150.41 o                         
   4   1   1       1085.81        998.21        15.24 o                         
   5   1   1       3803.49       3977.53        33.01 o                         
   6   1   1        988.16        823.04        15.57 o                         
   7   1   1       9025.19       9368.37        62.50 o                         
   8   1   1       1233.94       1274.42        23.03 o                         
   9   1   1       2186.26       2242.15        33.12 o                         
  10   1   1       2202.85       2282.85        35.58 o                         
  11   1   1         52.01          5.88         7.93 o                         
  12   1   1       1573.40       1623.43        57.88 o                         
  13   1   1       3777.54       3920.36        84.84 o                         
  14   1   1        226.99         65.65        39.40 o                         
 -13   2   1        939.27        920.29        39.07 o                         
 -12   2   1       2793.59       3039.17        51.52 o                         
 -11   2   1         36.30        -10.76        13.30 o                         
 -10   2   1       2679.42       2867.77        42.65 o                         
  -9   2   1       7973.35       8312.74        73.63 o                         
  -8   2   1       6324.11       6408.32        61.53 o                         
  -7   2   1       1296.37       1369.02        26.49 o                         
  -6   2   1       6417.39       6125.94        57.78 o                         
  -5   2   1          8.29         16.46         6.90 o                         
  -4   2   1       6364.43       5978.94        42.36 o                         
  -3   2   1      12195.36      11825.13        55.17 o                         
  -2   2   1        976.17        958.48        12.71 o                         
  -1   2   1       3271.77       3039.59        23.18 o                         
   0   2   1      11279.83      11280.87        57.83 o                         
   1   2   1       1139.25        984.64        14.56 o                         
   2   2   1       9934.82       9698.84        50.66 o                         
   3   2   1      52884.15      51298.02       272.97 o                         
   4   2   1       5808.99       5160.08        40.06 o                         
   5   2   1       2825.95       2614.19        27.11 o                         
   6   2   1       3219.01       3119.71        39.82 o                         
   7   2   1       4031.84       4275.99        48.38 o                         
   8   2   1        988.88       1119.86        25.84 o                         
   9   2   1       3545.82       3767.05        48.21 o                         
  10   2   1        121.68        109.13        12.27 o                         
  11   2   1         81.89         61.60        13.16 o                         
  12   2   1       2732.43       2764.87        54.38 o                         
  13   2   1        233.81        185.75        24.71 o                         
  14   2   1       1412.32       1420.10        32.41 o                         
 -13   3   1       1034.04       1009.39        56.73 o                         
 -12   3   1        704.75        694.59        28.12 o                         
 -11   3   1        682.66        668.79        22.54 o                         
 -10   3   1       1590.70       1595.84        34.41 o                         
  -9   3   1       4856.94       5149.72        58.92 o                         
  -8   3   1          7.73         -1.97         7.80 o                         
  -7   3   1       7036.41       7430.35        63.95 o                         
  -6   3   1       5637.98       5773.53        43.86 o                         
  -5   3   1       2044.79       2172.11        22.13 o                         
  -4   3   1       6544.13       6035.35        37.57 o                         
  -3   3   1       5755.99       5448.25        37.39 o                         
  -2   3   1        123.81         96.44         5.57 o                         
  -1   3   1      12567.25      11598.97        57.73 o                         
   0   3   1        132.79        177.32         7.66 o                         
   1   3   1       5169.71       5528.38        36.81 o                         
   2   3   1       3830.17       4268.80        33.56 o                         
   3   3   1       4340.87       3933.36        29.29 o                         
   4   3   1        454.47        427.31        11.53 o                         
   5   3   1       5421.52       5632.30        40.60 o                         
   6   3   1       4899.04       5006.80        39.62 o                         
   7   3   1         85.46         37.93         6.62 o                         
   8   3   1       4262.43       4290.14        43.91 o                         
   9   3   1        637.12        695.26        22.29 o                         
  10   3   1       1205.30       1227.81        26.61 o                         
  11   3   1       2043.24       2184.33        44.71 o                         
  12   3   1       1511.02       1540.85        37.21 o                         
  13   3   1         86.67         41.91        15.67 o                         
  14   3   1       2438.95       2610.83        66.28 o                         
 -13   4   1        229.22        212.27        21.91 o                         
 -12   4   1        274.16        198.10        20.99 o                         
 -11   4   1       4362.71       4718.55        95.36 o                         
 -10   4   1       4705.13       4754.11        51.75 o                         
  -9   4   1         82.84         28.65        11.10 o                         
  -8   4   1       5285.90       5342.66        54.51 o                         
  -7   4   1       7535.05       7582.22        57.77 o                         
  -6   4   1       2210.61       2329.09        26.08 o                         
  -5   4   1       4796.44       4771.70        35.73 o                         
  -4   4   1        977.67        755.38        17.87 o                         
  -3   4   1        281.79        232.33         9.09 o                         
  -2   4   1       6041.37       5675.80        41.31 o                         
  -1   4   1       5109.75       4814.15        36.55 o                         
   0   4   1          2.82         24.65         5.97 o                         
   1   4   1      16915.33      16484.35        82.34 o                         
   2   4   1      15595.90      15909.75        82.02 o                         
   3   4   1         22.40         14.53         5.01 o                         
   4   4   1      11749.27      12039.95        72.07 o                         
   5   4   1       9360.60       9269.77        57.54 o                         
   6   4   1        591.03        593.58        15.52 o                         
   7   4   1       1178.64       1127.89        20.82 o                         
   8   4   1        610.51        544.43        19.19 o                         
   9   4   1         55.27         34.79         9.66 o                         
  10   4   1       8973.30       8967.26        75.82 o                         
  11   4   1       2675.44       2750.70        44.21 o                         
  12   4   1        195.90        119.00        15.97 o                         
  13   4   1        976.05        950.83        39.62 o                         
 -13   5   1          1.57        -18.81        18.81 o                         
 -12   5   1        292.18        271.73        21.42 o                         
 -11   5   1        735.25        775.28        31.32 o                         
 -10   5   1        438.62        326.13        18.24 o                         
  -9   5   1       4355.21       4417.62        55.52 o                         
  -8   5   1       4007.76       4084.49        50.48 o                         
  -7   5   1        576.81        468.18        15.20 o                         
  -6   5   1       3948.75       3901.25        37.96 o                         
  -5   5   1      11415.47      11682.35        76.67 o                         
  -4   5   1          5.49         20.12         5.76 o                         
  -3   5   1       4482.85       4185.07        37.57 o                         
  -2   5   1       1847.01       1501.56        22.39 o                         
  -1   5   1       1879.46       1779.94        24.53 o                         
   0   5   1        756.10        486.92        14.86 o                         
   1   5   1      11903.05      11579.91        70.68 o                         
   2   5   1       1533.00       1476.65        24.77 o                         
   3   5   1       3309.20       3112.20        32.99 o                         
   4   5   1       7619.92       7602.02        50.39 o                         
   5   5   1        377.00        411.00        15.18 o                         
   6   5   1      12138.02      12198.14        76.22 o                         
   7   5   1       2410.84       2449.49        32.78 o                         
   8   5   1       1542.55       1556.49        28.02 o                         
   9   5   1       1082.99       1082.84        31.50 o                         
  10   5   1       3283.02       3457.36        46.77 o                         
  11   5   1        858.09        737.59        30.38 o                         
  12   5   1       1133.95       1007.36        44.12 o                         
  13   5   1       2097.67       2140.53        56.94 o                         
 -12   6   1        549.63        570.51        34.03 o                         
 -11   6   1         11.51        -14.27        14.27 o                         
 -10   6   1        424.08        337.05        20.58 o                         
  -9   6   1       4971.80       5234.11        64.95 o                         
  -8   6   1       2515.39       2433.19        35.74 o                         
  -7   6   1        727.37        762.03        20.74 o                         
  -6   6   1       3897.99       3862.56        43.98 o                         
  -5   6   1       4414.22       4474.47        48.32 o                         
  -4   6   1       1553.63       1612.32        25.38 o                         
  -3   6   1       6347.86       6028.99        48.99 o                         
  -2   6   1       3887.02       3834.08        38.43 o                         
  -1   6   1       5348.81       5353.76        45.76 o                         
   0   6   1      15875.95      15301.87        91.90 o                         
   1   6   1        687.78        458.43        15.83 o                         
   2   6   1         49.76        116.90        10.08 o                         
   3   6   1       2297.79       2044.19        28.70 o                         
   4   6   1      11152.07      11546.49        69.24 o                         
   5   6   1       1165.26       1322.38        22.78 o                         
   6   6   1       3285.39       3410.90        43.25 o                         
   7   6   1       3267.95       3341.20        40.83 o                         
   8   6   1        124.60        114.89        11.64 o                         
   9   6   1       1600.68       1727.23        33.15 o                         
  10   6   1        235.60        191.77        19.98 o                         
  11   6   1        364.36        384.18        28.69 o                         
  12   6   1       2596.76       2752.75        79.33 o                         
  13   6   1       1030.93        930.29        47.87 o                         
 -12   7   1       1266.02       1122.76        53.54 o                         
 -11   7   1        160.89        109.49        19.80 o                         
 -10   7   1       1571.77       1719.77        46.03 o                         
  -9   7   1        999.51        998.81        27.04 o                         
  -8   7   1        354.33        282.89        16.01 o                         
  -7   7   1       3353.67       3373.69        42.70 o                         
  -6   7   1       1856.00       1866.90        35.71 o                         
  -5   7   1         45.61         32.03         8.55 o                         
  -4   7   1       4036.19       4090.34        44.33 o                         
  -3   7   1      11717.52      12172.63        78.19 o                         
  -2   7   1         26.51         14.89         6.88 o                         
  -1   7   1      14555.35      15228.09        92.32 o                         
   0   7   1       7229.46       7108.21        60.44 o                         
   1   7   1        239.63        290.83        14.05 o                         
   2   7   1        672.68        520.28        18.64 o                         
   3   7   1       2108.43       2112.86        27.94 o                         
   4   7   1        634.62        623.37        18.41 o                         
   5   7   1       2346.11       2308.45        30.95 o                         
   6   7   1       2083.70       2182.44        35.99 o                         
   7   7   1        166.47        132.33        12.10 o                         
   8   7   1      10612.82      10598.23        87.47 o                         
   9   7   1       2230.70       2283.53        47.31 o                         
  10   7   1        790.51        578.83        30.89 o                         
  11   7   1       1549.93       1669.97        63.44 o                         
  12   7   1        819.48        854.27        50.81 o                         
 -11   8   1        550.85        531.20        36.60 o                         
 -10   8   1       3607.07       3978.92        77.55 o                         
  -9   8   1         19.23        -14.24        14.24 o                         
  -8   8   1       4420.33       4392.83        61.70 o                         
  -7   8   1       1924.42       2047.34        40.90 o                         
  -6   8   1        329.27        250.18        18.30 o                         
  -5   8   1       3080.50       3199.38        47.32 o                         
  -4   8   1       1094.41       1175.27        26.96 o                         
  -3   8   1        141.82        110.76        11.31 o                         
  -2   8   1       1637.56       1583.60        29.46 o                         
  -1   8   1       9969.36       9689.06        75.95 o                         
   0   8   1        221.83        197.61        12.94 o                         
   1   8   1       6303.68       6422.45        59.89 o                         
   2   8   1       3645.95       3549.85        46.02 o                         
   3   8   1          1.53         -7.46         8.27 o                         
   4   8   1       3272.03       3174.10        49.42 o                         
   5   8   1       2345.93       2444.77        33.56 o                         
   6   8   1        991.25        992.37        32.81 o                         
   7   8   1        114.25         91.15        13.46 o                         
   8   8   1        910.94        860.30        27.08 o                         
   9   8   1        139.23        130.71        18.99 o                         
  10   8   1       2460.53       2383.34        62.80 o                         
  11   8   1       2846.89       2957.62        77.36 o                         
  12   8   1         11.68        -24.59        24.59 o                         
 -11   9   1       1659.37       1821.60        64.73 o                         
 -10   9   1       1281.91       1176.90        35.68 o                         
  -9   9   1       1466.54       1371.83        48.35 o                         
  -8   9   1       5083.62       5258.60        68.93 o                         
  -7   9   1        287.23        275.88        21.70 o                         
  -6   9   1       3930.95       3947.96        66.50 o                         
  -5   9   1       6619.15       6747.55        68.61 o                         
  -4   9   1        921.80        738.54        24.90 o                         
  -3   9   1         86.32         36.39        10.33 o                         
  -2   9   1        965.33        902.58        26.47 o                         
  -1   9   1       3625.61       3548.55        51.17 o                         
   0   9   1        828.87        763.25        25.85 o                         
   1   9   1       2391.23       2456.64        42.94 o                         
   2   9   1        951.74        862.90        25.22 o                         
   3   9   1       3660.99       3543.49        47.98 o                         
   4   9   1       7024.04       6977.73        68.08 o                         
   5   9   1       1127.88       1042.23        29.71 o                         
   6   9   1       1164.93       1128.80        32.88 o                         
   7   9   1       2244.62       2355.11        52.45 o                         
   8   9   1         33.25         -8.22        12.45 o                         
   9   9   1        290.61        295.75        20.54 o                         
  10   9   1       3244.78       3315.04        74.98 o                         
  11   9   1       1939.40       1745.85        53.64 o                         
 -10  10   1        143.42        119.14        17.85 o                         
  -9  10   1       1134.79       1180.29        43.38 o                         
  -8  10   1       1403.72       1400.71        40.77 o                         
  -7  10   1         49.79         24.09        15.20 o                         
  -6  10   1       2968.48       3034.47        73.98 o                         
  -5  10   1        493.94        502.98        25.30 o                         
  -4  10   1       2852.28       2709.80        51.81 o                         
  -3  10   1       3396.98       3656.94        58.81 o                         
  -2  10   1       2314.58       2283.59        44.53 o                         
  -1  10   1          3.75        -10.89        10.89 o                         
   0  10   1       3186.36       3277.28        52.12 o                         
   1  10   1       5602.50       5438.45        66.37 o                         
   2  10   1        136.03        129.96        16.61 o                         
   3  10   1       8959.66       8950.59        94.08 o                         
   4  10   1       5250.06       5131.87        83.93 o                         
   5  10   1        262.37        224.98        16.06 o                         
   6  10   1       1737.75       1740.73        46.08 o                         
   7  10   1       1002.18       1017.01        40.53 o                         
   8  10   1       1152.33        952.63        35.80 o                         
   9  10   1       1525.88       1607.89        51.04 o                         
  10  10   1        313.91        259.95        27.67 o                         
  -9  11   1       1281.72       1284.48        43.23 o                         
  -8  11   1        408.23        317.87        23.54 o                         
  -7  11   1       1087.59        996.60        40.84 o                         
  -6  11   1       1506.42       1451.33        41.25 o                         
  -5  11   1       1371.87       1325.95        61.97 o                         
  -4  11   1       3657.86       3625.06        71.59 o                         
  -3  11   1       5231.98       5430.02        77.38 o                         
  -2  11   1         61.37          8.97        15.58 o                         
  -1  11   1       2254.94       2364.64        56.61 o                         
   0  11   1       1673.15       1753.21        52.49 o                         
   1  11   1        533.76        404.46        26.58 o                         
   2  11   1       3210.49       3078.57        67.02 o                         
   3  11   1       4632.30       4581.27        74.42 o                         
   4  11   1         11.36        -12.87        12.87 o                         
   5  11   1       1426.43       1463.54        50.41 o                         
   6  11   1        357.99        389.70        24.17 o                         
   7  11   1         43.80        -16.08        16.08 o                         
   8  11   1       1483.46       1400.96        52.68 o                         
   9  11   1       3001.07       3167.71        69.50 o                         
  -7  12   1        527.76        461.08        32.77 o                         
  -6  12   1        193.41        133.00        21.12 o                         
  -5  12   1       1211.20       1045.18        48.41 o                         
  -4  12   1       3422.58       3528.52        76.79 o                         
  -3  12   1         15.46        -12.23        16.39 o                         
  -2  12   1       1770.15       1896.46        54.84 o                         
  -1  12   1       4407.03       4645.70        87.02 o                         
   0  12   1        210.10        212.73        25.71 o                         
   1  12   1       1184.72       1132.26        49.95 o                         
   2  12   1       3422.91       3680.88        78.72 o                         
   3  12   1        482.99        425.35        29.61 o                         
   4  12   1        117.83         68.02        18.30 o                         
   5  12   1       1278.02       1394.47        41.16 o                         
   6  12   1          5.08        -14.94        14.94 o                         
   7  12   1        209.61        174.07        38.15 o                         
   8  12   1        963.91        917.16        47.13 o                         
  -6  13   1        222.27        107.83        26.06 o                         
  -5  13   1       2571.75       2534.26        71.46 o                         
  -4  13   1        608.60        513.25        33.33 o                         
  -3  13   1         21.09          4.25        18.83 o                         
  -2  13   1       1225.61       1138.14        48.60 o                         
  -1  13   1       1214.79       1005.94        47.93 o                         
   0  13   1        617.75        414.20        34.68 o                         
   1  13   1       3296.65       3521.83        83.34 o                         
   2  13   1        287.78        241.83        28.65 o                         
   3  13   1        483.02        439.88        30.26 o                         
   4  13   1       1697.70       1679.36        61.15 o                         
   5  13   1        868.55        766.77        40.95 o                         
   6  13   1        368.07        268.81        30.35 o                         
  -3  14   1       2054.80       2203.31        68.13 o                         
  -2  14   1       1109.95       1078.15        52.65 o                         
  -1  14   1         46.94         -1.05        21.66 o                         
   0  14   1       3355.38       3573.13        97.78 o                         
   1  14   1       2903.13       3125.09        84.52 o                         
   2  14   1         42.96        -22.43        22.43 o                         
   3  14   1       1658.27       1703.42        62.20 o                         
   4  14   1        913.28        945.67        45.54 o                         
  -1 -14   2         14.63        -25.01        25.12 o                         
   0 -14   2       1138.52       1051.96        56.73 o                         
   1 -14   2       1158.35       1125.99        58.57 o                         
   2 -14   2        264.69        206.24        33.70 o                         
  -5 -13   2          2.51        -21.06        21.06 o                         
  -4 -13   2       1843.68       1837.12        64.96 o                         
  -3 -13   2       2074.68       2073.52        67.02 o                         
  -2 -13   2          0.44        -18.53        18.53 o                         
  -1 -13   2       1317.82       1249.47        60.19 o                         
   0 -13   2       1524.42       1590.91        66.23 o                         
   1 -13   2        154.54        104.70        26.53 o                         
   2 -13   2       1960.48       2031.68        69.25 o                         
   3 -13   2       2060.03       2003.68        79.88 o                         
   4 -13   2          7.74        -18.67        18.67 o                         
   5 -13   2        813.22        693.56        38.10 o                         
  -7 -12   2       1666.99       1716.55        71.26 o                         
  -6 -12   2         33.74        -17.22        17.22 o                         
  -5 -12   2       1123.59        803.67        36.44 o                         
  -4 -12   2       1692.70       1762.98        60.86 o                         
  -3 -12   2       1207.28       1188.33        49.85 o                         
  -2 -12   2         15.35         -7.63        15.12 o                         
  -1 -12   2       1169.97       1171.08        49.13 o                         
   0 -12   2         11.92        -17.74        18.15 o                         
   1 -12   2       1167.14       1086.46        46.78 o                         
   2 -12   2       4252.28       4421.04        92.86 o                         
   3 -12   2        647.36        431.57        29.09 o                         
   4 -12   2        367.89        248.15        23.19 o                         
   5 -12   2       1458.74       1399.97        42.83 o                         
   6 -12   2        410.25        301.75        27.52 o                         
   7 -12   2        808.50        643.17        34.48 o                         
  -8 -11   2       2060.46       2191.71        55.54 o                         
  -7 -11   2       1716.73       1640.98        55.80 o                         
  -6 -11   2        969.90        853.67        27.27 o                         
  -5 -11   2       2344.55       2524.08        52.08 o                         
  -4 -11   2        447.43        407.94        22.70 o                         
  -3 -11   2        310.92        296.67        22.55 o                         
  -2 -11   2       1913.58       2157.98        55.78 o                         
  -1 -11   2        369.51        362.81        28.91 o                         
   0 -11   2        431.79        452.85        30.69 o                         
   1 -11   2      10786.61      11207.59       128.08 o                         
   2 -11   2       7279.59       7290.21        96.59 o                         
   3 -11   2        455.44        404.07        25.12 o                         
   4 -11   2       1866.32       1902.37        49.36 o                         
   5 -11   2       1412.13       1364.32        41.65 o                         
   6 -11   2         23.88        -15.65        15.65 o                         
   7 -11   2       2573.67       2848.70        66.89 o                         
   8 -11   2        630.40        603.46        37.21 o                         
   9 -11   2        273.43        133.06        23.45 o                         
  -9 -10   2       1310.25       1329.34        58.00 o                         
  -8 -10   2       2983.49       3081.37        64.22 o                         
  -7 -10   2        123.65         41.21        17.05 o                         
  -6 -10   2       1843.23       1889.59        40.38 o                         
  -5 -10   2       3243.79       3456.33        58.02 o                         
  -4 -10   2          6.49        -10.65        10.65 o                         
  -3 -10   2       4851.62       4951.34        73.02 o                         
  -2 -10   2       1582.24       1608.04        41.80 o                         
  -1 -10   2         12.31        -11.79        11.79 o                         
   0 -10   2        238.74        282.70        20.06 o                         
   1 -10   2       5544.57       5361.71        75.24 o                         
   2 -10   2       1372.06       1303.18        39.39 o                         
   3 -10   2       9108.38       9203.52        96.52 o                         
   4 -10   2       1657.96       1819.22        43.40 o                         
   5 -10   2        371.22        315.28        19.55 o                         
   6 -10   2       2929.03       2811.58        61.88 o                         
   7 -10   2       1065.25        989.97        37.05 o                         
   8 -10   2        357.09        284.74        22.06 o                         
   9 -10   2        643.52        559.30        29.54 o                         
  10 -10   2       1063.60        951.00        40.73 o                         
 -10  -9   2         15.65        -25.84        25.84 o                         
  -9  -9   2       1512.59       1603.42        49.80 o                         
  -8  -9   2         21.90          5.04        12.80 o                         
  -7  -9   2       1638.13       1620.87        45.21 o                         
  -6  -9   2        972.03        972.49        29.95 o                         
  -5  -9   2       2350.55       2422.73        44.82 o                         
  -4  -9   2       1482.94       1470.14        39.37 o                         
  -3  -9   2      10290.38      10426.17        95.26 o                         
  -2  -9   2        934.74        931.82        26.95 o                         
  -1  -9   2       1502.51       1446.34        33.09 o                         
   0  -9   2       2706.44       2961.40        46.48 o                         
   1  -9   2        892.53        832.46        28.86 o                         
   2  -9   2       4827.76       4735.32        59.29 o                         
   3  -9   2       3313.58       3240.76        49.35 o                         
   4  -9   2        457.30        429.35        22.59 o                         
   5  -9   2       1102.60       1072.07        30.60 o                         
   6  -9   2       5236.85       5442.59        76.51 o                         
   7  -9   2       1529.29       1354.90        38.39 o                         
   8  -9   2        263.64        286.86        20.41 o                         
   9  -9   2       1226.71       1219.21        40.74 o                         
  10  -9   2        502.45        392.04        27.02 o                         
  11  -9   2        644.19        599.22        39.38 o                         
 -11  -8   2        927.98        826.49        48.20 o                         
 -10  -8   2       1916.45       1893.26        67.68 o                         
  -9  -8   2        351.18        294.84        28.89 o                         
  -8  -8   2        959.57        858.20        33.78 o                         
  -7  -8   2       4852.02       5043.54        67.58 o                         
  -6  -8   2        725.03        724.77        23.77 o                         
  -5  -8   2        572.83        523.63        20.36 o                         
  -4  -8   2       1518.28       1405.24        30.16 o                         
  -3  -8   2       4104.03       4162.10        53.57 o                         
  -2  -8   2       1503.54       1534.31        31.79 o                         
  -1  -8   2       5517.41       5719.85        59.95 o                         
   0  -8   2       1885.09       1896.32        36.21 o                         
   1  -8   2       1866.40       1800.38        35.76 o                         
   2  -8   2       3620.15       3589.74        51.89 o                         
   3  -8   2        156.97        134.45        12.83 o                         
   4  -8   2       3098.62       3072.75        42.69 o                         
   5  -8   2       3400.44       3416.66        41.44 o                         
   6  -8   2       3176.63       3318.52        50.95 o                         
   7  -8   2        401.71        266.32        17.06 o                         
   8  -8   2       3693.64       3855.26        55.31 o                         
   9  -8   2        459.45        368.44        22.14 o                         
  10  -8   2       1122.27       1034.00        58.90 o                         
  11  -8   2       3148.54       3465.55        82.65 o                         
 -12  -7   2          0.78        -23.91        23.91 o                         
 -11  -7   2        966.32       1029.79        54.50 o                         
 -10  -7   2       1183.54       1018.44        52.18 o                         
  -9  -7   2         94.53         55.47        19.53 o                         
  -8  -7   2       1702.48       1699.70        39.30 o                         
  -7  -7   2       3031.91       3054.43        48.51 o                         
  -6  -7   2        921.41        824.14        26.89 o                         
  -5  -7   2        762.63        753.23        21.41 o                         
  -4  -7   2       1809.75       1808.72        33.93 o                         
  -3  -7   2        604.94        561.93        19.53 o                         
  -2  -7   2      13081.63      13364.74        87.00 o                         
  -1  -7   2       5334.93       5312.84        52.14 o                         
   0  -7   2         83.22         57.05         9.14 o                         
   1  -7   2       8347.70       8396.29        68.82 o                         
   2  -7   2      15210.14      15903.39       100.44 o                         
   3  -7   2          3.17         -7.37         7.37 o                         
   4  -7   2       1613.81       1592.93        27.64 o                         
   5  -7   2        507.19        443.83        18.62 o                         
   6  -7   2        882.47        871.85        23.94 o                         
   7  -7   2        994.46       1012.82        25.35 o                         
   8  -7   2       1463.58       1461.24        29.74 o                         
   9  -7   2         57.60          2.65        11.45 o                         
  10  -7   2       2135.57       2218.09        56.19 o                         
  11  -7   2       2276.74       2407.42        71.11 o                         
  12  -7   2          2.16        -19.91        19.91 o                         
 -12  -6   2        667.51        646.15        38.67 o                         
 -11  -6   2       1122.55       1208.57        45.07 o                         
 -10  -6   2          3.84        -11.83        11.83 o                         
  -9  -6   2       1542.72       1559.60        38.89 o                         
  -8  -6   2       7305.88       7342.72        82.17 o                         
  -7  -6   2         38.98         26.63         9.23 o                         
  -6  -6   2       6061.01       6199.46        60.69 o                         
  -5  -6   2       8535.45       8373.99        63.27 o                         
  -4  -6   2        706.74        604.95        18.14 o                         
  -3  -6   2       5811.31       5780.62        51.79 o                         
  -2  -6   2       1347.25       1025.69        22.17 o                         
  -1  -6   2        286.77        293.57        13.82 o                         
   0  -6   2       7450.08       7503.86        57.73 o                         
   1  -6   2      12550.87      12674.25        82.52 o                         
   2  -6   2       2201.67       2514.13        35.56 o                         
   3  -6   2       2250.00       2024.59        30.82 o                         
   4  -6   2       2373.15       2300.55        28.94 o                         
   5  -6   2         44.22         23.01         7.24 o                         
   6  -6   2       6716.85       6802.47        57.06 o                         
   7  -6   2       3371.47       3510.51        38.09 o                         
   8  -6   2        172.22        140.40        10.81 o                         
   9  -6   2        506.60        492.51        20.76 o                         
  10  -6   2       2712.30       2832.01        56.64 o                         
  11  -6   2        351.53        279.95        18.80 o                         
  12  -6   2       1647.73       1783.81        51.83 o                         
  13  -6   2       2149.08       2157.13        79.57 o                         
 -13  -5   2       1627.20       1716.84        58.70 o                         
 -12  -5   2       3379.22       3484.16        77.63 o                         
 -11  -5   2        422.16        426.15        29.87 o                         
 -10  -5   2         23.31        -11.66        13.76 o                         
  -9  -5   2       1322.59       1333.63        45.27 o                         
  -8  -5   2        321.07        321.58        17.04 o                         
  -7  -5   2       2550.03       2545.83        37.70 o                         
  -6  -5   2       3588.50       3722.88        41.23 o                         
  -5  -5   2       1555.47       1481.26        26.92 o                         
  -4  -5   2       1256.40       1237.33        21.42 o                         
  -3  -5   2       3612.12       3606.08        37.31 o                         
  -2  -5   2         19.79         57.71         7.94 o                         
  -1  -5   2       7818.94       7991.35        58.42 o                         
   0  -5   2      11861.72      11092.61        70.46 o                         
   1  -5   2       1002.39        902.99        20.01 o                         
   2  -5   2         32.18         61.37         8.45 o                         
   3  -5   2       3577.29       3404.79        35.75 o                         
   4  -5   2       2704.99       2702.96        30.39 o                         
   5  -5   2         15.97         21.96         6.39 o                         
   6  -5   2       7061.53       7075.78        51.66 o                         
   7  -5   2       1699.10       1687.70        24.86 o                         
   8  -5   2       3664.58       3719.44        44.01 o                         
   9  -5   2       3591.51       3672.85        55.25 o                         
  10  -5   2        553.09        462.07        21.28 o                         
  11  -5   2         18.37         24.97        10.64 o                         
  12  -5   2       2268.76       2347.18        63.24 o                         
  13  -5   2        418.29        336.90        25.04 o                         
 -13  -4   2       1276.44       1313.31        77.81 o                         
 -12  -4   2       1682.23       1564.56        63.42 o                         
 -11  -4   2          2.58         -9.98        11.83 o                         
 -10  -4   2       1950.23       1941.66        52.36 o                         
  -9  -4   2       4298.67       4201.16        56.68 o                         
  -8  -4   2        304.89        291.76        14.17 o                         
  -7  -4   2       5243.79       5249.87        55.84 o                         
  -6  -4   2       4630.43       4793.42        44.59 o                         
  -5  -4   2        982.49       1095.87        20.64 o                         
  -4  -4   2       7732.23       8036.99        53.72 o                         
  -3  -4   2      14742.32      14879.87        76.46 o                         
  -2  -4   2        409.09        444.98        13.83 o                         
  -1  -4   2       2135.53       2052.42        27.00 o                         
   0  -4   2        272.23        170.45         9.30 o                         
   1  -4   2       1503.81       1370.65        21.96 o                         
   2  -4   2      19060.73      18858.74        93.53 o                         
   3  -4   2       4858.48       4989.87        38.29 o                         
   4  -4   2         95.42         54.85         7.10 o                         
   5  -4   2       6300.53       6179.25        46.40 o                         
   6  -4   2       6401.56       6547.16        49.57 o                         
   7  -4   2        244.25        234.00        10.15 o                         
   8  -4   2       3945.95       3970.38        41.77 o                         
   9  -4   2       2688.20       2739.06        35.87 o                         
  10  -4   2       1098.11       1043.10        35.97 o                         
  11  -4   2       1610.60       1640.90        32.89 o                         
  12  -4   2       1439.87       1468.07        41.45 o                         
  13  -4   2        287.83        242.37        18.64 o                         
 -13  -3   2        595.19        584.81        31.34 o                         
 -12  -3   2         15.11        -12.85        12.85 o                         
 -11  -3   2       2578.45       2666.06        55.12 o                         
 -10  -3   2       4928.54       5106.24        57.28 o                         
  -9  -3   2        913.26        812.28        20.19 o                         
  -8  -3   2       2385.81       2509.84        32.08 o                         
  -7  -3   2       2498.06       2406.28        31.19 o                         
  -6  -3   2       1831.30       1789.92        26.31 o                         
  -5  -3   2       8516.45       8441.30        55.92 o                         
  -4  -3   2      14952.63      15245.52        80.84 o                         
  -3  -3   2       3788.97       3810.72        31.93 o                         
  -2  -3   2      15897.61      15870.66        75.00 o                         
  -1  -3   2       9330.87       9424.73        52.93 o                         
   0  -3   2       1455.77       1556.62        20.32 o                         
   1  -3   2      17100.48      16190.99        75.94 o                         
   2  -3   2       6623.28       6322.53        43.83 o                         
   3  -3   2        276.64        283.88        10.20 o                         
   4  -3   2       5109.91       4950.90        38.86 o                         
   5  -3   2       5180.02       5284.33        40.68 o                         
   6  -3   2       1655.84       1729.79        29.08 o                         
   7  -3   2       2412.20       2472.04        33.48 o                         
   8  -3   2       3669.90       3908.47        43.11 o                         
   9  -3   2          7.31         -5.51         6.56 o                         
  10  -3   2       9151.13       9483.21        85.76 o                         
  11  -3   2       2371.19       2464.75        54.49 o                         
  12  -3   2        153.02         91.03        13.37 o                         
  13  -3   2       1444.38       1586.06        60.48 o                         
  14  -3   2       2087.63       1986.97        74.28 o                         
 -13  -2   2        212.02        161.24        20.31 o                         
 -12  -2   2       1851.33       1706.65        43.61 o                         
 -11  -2   2       1983.02       2034.02        54.46 o                         
 -10  -2   2        328.78        312.06        15.67 o                         
  -9  -2   2       1755.34       1818.60        31.26 o                         
  -8  -2   2       2731.93       2873.37        38.82 o                         
  -7  -2   2        614.92        543.41        17.35 o                         
  -6  -2   2       6189.32       6265.79        46.25 o                         
  -5  -2   2      12314.65      11906.52        62.81 o                         
  -4  -2   2       2338.66       2234.40        24.44 o                         
  -3  -2   2       3457.86       2921.12        26.38 o                         
  -2  -2   2      29130.49      29350.72       115.78 o                         
  -1  -2   2       2855.57       2559.25        22.18 o                         
   0  -2   2       6028.22       6464.61        37.71 o                         
   1  -2   2        765.22        892.70        14.44 o                         
   2  -2   2       1666.04       1702.96        17.34 o                         
   3  -2   2       1006.43        878.16        12.62 o                         
   4  -2   2      17101.50      16709.14        81.91 o                         
   5  -2   2        888.61        722.66        17.57 o                         
   6  -2   2       3807.51       3520.59        35.90 o                         
   7  -2   2       8766.80       8682.02        61.11 o                         
   8  -2   2       6497.47       6929.41        55.29 o                         
   9  -2   2       1727.11       1588.23        28.63 o                         
  10  -2   2       3022.94       3147.37        38.01 o                         
  11  -2   2         15.63        -11.64        11.64 o                         
  12  -2   2        959.39       1020.45        41.51 o                         
  13  -2   2       2107.46       2113.10        99.71 o                         
  14  -2   2        450.94        327.16        30.93 o                         
 -13  -1   2          6.08        -11.24        11.24 o                         
 -12  -1   2       3700.84       3802.02        58.90 o                         
 -11  -1   2        144.56        134.84        12.32 o                         
 -10  -1   2       1229.11       1312.51        38.91 o                         
  -9  -1   2       4727.65       4827.79        57.85 o                         
  -8  -1   2       2277.83       2433.57        38.76 o                         
  -7  -1   2        188.06        212.40        10.18 o                         
  -6  -1   2      13730.81      13782.05        87.89 o                         
  -5  -1   2       3705.45       3382.46        29.35 o                         
  -4  -1   2        298.29        402.55         8.96 o                         
  -3  -1   2       4478.08       4206.96        27.30 o                         
  -2  -1   2        272.48        150.89         5.51 o                         
  -1  -1   2       3264.41       2977.34        21.84 o                         
   0  -1   2      36993.00      38335.93      1137.82 o                         
   1  -1   2      25067.16      24477.28       111.30 o                         
   2  -1   2        194.81        224.64         7.09 o                         
   3  -1   2      31473.68      31451.61       130.49 o                         
   4  -1   2       3209.79       2811.79        26.84 o                         
   5  -1   2         43.64         64.75         5.87 o                         
   6  -1   2       5050.91       4600.16        35.98 o                         
   7  -1   2       6768.98       6739.33        50.34 o                         
   8  -1   2        462.22        399.41        12.54 o                         
   9  -1   2       4972.21       4975.97        44.31 o                         
  10  -1   2        889.99        940.88        26.89 o                         
  11  -1   2        266.73        260.11        16.43 o                         
  12  -1   2       4450.96       4436.10       106.21 o                         
  13  -1   2       2188.20       2187.70        94.85 o                         
  14  -1   2        139.05         18.56        35.16 o                         
 -13   0   2        972.17        900.68        38.42 o                         
 -12   0   2       3103.46       3320.53        80.07 o                         
 -11   0   2        669.15        618.20        24.23 o                         
 -10   0   2       5350.71       5489.87        54.21 o                         
  -9   0   2       1815.69       1833.31        31.42 o                         
  -8   0   2          9.77         -6.02         6.02 o                         
  -7   0   2       7012.74       7537.79        61.28 o                         
  -6   0   2       7706.17       7601.59        61.32 o                         
  -5   0   2       2263.22       2476.87        31.04 o                         
  -4   0   2        537.08        657.58        12.60 o                         
  -3   0   2        770.12       1019.17        14.29 o                         
  -2   0   2         17.93         12.92         4.12 o                         
  -1   0   2      28506.11      28081.88       271.67 o                         
   1   0   2       2883.28       2757.17        20.84 o                         
   2   0   2        625.75        811.11        10.83 o                         
   3   0   2      14647.11      14712.51       104.71 o                         
   4   0   2        243.80        184.72         9.36 o                         
   5   0   2       5685.98       5402.05        53.76 o                         
   6   0   2        248.64        109.70        10.40 o                         
   7   0   2          2.52         -2.65         7.05 o                         
   8   0   2       1452.00       1407.30        22.83 o                         
   9   0   2       3516.20       3603.44        34.79 o                         
  10   0   2          6.97         -3.01         8.56 o                         
  11   0   2       1971.59       1986.21        51.32 o                         
  12   0   2       1253.87       1120.17        36.10 o                         
  13   0   2          0.79        -19.91        19.91 o                         
  14   0   2        636.83        431.90        31.68 o                         
 -13   1   2       2105.25       2057.26        65.15 o                         
 -12   1   2        490.81        376.45        28.75 o                         
 -11   1   2       2661.28       2797.40        46.13 o                         
 -10   1   2       1181.71       1348.33        31.10 o                         
  -9   1   2         28.53         -8.21         8.21 o                         
  -8   1   2        790.08        743.90        21.67 o                         
  -7   1   2       8573.74       9046.25        72.51 o                         
  -6   1   2        554.96        536.77        15.25 o                         
  -5   1   2       9182.20       9438.50        63.20 o                         
  -4   1   2        231.53        229.78         8.37 o                         
  -3   1   2       1836.07       1780.74        19.50 o                         
  -2   1   2       2683.29       2848.44        21.00 o                         
  -1   1   2      12936.24      12853.34        56.28 o                         
   0   1   2         38.83         67.65         3.83 o                         
   1   1   2       6732.18       6588.29        52.14 o                         
   2   1   2       5741.31       5540.68        31.46 o                         
   3   1   2      18107.03      18605.22        90.43 o                         
   4   1   2      29012.72      29012.58       131.42 o                         
   5   1   2      12836.77      13229.11        70.44 o                         
   6   1   2       2335.08       2694.27        27.42 o                         
   7   1   2         83.84         38.65         5.46 o                         
   8   1   2       3620.94       3566.21        37.38 o                         
   9   1   2        546.11        555.86        17.24 o                         
  10   1   2       4113.24       4138.59        56.10 o                         
  11   1   2       1909.27       2051.39        31.07 o                         
  12   1   2        127.51         90.84        14.70 o                         
  13   1   2       1088.81        978.28        62.59 o                         
  14   1   2       1897.28       1800.19        80.96 o                         
 -13   2   2        351.30        234.53        22.88 o                         
 -12   2   2        897.05        983.91        30.84 o                         
 -11   2   2       1279.00       1243.05        41.52 o                         
 -10   2   2         62.80         30.65        11.40 o                         
  -9   2   2        674.56        574.47        23.08 o                         
  -8   2   2      10152.71      10087.09        85.51 o                         
  -7   2   2       4459.14       4452.76        48.97 o                         
  -6   2   2       5950.63       6095.47        55.74 o                         
  -5   2   2      12085.49      12513.65        69.40 o                         
  -4   2   2        653.35        563.62        10.71 o                         
  -3   2   2       1332.67       1374.79        16.29 o                         
  -2   2   2      25032.81      25155.58       100.30 o                         
  -1   2   2       8234.25       7871.64        41.41 o                         
   0   2   2        866.49        849.85        12.98 o                         
   1   2   2       1155.87       1606.65        16.41 o                         
   2   2   2        760.41        818.33        12.48 o                         
   3   2   2      21111.95      20310.25        90.97 o                         
   4   2   2      40188.12      38792.66       162.17 o                         
   5   2   2        426.26        405.84        14.07 o                         
   6   2   2       2346.74       2564.80        31.59 o                         
   7   2   2       4761.46       4915.74        47.57 o                         
   8   2   2       1039.78        909.37        20.99 o                         
   9   2   2         25.33          3.90         7.24 o                         
  10   2   2       4772.02       4836.12        56.47 o                         
  11   2   2        277.68        281.04        16.85 o                         
  12   2   2        415.36        392.22        24.07 o                         
  13   2   2       1837.58       2010.88        58.61 o                         
  14   2   2        341.79        410.12        33.62 o                         
 -13   3   2         51.98         -5.80        14.16 o                         
 -12   3   2       3452.84       3484.92        58.36 o                         
 -11   3   2        375.04        284.38        14.97 o                         
 -10   3   2        301.27        295.56        16.37 o                         
  -9   3   2       2552.52       2786.34        36.92 o                         
  -8   3   2       5825.27       5990.86        53.43 o                         
  -7   3   2        127.80        130.49         8.85 o                         
  -6   3   2       6406.20       6137.73        43.24 o                         
  -5   3   2      10526.35      10549.45        59.91 o                         
  -4   3   2       2231.84       2435.75        24.95 o                         
  -3   3   2      24107.34      24268.37       103.30 o                         
  -2   3   2       9228.51       8709.08        47.72 o                         
  -1   3   2        392.14        418.68        10.93 o                         
   0   3   2       7833.66       7463.07        47.88 o                         
   1   3   2       1627.90       1568.14        18.46 o                         
   2   3   2       5841.60       6204.67        41.52 o                         
   3   3   2      11208.53      10593.22        57.16 o                         
   4   3   2      13177.16      12693.73        67.54 o                         
   5   3   2        259.96        302.25        10.31 o                         
   6   3   2       9043.40       9196.75        53.67 o                         
   7   3   2       6585.84       6713.23        67.92 o                         
   8   3   2         89.91         92.25        12.35 o                         
   9   3   2       5485.37       5790.77        61.04 o                         
  10   3   2       1876.39       2029.44        38.13 o                         
  11   3   2        276.66        222.56        17.68 o                         
  12   3   2       1240.30       1233.55        28.51 o                         
  13   3   2        622.13        547.63        27.84 o                         
  14   3   2         83.72        -16.02        16.02 o                         
 -13   4   2        564.96        496.80        34.08 o                         
 -12   4   2       2611.65       2695.07        72.12 o                         
 -11   4   2        193.33        108.01        14.31 o                         
 -10   4   2       2351.80       2427.57        43.62 o                         
  -9   4   2       3215.86       3303.29        40.18 o                         
  -8   4   2        222.11        173.73        10.62 o                         
  -7   4   2       1943.48       2034.93        24.97 o                         
  -6   4   2      12449.22      12796.00        78.34 o                         
  -5   4   2       1189.05       1319.10        20.67 o                         
  -4   4   2      15791.11      16271.13        85.05 o                         
  -3   4   2       8176.54       7973.30        48.64 o                         
  -2   4   2       1547.11       1561.48        20.90 o                         
  -1   4   2      10744.13      10391.68        59.82 o                         
   0   4   2      19191.10      18784.71        89.14 o                         
   1   4   2        780.14        579.82        14.18 o                         
   2   4   2       6790.08       6954.87        48.51 o                         
   3   4   2      15274.05      14723.53        78.60 o                         
   4   4   2       2407.46       2373.02        30.65 o                         
   5   4   2      14243.52      14288.67        81.52 o                         
   6   4   2       5874.44       5877.32        42.54 o                         
   7   4   2       1015.09        968.63        18.44 o                         
   8   4   2       4215.03       4254.56        47.61 o                         
   9   4   2       4205.13       4522.93        50.20 o                         
  10   4   2         42.52          7.68         9.77 o                         
  11   4   2        677.59        644.28        22.87 o                         
  12   4   2        972.21        996.45        40.39 o                         
  13   4   2         28.57         -1.73        16.30 o                         
 -13   5   2        862.90        887.42        51.78 o                         
 -12   5   2        681.06        600.40        27.98 o                         
 -11   5   2        669.71        616.17        32.80 o                         
 -10   5   2       2727.92       2876.67        47.95 o                         
  -9   5   2        861.65        880.05        27.62 o                         
  -8   5   2       2627.99       2736.46        38.65 o                         
  -7   5   2       2292.76       2468.80        35.17 o                         
  -6   5   2        911.45        887.86        23.63 o                         
  -5   5   2       2950.75       3145.85        34.81 o                         
  -4   5   2      12472.22      12418.72        79.27 o                         
  -3   5   2       6421.84       6462.29        46.12 o                         
  -2   5   2       1808.09       1567.78        23.35 o                         
  -1   5   2       7171.99       6760.72        50.68 o                         
   0   5   2         50.16         46.42         7.45 o                         
   1   5   2       3280.16       3561.20        36.95 o                         
   2   5   2       7663.48       7936.19        56.47 o                         
   3   5   2       3041.76       3032.92        30.10 o                         
   4   5   2       6343.58       6464.94        48.49 o                         
   5   5   2       3268.12       3218.94        36.57 o                         
   6   5   2         39.02         32.83         6.71 o                         
   7   5   2         31.85          6.22         6.78 o                         
   8   5   2       2647.69       2848.45        36.22 o                         
   9   5   2       2696.43       2763.75        47.37 o                         
  10   5   2       1272.13       1237.46        41.47 o                         
  11   5   2       2811.28       2836.48        49.79 o                         
  12   5   2        806.35        773.59        26.24 o                         
  13   5   2        493.74        424.59        26.62 o                         
 -12   6   2        222.83        194.54        26.34 o                         
 -11   6   2        333.36        333.03        22.21 o                         
 -10   6   2        226.14        216.35        17.79 o                         
  -9   6   2       1195.56       1069.36        32.62 o                         
  -8   6   2       4728.68       4757.55        50.52 o                         
  -7   6   2       4755.50       4549.73        49.63 o                         
  -6   6   2         58.80         71.79         9.08 o                         
  -5   6   2       5265.77       5321.09        51.81 o                         
  -4   6   2       6125.49       6210.31        49.47 o                         
  -3   6   2         99.68        151.10         9.50 o                         
  -2   6   2       6721.93       6383.58        50.80 o                         
  -1   6   2       2668.44       2433.30        31.95 o                         
   0   6   2       2738.26       2544.77        33.57 o                         
   1   6   2       9695.42       9602.18        70.86 o                         
   2   6   2        324.49        274.89        13.30 o                         
   3   6   2        829.61        827.48        20.73 o                         
   4   6   2      11729.65      11777.18        73.82 o                         
   5   6   2       8885.42       8776.79        60.11 o                         
   6   6   2         67.82         63.19         8.52 o                         
   7   6   2       3881.58       4049.33        43.92 o                         
   8   6   2       7176.08       7245.74        67.99 o                         
   9   6   2        195.45        178.40        13.76 o                         
  10   6   2       2158.62       2224.80        48.18 o                         
  11   6   2       1587.93       1535.77        38.14 o                         
  12   6   2         60.36         24.68        21.84 o                         
  13   6   2       1237.12       1034.39        57.32 o                         
 -12   7   2        618.30        479.51        36.26 o                         
 -11   7   2        218.54        190.64        23.25 o                         
 -10   7   2         16.26        -13.67        13.67 o                         
  -9   7   2       1849.42       1963.61        44.53 o                         
  -8   7   2       5585.70       5651.02        62.56 o                         
  -7   7   2       1324.80       1229.98        28.45 o                         
  -6   7   2       2127.26       2214.68        35.05 o                         
  -5   7   2       5411.70       5651.37        59.92 o                         
  -4   7   2        124.97         91.41         8.84 o                         
  -3   7   2       1873.36       1881.11        28.94 o                         
  -2   7   2      11768.85      11984.77        77.64 o                         
  -1   7   2        160.90        162.17        11.07 o                         
   0   7   2      11292.11      11417.79        80.63 o                         
   1   7   2       2605.51       2544.59        37.42 o                         
   2   7   2        494.25        564.26        19.01 o                         
   3   7   2       7731.87       7883.44        65.33 o                         
   4   7   2       8990.40       9204.66        67.21 o                         
   5   7   2        118.38         90.82         9.30 o                         
   6   7   2        821.82        784.30        22.70 o                         
   7   7   2       4924.21       5063.84        53.30 o                         
   8   7   2         30.60         -1.43         8.72 o                         
   9   7   2       5115.52       5171.32        67.19 o                         
  10   7   2       1514.60       1517.73        45.73 o                         
  11   7   2         53.15         26.36        21.12 o                         
  12   7   2       1524.83       1714.57        67.05 o                         
 -11   8   2        883.85        741.20        40.33 o                         
 -10   8   2        919.67        921.80        38.36 o                         
  -9   8   2       3446.67       3701.27        60.51 o                         
  -8   8   2        193.36        137.29        15.65 o                         
  -7   8   2       3122.39       3307.67        50.33 o                         
  -6   8   2       5788.88       5926.27        68.91 o                         
  -5   8   2        836.87        769.86        27.51 o                         
  -4   8   2       4084.76       4221.03        47.71 o                         
  -3   8   2       3284.70       3229.32        42.03 o                         
  -2   8   2        673.78        559.45        20.27 o                         
  -1   8   2       3266.72       2924.51        40.13 o                         
   0   8   2       9297.96       9333.87        75.73 o                         
   1   8   2        434.62        362.68        17.67 o                         
   2   8   2       2459.92       2364.97        37.47 o                         
   3   8   2       3774.74       3772.69        47.00 o                         
   4   8   2        118.60         80.37         9.98 o                         
   5   8   2       1273.66       1229.85        31.90 o                         
   6   8   2       3082.13       3033.34        43.23 o                         
   7   8   2       4077.27       4045.59        60.60 o                         
   8   8   2        590.60        474.40        22.04 o                         
   9   8   2       1738.75       1836.03        40.03 o                         
  10   8   2       1054.14        954.34        32.39 o                         
  11   8   2       1192.29       1183.16        49.52 o                         
  12   8   2       2118.95       2243.74        89.15 o                         
 -11   9   2         99.53         18.74        24.45 o                         
 -10   9   2       2585.44       2640.41        62.83 o                         
  -9   9   2       1547.54       1454.00        57.26 o                         
  -8   9   2        264.08        243.23        20.21 o                         
  -7   9   2       2782.75       2968.44        56.26 o                         
  -6   9   2        571.56        548.66        26.65 o                         
  -5   9   2       3483.04       3369.91        47.32 o                         
  -4   9   2      10421.26      10509.66        86.62 o                         
  -3   9   2        236.57        220.36        14.76 o                         
  -2   9   2        157.96        131.79        12.49 o                         
  -1   9   2        679.36        597.05        24.70 o                         
   0   9   2       3546.30       3466.79        48.40 o                         
   1   9   2         73.38         49.92        12.08 o                         
   2   9   2       1374.60       1387.06        33.02 o                         
   3   9   2       1268.77       1321.78        30.83 o                         
   4   9   2        156.46        126.96        13.04 o                         
   5   9   2       7731.48       7850.86        73.01 o                         
   6   9   2       2298.67       2285.87        44.02 o                         
   7   9   2        985.09        968.19        36.47 o                         
   8   9   2       1340.86       1320.88        39.71 o                         
   9   9   2        187.76        128.95        15.80 o                         
  10   9   2        119.24         68.59        19.22 o                         
  11   9   2       2730.99       2699.98        69.63 o                         
 -10  10   2       1772.96       1895.66        50.71 o                         
  -9  10   2         19.16        -14.10        14.10 o                         
  -8  10   2        971.85        881.91        38.56 o                         
  -7  10   2       1941.68       2158.85        53.94 o                         
  -6  10   2         51.40         38.60        15.48 o                         
  -5  10   2       9138.46       9216.19        96.81 o                         
  -4  10   2       3364.97       3662.37        58.26 o                         
  -3  10   2       1007.36        869.68        31.64 o                         
  -2  10   2         78.42         88.22        15.51 o                         
  -1  10   2        867.10        875.26        28.28 o                         
   0  10   2         38.80        -10.32        10.32 o                         
   1  10   2       5958.16       5750.63        67.52 o                         
   2  10   2      10254.40      10038.42        95.79 o                         
   3  10   2         62.93         24.49        13.88 o                         
   4  10   2       3754.56       3636.35        55.29 o                         
   5  10   2       6287.71       6232.04        67.93 o                         
   6  10   2        268.93        243.20        19.33 o                         
   7  10   2       5654.57       5696.03        84.62 o                         
   8  10   2       1249.28       1350.72        42.50 o                         
   9  10   2        141.79         94.60        16.41 o                         
  10  10   2        798.95        675.00        42.34 o                         
  -9  11   2       1298.65       1186.09        50.51 o                         
  -8  11   2       1590.78       1791.75        65.77 o                         
  -7  11   2        451.80        357.42        26.39 o                         
  -6  11   2        231.28        216.48        22.64 o                         
  -5  11   2       3665.18       3739.01        60.45 o                         
  -4  11   2         33.24         31.09        14.72 o                         
  -3  11   2       2062.15       2188.58        54.45 o                         
  -2  11   2       2392.08       2513.68        57.66 o                         
  -1  11   2         49.35         34.94        15.02 o                         
   0  11   2       4797.53       4699.96        83.94 o                         
   1  11   2       6750.60       7020.98        90.24 o                         
   2  11   2       1047.58        968.57        37.51 o                         
   3  11   2        946.92        879.95        37.80 o                         
   4  11   2       2222.69       2374.15        52.33 o                         
   5  11   2        240.61        191.60        16.26 o                         
   6  11   2       1378.37       1368.83        46.92 o                         
   7  11   2       4156.08       4346.35        92.89 o                         
   8  11   2          4.37         -4.07        16.43 o                         
   9  11   2       2433.73       2439.19        62.08 o                         
  -7  12   2        726.01        552.57        34.01 o                         
  -6  12   2       2556.54       2523.27        73.75 o                         
  -5  12   2       1577.73       1523.06        49.82 o                         
  -4  12   2        105.19         87.83        17.25 o                         
  -3  12   2       1991.43       1975.16        52.41 o                         
  -2  12   2       1692.09       1751.89        52.54 o                         
  -1  12   2       1310.64       1169.64        49.23 o                         
   0  12   2       3451.20       3709.34        74.61 o                         
   1  12   2        189.79        165.26        24.14 o                         
   2  12   2        530.05        448.29        32.20 o                         
   3  12   2       4820.18       4694.09        78.24 o                         
   4  12   2       2522.74       2593.03        55.52 o                         
   5  12   2        642.43        581.51        28.25 o                         
   6  12   2       3092.17       3113.74        81.29 o                         
   7  12   2        717.94        533.58        35.35 o                         
   8  12   2         20.46        -19.98        19.98 o                         
  -6  13   2       2276.64       2190.83        91.70 o                         
  -5  13   2         61.62        -17.60        17.60 o                         
  -4  13   2       1821.07       1967.30        56.22 o                         
  -3  13   2       1223.08       1158.55        46.62 o                         
  -2  13   2        501.24        366.66        27.50 o                         
  -1  13   2       1502.52       1633.20        54.06 o                         
   0  13   2       2105.74       2406.24        66.27 o                         
   1  13   2         74.13         60.55        19.36 o                         
   2  13   2       3211.95       3174.17        77.56 o                         
   3  13   2       2251.41       2271.79        64.46 o                         
   4  13   2         20.23        -18.64        18.64 o                         
   5  13   2       1881.06       1868.71        75.29 o                         
   6  13   2        479.48        558.29        39.13 o                         
  -4  14   2       2181.71       2248.45        60.26 o                         
  -3  14   2         19.49          5.01        21.17 o                         
  -2  14   2       1085.79       1022.37        47.86 o                         
  -1  14   2       1453.84       1513.03        61.06 o                         
   0  14   2         25.51         -8.41        19.45 o                         
   1  14   2        847.33        836.26        50.39 o                         
   2  14   2       1628.06       1452.27        59.94 o                         
   3  14   2        352.75        240.09        29.75 o                         
   4  14   2       1214.10       1099.42        48.04 o                         
  -4 -13   3       1414.38       1112.91        57.61 o                         
  -3 -13   3        357.88        387.62        36.21 o                         
  -2 -13   3       1399.51       1389.14        62.10 o                         
  -1 -13   3         56.13        -19.86        19.86 o                         
   0 -13   3       1169.52       1249.67        56.57 o                         
   1 -13   3       1259.28       1257.48        54.83 o                         
   2 -13   3        131.03         97.16        25.47 o                         
   3 -13   3       1638.80       1611.52        83.20 o                         
   4 -13   3       2917.09       3224.69       100.21 o                         
   5 -13   3        328.59        230.99        26.18 o                         
  -6 -12   3       2283.65       2288.79        63.21 o                         
  -5 -12   3        878.92        868.11        37.82 o                         
  -4 -12   3         73.47         30.73        16.54 o                         
  -3 -12   3       1965.76       2108.69        65.60 o                         
  -2 -12   3        909.26        910.70        41.77 o                         
  -1 -12   3        165.52        143.15        22.89 o                         
   0 -12   3        979.80       1082.82        50.87 o                         
   1 -12   3       1681.60       1827.23        60.48 o                         
   2 -12   3          6.13        -16.73        16.73 o                         
   3 -12   3       2597.02       2823.67        67.15 o                         
   4 -12   3       1625.64       1611.95        61.25 o                         
   5 -12   3        206.89        113.80        19.96 o                         
   6 -12   3       4192.96       4386.56        90.28 o                         
   7 -12   3        548.93        422.01        31.51 o                         
  -8 -11   3         61.93         10.41        21.28 o                         
  -7 -11   3       3296.93       3223.37        65.87 o                         
  -6 -11   3       1903.90       1938.81        54.07 o                         
  -5 -11   3         18.14        -12.16        12.16 o                         
  -4 -11   3       1082.95       1051.16        35.81 o                         
  -3 -11   3       2020.83       2000.63        52.11 o                         
  -2 -11   3       1002.54        886.27        38.70 o                         
  -1 -11   3        703.92        719.35        39.06 o                         
   0 -11   3        360.91        412.99        30.73 o                         
   1 -11   3        115.58         85.76        19.57 o                         
   2 -11   3       6458.79       6749.07        92.02 o                         
   3 -11   3       1445.12       1471.24        49.35 o                         
   4 -11   3         18.87        -14.36        14.36 o                         
   5 -11   3       2071.34       2113.64        55.24 o                         
   6 -11   3       2607.39       2715.96        68.93 o                         
   7 -11   3         42.71        -17.76        17.76 o                         
   8 -11   3       1404.20       1291.38        53.57 o                         
  -9 -10   3         19.68        -21.39        21.39 o                         
  -8 -10   3       1054.97        984.78        45.61 o                         
  -7 -10   3       1374.43       1388.33        53.97 o                         
  -6 -10   3        423.31        309.02        20.94 o                         
  -5 -10   3        740.71        689.15        29.08 o                         
  -4 -10   3       6058.73       5934.50        83.01 o                         
  -3 -10   3        130.97        105.99        16.28 o                         
  -2 -10   3       4823.04       4675.81        75.32 o                         
  -1 -10   3        990.31        975.84        40.80 o                         
   0 -10   3       1283.00       1155.48        37.88 o                         
   1 -10   3        873.19        854.20        32.70 o                         
   2 -10   3       4870.99       5057.08        71.75 o                         
   3 -10   3        493.77        387.66        24.28 o                         
   4 -10   3       2706.18       2829.38        51.87 o                         
   5 -10   3       1082.43       1051.97        41.82 o                         
   6 -10   3        113.53         75.57        16.40 o                         
   7 -10   3        580.60        511.06        28.66 o                         
   8 -10   3       2108.37       2273.27        62.31 o                         
   9 -10   3         19.84        -11.46        19.13 o                         
  10 -10   3        992.27        921.77        46.77 o                         
 -10  -9   3        253.93        171.12        30.38 o                         
  -9  -9   3       1272.36       1342.95        49.90 o                         
  -8  -9   3       2009.96       2026.55        49.42 o                         
  -7  -9   3       1037.67        960.56        34.54 o                         
  -6  -9   3        472.94        402.25        22.18 o                         
  -5  -9   3       4187.16       4326.25        59.44 o                         
  -4  -9   3       1101.60       1069.91        35.38 o                         
  -3  -9   3       6298.14       6312.10        76.28 o                         
  -2  -9   3       4138.95       4233.77        53.45 o                         
  -1  -9   3        923.33        851.99        26.12 o                         
   0  -9   3        324.71        274.69        16.37 o                         
   1  -9   3       4727.54       4718.67        62.47 o                         
   2  -9   3       2283.67       2229.87        44.21 o                         
   3  -9   3       2818.77       2786.72        49.43 o                         
   4  -9   3       4788.51       4887.20        66.73 o                         
   5  -9   3       1090.84       1047.52        30.15 o                         
   6  -9   3       2712.66       2600.40        51.40 o                         
   7  -9   3       2621.68       2732.80        51.08 o                         
   8  -9   3        713.08        661.01        27.07 o                         
   9  -9   3         83.52         35.80        15.23 o                         
  10  -9   3        740.88        595.60        32.99 o                         
  11  -9   3        587.80        370.82        29.54 o                         
 -11  -8   3        502.84        478.36        38.30 o                         
 -10  -8   3        416.78        291.86        30.43 o                         
  -9  -8   3       1094.20       1112.95        48.98 o                         
  -8  -8   3        553.05        594.67        30.36 o                         
  -7  -8   3        258.38        221.71        17.86 o                         
  -6  -8   3       5613.99       5626.72        63.86 o                         
  -5  -8   3       3586.96       3695.92        50.15 o                         
  -4  -8   3         22.75         -0.20         9.29 o                         
  -3  -8   3       1967.20       2065.70        35.59 o                         
  -2  -8   3       2148.77       2182.10        39.92 o                         
  -1  -8   3        748.95        696.95        24.71 o                         
   0  -8   3       5429.87       5642.03        62.57 o                         
   1  -8   3       5257.87       5229.60        59.31 o                         
   2  -8   3        120.94        101.45        12.15 o                         
   3  -8   3       2050.56       2078.97        36.64 o                         
   4  -8   3        652.79        659.62        21.28 o                         
   5  -8   3       1414.40       1223.85        28.60 o                         
   6  -8   3       8984.56       8853.36        85.28 o                         
   7  -8   3       1976.83       2019.60        43.36 o                         
   8  -8   3         50.33         34.73        11.03 o                         
   9  -8   3       1763.26       1734.33        50.95 o                         
  10  -8   3       1050.75       1001.00        43.95 o                         
  11  -8   3         51.41         14.78        18.91 o                         
 -11  -7   3          4.65        -21.72        21.72 o                         
 -10  -7   3       1865.04       1770.47        76.00 o                         
  -9  -7   3       2522.58       2557.18        65.11 o                         
  -8  -7   3        433.47        437.97        24.94 o                         
  -7  -7   3       4689.32       4649.71        60.46 o                         
  -6  -7   3       8991.25       8894.12        82.64 o                         
  -5  -7   3       1872.52       1823.50        30.28 o                         
  -4  -7   3       3752.88       3791.00        44.00 o                         
  -3  -7   3       7760.39       8333.02        69.97 o                         
  -2  -7   3         52.48         17.96         8.33 o                         
  -1  -7   3       4462.59       4744.00        51.30 o                         
   0  -7   3       7853.25       7660.63        65.73 o                         
   1  -7   3        407.82        403.88        17.03 o                         
   2  -7   3       7075.05       7190.63        65.08 o                         
   3  -7   3       7923.69       8157.15        68.16 o                         
   4  -7   3        321.99        313.67        15.52 o                         
   5  -7   3       1976.08       1866.89        32.78 o                         
   6  -7   3       4560.24       4503.68        48.24 o                         
   7  -7   3          9.78         -7.96         7.96 o                         
   8  -7   3       2808.91       2906.22        44.16 o                         
   9  -7   3        901.05        906.39        33.31 o                         
  10  -7   3         15.29        -11.07        11.07 o                         
  11  -7   3        857.43        856.00        50.63 o                         
  12  -7   3       1225.84       1095.26        63.65 o                         
 -12  -6   3       1141.20        952.57        51.76 o                         
 -11  -6   3         11.36        -10.33        15.74 o                         
 -10  -6   3       3906.23       4071.07        78.50 o                         
  -9  -6   3        118.61         73.92        15.74 o                         
  -8  -6   3       4638.68       4783.68        63.15 o                         
  -7  -6   3       4558.15       4603.19        59.03 o                         
  -6  -6   3         29.34         21.17         8.73 o                         
  -5  -6   3       2006.97       2134.20        34.27 o                         
  -4  -6   3      14192.96      14308.78        85.17 o                         
  -3  -6   3       2774.09       2939.54        37.15 o                         
  -2  -6   3       1359.51       1380.64        26.05 o                         
  -1  -6   3        302.45        226.96        12.82 o                         
   0  -6   3        531.07        465.93        17.30 o                         
   1  -6   3       7952.25       8270.20        64.00 o                         
   2  -6   3      12525.71      12817.26        85.80 o                         
   3  -6   3        222.94        193.07        11.94 o                         
   4  -6   3       1189.89       1132.72        21.50 o                         
   5  -6   3       8221.13       8044.53        62.83 o                         
   6  -6   3         31.10         12.62         7.13 o                         
   7  -6   3       8110.69       8066.69        66.62 o                         
   8  -6   3       3197.69       3103.62        39.71 o                         
   9  -6   3       1136.68       1135.11        41.48 o                         
  10  -6   3        234.91        233.93        16.92 o                         
  11  -6   3       2654.41       2709.51        65.77 o                         
  12  -6   3        364.55        297.25        20.87 o                         
  13  -6   3       1287.97       1210.91        51.06 o                         
 -12  -5   3         19.55        -11.35        17.95 o                         
 -11  -5   3       2986.21       3270.51        82.61 o                         
 -10  -5   3        647.93        606.16        34.09 o                         
  -9  -5   3        401.75        368.82        21.20 o                         
  -8  -5   3       3391.41       3603.40        49.58 o                         
  -7  -5   3        605.34        548.71        20.94 o                         
  -6  -5   3        887.86        899.88        21.47 o                         
  -5  -5   3       3505.24       3510.03        37.17 o                         
  -4  -5   3      11792.80      11830.37        74.34 o                         
  -3  -5   3       3668.59       3625.10        37.60 o                         
  -2  -5   3       6933.95       6289.16        52.39 o                         
  -1  -5   3       9847.66       9868.72        68.62 o                         
   0  -5   3        398.52        484.82        16.48 o                         
   1  -5   3      25455.46      25456.01       142.54 o                         
   2  -5   3       4972.08       4800.59        46.60 o                         
   3  -5   3          9.57          3.37         6.14 o                         
   4  -5   3        539.30        327.90        11.23 o                         
   5  -5   3      12479.22      12799.64        77.20 o                         
   6  -5   3         28.05         19.22         6.38 o                         
   7  -5   3       5668.50       5821.22        51.05 o                         
   8  -5   3       1750.88       1882.89        26.79 o                         
   9  -5   3        108.80         49.12         9.63 o                         
  10  -5   3       1878.50       1967.80        39.78 o                         
  11  -5   3       1006.03       1043.66        32.47 o                         
  12  -5   3       1162.35       1097.78        47.59 o                         
  13  -5   3       3186.13       3235.44        68.25 o                         
 -13  -4   3          1.84        -19.79        19.79 o                         
 -12  -4   3       2649.68       2579.59        73.94 o                         
 -11  -4   3        426.95        399.02        25.48 o                         
 -10  -4   3         14.48          9.18        12.24 o                         
  -9  -4   3        769.62        712.40        20.01 o                         
  -8  -4   3       9524.17       9584.07        80.11 o                         
  -7  -4   3        113.83         98.06        10.33 o                         
  -6  -4   3       7760.83       8057.91        64.74 o                         
  -5  -4   3      11496.75      11131.57        73.35 o                         
  -4  -4   3          0.13         -4.52         4.52 o                         
  -3  -4   3       7612.18       7266.41        48.38 o                         
  -2  -4   3       4999.61       4574.46        38.89 o                         
  -1  -4   3       1177.20       1138.45        21.92 o                         
   0  -4   3      16593.92      16855.94        88.62 o                         
   1  -4   3      10658.34      10708.07        65.15 o                         
   2  -4   3        331.37        303.04        11.73 o                         
   3  -4   3       2736.90       2822.37        29.88 o                         
   4  -4   3       3423.55       3249.17        31.32 o                         
   5  -4   3        919.62        952.18        17.80 o                         
   6  -4   3       8198.01       8066.85        57.13 o                         
   7  -4   3       8120.69       8342.40        54.05 o                         
   8  -4   3        184.57        184.86        11.31 o                         
   9  -4   3       1831.15       1894.78        29.28 o                         
  10  -4   3       3609.09       3772.88        40.33 o                         
  11  -4   3         71.95         30.23        10.36 o                         
  12  -4   3       2819.27       2867.86        51.75 o                         
  13  -4   3       2411.12       2308.51        86.51 o                         
 -13  -3   3       1274.59       1318.08        49.34 o                         
 -12  -3   3       1002.45       1080.52        37.33 o                         
 -11  -3   3          6.71        -11.91        11.91 o                         
 -10  -3   3        114.21         71.78        17.13 o                         
  -9  -3   3       7698.30       7556.46        77.28 o                         
  -8  -3   3       1908.03       1906.05        30.20 o                         
  -7  -3   3        671.02        666.20        17.93 o                         
  -6  -3   3       8937.73       9088.34        64.21 o                         
  -5  -3   3        523.37        614.27        15.94 o                         
  -4  -3   3       7391.38       7719.78        56.07 o                         
  -3  -3   3       1020.56        942.80        17.75 o                         
  -2  -3   3         27.37         15.07         5.42 o                         
  -1  -3   3       5346.45       5310.69        39.58 o                         
   0  -3   3      30709.65      30277.68       123.70 o                         
   1  -3   3       4657.67       4748.60        36.67 o                         
   2  -3   3       4150.96       4178.68        34.42 o                         
   3  -3   3      18966.49      18683.40        96.26 o                         
   4  -3   3       4231.74       4163.94        34.05 o                         
   5  -3   3       1003.44        946.44        16.58 o                         
   6  -3   3       2507.17       2475.87        24.97 o                         
   7  -3   3        159.12        100.47        10.32 o                         
   8  -3   3        244.90        232.49        12.98 o                         
   9  -3   3       1534.05       1650.15        30.61 o                         
  10  -3   3         21.79         -8.82         8.82 o                         
  11  -3   3       1642.70       1708.59        41.17 o                         
  12  -3   3       2531.36       2441.99        50.71 o                         
  13  -3   3        173.15        136.09        38.52 o                         
  14  -3   3        918.37        649.11        47.98 o                         
 -13  -2   3       1621.40       1635.11        55.64 o                         
 -12  -2   3        221.80        203.31        17.80 o                         
 -11  -2   3        711.30        680.26        29.68 o                         
 -10  -2   3       2538.34       2716.83        42.00 o                         
  -9  -2   3       1657.19       1650.74        32.28 o                         
  -8  -2   3        353.45        299.79        14.45 o                         
  -7  -2   3       7282.94       7615.95        54.02 o                         
  -6  -2   3       5499.33       5578.68        41.14 o                         
  -5  -2   3       1062.73       1089.66        19.32 o                         
  -4  -2   3       7213.00       7452.17        48.14 o                         
  -3  -2   3        387.25        335.05         9.52 o                         
  -2  -2   3        369.14        383.29        10.66 o                         
  -1  -2   3       8656.11       8419.92        43.49 o                         
   0  -2   3        847.44       1115.79        16.06 o                         
   1  -2   3       6872.05       6981.04        41.76 o                         
   2  -2   3       1863.21       1910.79        20.21 o                         
   3  -2   3       4171.50       4283.68        31.09 o                         
   4  -2   3       1552.31       1430.88        16.17 o                         
   5  -2   3      25541.98      26006.69       135.79 o                         
   6  -2   3       4409.52       4923.22        44.94 o                         
   7  -2   3       2486.72       2628.51        31.27 o                         
   8  -2   3       2687.51       2799.27        34.21 o                         
   9  -2   3       1878.47       1798.86        30.00 o                         
  10  -2   3        770.18        824.30        26.50 o                         
  11  -2   3       2601.59       2625.81        42.45 o                         
  12  -2   3       1922.70       1993.33        58.27 o                         
  13  -2   3        277.56        146.07        32.47 o                         
  14  -2   3       1656.14       1586.38        73.49 o                         
 -13  -1   3       1777.71       1811.08        55.95 o                         
 -12  -1   3         15.59        -10.06        10.06 o                         
 -11  -1   3       2507.98       2652.11        43.68 o                         
 -10  -1   3       1999.62       2014.94        33.80 o                         
  -9  -1   3        800.39        686.15        20.94 o                         
  -8  -1   3       7483.40       7526.63        58.67 o                         
  -7  -1   3       4820.19       4775.10        46.80 o                         
  -6  -1   3        101.91         81.55         5.99 o                         
  -5  -1   3       3617.54       3374.42        28.69 o                         
  -4  -1   3       3112.58       3127.87        26.35 o                         
  -3  -1   3      21973.61      22123.88        95.62 o                         
  -1  -1   3       1114.92        993.03        13.75 o                         
   0  -1   3        129.99        149.61         7.12 o                         
   1  -1   3      11809.79      10562.43        54.03 o                         
   2  -1   3       3400.22       3058.38        22.97 o                         
   3  -1   3       4344.00       4713.42        32.14 o                         
   4  -1   3      19802.07      19119.19       107.41 o                         
   5  -1   3      25425.68      25420.40       123.26 o                         
   6  -1   3        381.16        368.45        10.58 o                         
   7  -1   3       2146.88       2121.48        25.55 o                         
   8  -1   3       2762.30       2781.91        30.83 o                         
   9  -1   3        384.31        331.94        12.25 o                         
  10  -1   3       3175.26       3246.90        44.50 o                         
  11  -1   3       1212.92       1248.44        35.23 o                         
  12  -1   3          0.07         -9.59         9.59 o                         
  13  -1   3       2847.19       2981.72       116.75 o                         
  14  -1   3        786.04        630.77        33.91 o                         
 -13   0   3       1414.45       1238.51        45.56 o                         
 -12   0   3        984.79        989.21        38.35 o                         
 -11   0   3       4355.01       4350.01        70.32 o                         
 -10   0   3        330.67        241.71        11.36 o                         
  -9   0   3       9926.71      10146.04        76.35 o                         
  -8   0   3       8088.41       7996.81        66.69 o                         
  -7   0   3         77.33         62.10         8.41 o                         
  -6   0   3       5240.89       5124.46        51.35 o                         
  -5   0   3       3901.85       3865.86        35.17 o                         
  -4   0   3      13861.29      13963.38        69.15 o                         
  -3   0   3       2897.91       2734.25        23.49 o                         
  -2   0   3      27246.94      26130.55       128.37 o                         
  -1   0   3       6705.25       6399.94        32.44 o                         
   0   0   3       2653.59       2899.71        20.09 o                         
   1   0   3      17331.66      17814.16        70.07 o                         
   2   0   3         21.37          7.32         5.62 o                         
   3   0   3      26241.16      25406.47       132.15 o                         
   4   0   3      31693.68      31025.77       144.58 o                         
   5   0   3       1808.66       1925.88        20.01 o                         
   6   0   3       4635.40       4683.96        53.90 o                         
   7   0   3      10121.05      10258.97        91.36 o                         
   8   0   3       2029.83       2008.26        40.67 o                         
   9   0   3       2717.90       2654.10        45.97 o                         
  10   0   3       3922.67       4075.82        56.63 o                         
  11   0   3          8.35        -10.82        10.82 o                         
  12   0   3       2021.26       1875.49        71.22 o                         
  13   0   3       2175.90       2123.59        57.23 o                         
  14   0   3        210.27        126.71        20.52 o                         
 -13   1   3         81.53         38.31        20.42 o                         
 -12   1   3       4302.05       4462.08        73.60 o                         
 -11   1   3        944.37       1044.18        34.82 o                         
 -10   1   3        603.67        620.93        17.32 o                         
  -9   1   3       4596.57       5043.05        59.48 o                         
  -8   1   3       1251.56       1285.55        28.72 o                         
  -7   1   3       6112.70       6390.93        59.70 o                         
  -6   1   3       5561.46       5377.41        52.24 o                         
  -5   1   3        779.32        706.22        15.10 o                         
  -4   1   3        599.65        544.87        10.74 o                         
  -3   1   3      17811.10      17407.10        79.92 o                         
  -2   1   3      12130.33      11607.33        53.94 o                         
  -1   1   3      16001.98      15012.80        63.89 o                         
   0   1   3      39975.79      39102.19       893.09 o                         
   1   1   3      17120.24      16177.46        64.91 o                         
   2   1   3         16.74         20.58         3.75 o                         
   3   1   3      90087.45      87593.15      2001.53 o                         
   4   1   3       7360.80       6756.70        45.11 o                         
   5   1   3       3358.74       3475.31        29.63 o                         
   6   1   3       6578.57       6289.36        45.33 o                         
   7   1   3       1929.14       1968.06        27.88 o                         
   8   1   3       1130.88       1069.69        18.86 o                         
   9   1   3       2862.88       3086.52        34.16 o                         
  10   1   3       1546.94       1596.14        29.67 o                         
  11   1   3       1846.33       1942.35        44.82 o                         
  12   1   3       2063.62       1977.22        48.28 o                         
  13   1   3        337.62        267.88        20.90 o                         
  14   1   3        208.70         65.41        28.38 o                         
 -13   2   3       2205.37       2088.92        46.36 o                         
 -12   2   3       2117.15       2314.15        56.43 o                         
 -11   2   3        670.59        552.76        22.33 o                         
 -10   2   3       1733.21       1768.08        32.20 o                         
  -9   2   3       5840.48       6166.02        52.93 o                         
  -8   2   3        565.11        572.96        21.44 o                         
  -7   2   3       7492.90       7861.25        71.85 o                         
  -6   2   3       2096.45       2131.65        24.52 o                         
  -5   2   3        464.69        410.01        10.76 o                         
  -4   2   3       8437.59       8313.80        48.54 o                         
  -3   2   3       8384.45       7972.52        45.23 o                         
  -2   2   3        733.98        944.55        13.19 o                         
  -1   2   3       4403.76       4811.70        31.63 o                         
   0   2   3       2322.21       2200.99        19.97 o                         
   1   2   3       4806.42       5102.96        31.23 o                         
   2   2   3      13822.44      14799.57        62.62 o                         
   3   2   3       5836.14       6286.88        34.73 o                         
   4   2   3       2738.95       2688.42        24.84 o                         
   5   2   3      23283.13      23427.07       119.74 o                         
   6   2   3       5987.70       6027.56        52.89 o                         
   7   2   3        116.54         70.50         7.19 o                         
   8   2   3       3763.11       3707.46        40.28 o                         
   9   2   3       4141.92       4319.81        48.85 o                         
  10   2   3       1682.48       1592.52        30.23 o                         
  11   2   3       1340.40       1465.15        36.92 o                         
  12   2   3       1001.11       1044.13        43.53 o                         
  13   2   3        552.77        553.33        31.22 o                         
  14   2   3       3142.83       3094.72       122.85 o                         
 -13   3   3       1275.58       1262.85        42.40 o                         
 -12   3   3         29.60        -10.72        10.72 o                         
 -11   3   3       1942.45       2021.39        47.39 o                         
 -10   3   3        936.52        808.81        23.93 o                         
  -9   3   3       1699.80       1672.23        32.96 o                         
  -8   3   3       2796.11       2802.33        38.71 o                         
  -7   3   3       1482.28       1416.68        25.81 o                         
  -6   3   3         38.38         37.64         5.62 o                         
  -5   3   3       1401.55       1288.56        18.90 o                         
  -4   3   3      13074.94      12865.08        72.29 o                         
  -3   3   3        386.63        353.48        10.55 o                         
  -2   3   3      21845.16      21241.06        91.62 o                         
  -1   3   3       9458.59       9240.79        49.79 o                         
   0   3   3       3546.98       4302.84        30.73 o                         
   1   3   3      15347.03      15567.92        72.35 o                         
   2   3   3      27141.15      27216.67       115.80 o                         
   3   3   3         21.38         60.76         5.22 o                         
   4   3   3      17653.50      17273.38        81.90 o                         
   5   3   3      19519.47      20102.09        93.63 o                         
   6   3   3       3132.05       3210.03        26.58 o                         
   7   3   3       1629.62       1589.70        29.40 o                         
   8   3   3       1792.68       1697.08        32.73 o                         
   9   3   3        220.26        189.40        13.22 o                         
  10   3   3       3582.53       3554.36        50.19 o                         
  11   3   3       3485.10       3594.02        60.64 o                         
  12   3   3       1094.62       1046.23        43.12 o                         
  13   3   3       2576.96       2696.48        64.63 o                         
  14   3   3       1348.84       1490.82        66.81 o                         
 -13   4   3         84.66         -2.43        20.30 o                         
 -12   4   3       1390.37       1371.14        50.54 o                         
 -11   4   3       2569.97       2597.04        39.94 o                         
 -10   4   3        239.53        169.78        12.44 o                         
  -9   4   3       1102.77       1081.73        25.08 o                         
  -8   4   3       7080.34       7251.64        69.00 o                         
  -7   4   3       1760.87       1609.54        20.21 o                         
  -6   4   3        282.25        198.18        10.37 o                         
  -5   4   3       9632.88       9934.51        66.30 o                         
  -4   4   3       9854.59       9960.54        58.70 o                         
  -3   4   3       3344.96       3259.65        28.13 o                         
  -2   4   3       9565.04       8970.35        52.93 o                         
  -1   4   3        110.01         53.50         6.40 o                         
   0   4   3        516.57        359.43        11.49 o                         
   1   4   3      10431.14       9266.49        52.59 o                         
   2   4   3        767.21        722.88        15.12 o                         
   3   4   3      14981.31      14457.49        78.34 o                         
   4   4   3       6121.22       5666.52        45.65 o                         
   5   4   3        431.62        459.85        14.45 o                         
   6   4   3        983.22       1001.38        18.40 o                         
   7   4   3       7154.87       7133.05        55.61 o                         
   8   4   3        578.33        458.57        18.80 o                         
   9   4   3       6341.23       6514.42        61.94 o                         
  10   4   3       3853.42       3995.32        47.80 o                         
  11   4   3       1653.71       1684.50        34.25 o                         
  12   4   3         67.16         -5.37        11.73 o                         
  13   4   3       2876.79       2696.25        68.33 o                         
  14   4   3        176.50        104.37        17.42 o                         
 -13   5   3          4.34        -13.06        17.00 o                         
 -12   5   3       1689.50       1681.39        58.97 o                         
 -11   5   3       1011.95       1080.58        45.99 o                         
 -10   5   3        196.87        150.78        16.56 o                         
  -9   5   3       3112.18       3299.81        50.52 o                         
  -8   5   3        290.09        309.52        12.85 o                         
  -7   5   3       2847.79       2882.45        36.82 o                         
  -6   5   3       5825.91       5899.51        52.17 o                         
  -5   5   3       5727.87       5715.50        49.38 o                         
  -4   5   3       3418.96       3721.20        35.88 o                         
  -3   5   3       9774.95       9470.96        55.55 o                         
  -2   5   3       4263.53       4143.47        36.31 o                         
  -1   5   3        275.18        259.51        11.84 o                         
   0   5   3       6041.15       5505.25        43.48 o                         
   1   5   3       4688.73       4334.85        37.02 o                         
   2   5   3       1072.90        998.18        19.82 o                         
   3   5   3       5556.53       5208.72        42.80 o                         
   4   5   3       4070.73       4153.87        38.70 o                         
   5   5   3       1453.17       1623.75        25.92 o                         
   6   5   3       2758.05       2794.90        34.63 o                         
   7   5   3       5938.81       6164.16        47.99 o                         
   8   5   3         70.24         66.87         9.17 o                         
   9   5   3       3760.42       3938.04        55.92 o                         
  10   5   3       1872.70       2030.34        43.82 o                         
  11   5   3         58.57          2.87        11.55 o                         
  12   5   3       2934.12       3039.81        79.68 o                         
  13   5   3       2477.84       2511.90        58.25 o                         
 -12   6   3       1915.50       1883.40        61.64 o                         
 -11   6   3         27.66         -2.72        16.38 o                         
 -10   6   3       2009.13       1985.71        45.33 o                         
  -9   6   3       2348.87       2505.60        48.95 o                         
  -8   6   3        952.01        798.99        23.61 o                         
  -7   6   3        826.19        763.51        24.12 o                         
  -6   6   3       5657.74       5556.58        53.67 o                         
  -5   6   3       1935.45       2045.32        31.26 o                         
  -4   6   3       6627.40       6509.67        49.24 o                         
  -3   6   3       7700.22       7858.40        56.28 o                         
  -2   6   3       3011.63       3339.60        36.07 o                         
  -1   6   3       6972.32       6998.66        54.61 o                         
   0   6   3       3853.41       3621.02        38.80 o                         
   1   6   3        122.61        147.23        10.59 o                         
   2   6   3       2827.62       2581.12        32.39 o                         
   3   6   3       5529.24       5252.42        48.37 o                         
   4   6   3        145.66        124.55         9.67 o                         
   5   6   3       6993.62       7162.41        57.34 o                         
   6   6   3       1242.69       1314.80        25.40 o                         
   7   6   3         65.87         50.63         8.75 o                         
   8   6   3       2905.48       2895.78        40.84 o                         
   9   6   3       6076.92       6296.37        68.86 o                         
  10   6   3         22.61         -9.04        12.02 o                         
  11   6   3       2219.19       2334.61        69.21 o                         
  12   6   3       1158.01       1308.72        54.38 o                         
  13   6   3         25.75        -20.43        20.43 o                         
 -12   7   3        320.32        293.46        28.44 o                         
 -11   7   3        431.14        341.45        27.83 o                         
 -10   7   3       1010.67       1090.25        40.54 o                         
  -9   7   3        114.44         81.42        12.79 o                         
  -8   7   3        116.22         79.41        11.70 o                         
  -7   7   3       3608.97       3752.28        48.55 o                         
  -6   7   3        492.17        405.50        17.55 o                         
  -5   7   3       2636.27       2740.51        41.22 o                         
  -4   7   3       7364.81       7504.80        54.98 o                         
  -3   7   3       1016.05       1036.59        22.76 o                         
  -2   7   3      11941.47      12693.81        81.53 o                         
  -1   7   3      19168.19      20380.28       111.53 o                         
   0   7   3       5438.75       5528.71        53.46 o                         
   1   7   3       3301.81       3144.90        38.85 o                         
   2   7   3       6415.10       6171.78        57.51 o                         
   3   7   3         16.26         23.22         7.65 o                         
   4   7   3       8333.94       8660.85        63.56 o                         
   5   7   3       5682.68       5927.15        55.95 o                         
   6   7   3        212.38        183.33        12.99 o                         
   7   7   3        911.47        882.35        28.82 o                         
   8   7   3       5790.67       5874.45        58.25 o                         
   9   7   3         58.87         36.41        12.44 o                         
  10   7   3       1359.84       1297.32        40.77 o                         
  11   7   3       2263.98       2275.10        70.37 o                         
  12   7   3        227.88        155.30        18.18 o                         
 -11   8   3       2390.81       2716.60        70.82 o                         
 -10   8   3        858.12        926.43        41.46 o                         
  -9   8   3        208.47        167.19        18.42 o                         
  -8   8   3       4834.63       4827.80        78.42 o                         
  -7   8   3       1880.23       1877.59        44.82 o                         
  -6   8   3       2850.59       2800.34        47.92 o                         
  -5   8   3       5382.16       5242.38        59.22 o                         
  -4   8   3       2726.27       2560.43        36.34 o                         
  -3   8   3        399.64        286.04        14.62 o                         
  -2   8   3       5014.31       4899.19        51.90 o                         
  -1   8   3       3605.47       3759.18        44.27 o                         
   0   8   3         82.35        106.56        11.34 o                         
   1   8   3       8657.17       9006.42        73.94 o                         
   2   8   3       2086.06       2150.93        36.18 o                         
   3   8   3       4790.42       4907.78        54.24 o                         
   4   8   3       3730.73       3967.59        46.34 o                         
   5   8   3       1240.06       1161.19        27.64 o                         
   6   8   3        217.59        113.35        13.27 o                         
   7   8   3       4007.39       4219.20        62.92 o                         
   8   8   3       2107.26       2160.57        40.97 o                         
   9   8   3        530.04        517.59        25.25 o                         
  10   8   3       2993.33       3114.89        59.52 o                         
  11   8   3       2785.00       2794.16        84.03 o                         
  12   8   3        702.27        644.60        43.47 o                         
 -10   9   3         97.86         28.38        19.46 o                         
  -9   9   3        681.05        610.50        31.78 o                         
  -8   9   3       2171.41       2161.67        49.76 o                         
  -7   9   3        115.95         55.12        14.56 o                         
  -6   9   3       4557.87       4949.46        82.21 o                         
  -5   9   3       5845.30       5696.58        72.98 o                         
  -4   9   3        207.21        151.59        13.20 o                         
  -3   9   3       1910.96       1980.42        34.27 o                         
  -2   9   3       3436.52       3353.61        44.95 o                         
  -1   9   3        227.41        222.95        15.10 o                         
   0   9   3       7380.92       7166.92        67.67 o                         
   1   9   3       4572.55       4779.45        56.71 o                         
   2   9   3         11.09         -9.89         9.89 o                         
   3   9   3       1261.01       1284.90        40.05 o                         
   4   9   3       2492.65       2331.36        36.40 o                         
   5   9   3         26.02         23.84        11.40 o                         
   6   9   3       4526.32       4572.55        60.71 o                         
   7   9   3       5626.66       5786.77        77.85 o                         
   8   9   3         57.63         29.23        14.91 o                         
   9   9   3       1233.71       1301.06        38.65 o                         
  10   9   3       3468.00       3802.32        67.29 o                         
  11   9   3        181.27        119.38        23.43 o                         
 -10  10   3        546.86        586.48        33.56 o                         
  -9  10   3       1722.03       1745.10        70.78 o                         
  -8  10   3       1138.44       1004.82        37.18 o                         
  -7  10   3       1451.11       1529.22        48.65 o                         
  -6  10   3       5069.93       5342.61       102.26 o                         
  -5  10   3        237.14        192.44        14.20 o                         
  -4  10   3       3990.09       3994.44        57.99 o                         
  -3  10   3       4872.22       5033.25        64.39 o                         
  -2  10   3       3086.47       3019.73        49.39 o                         
  -1  10   3       1003.16       1028.48        37.44 o                         
   0  10   3       1537.32       1550.93        35.29 o                         
   1  10   3        240.92        172.93        16.79 o                         
   2  10   3        188.06        157.75        15.32 o                         
   3  10   3       8374.90       8399.48        88.52 o                         
   4  10   3       2320.97       2308.81        45.07 o                         
   5  10   3       1215.64       1115.40        32.67 o                         
   6  10   3       1906.93       2098.20        45.70 o                         
   7  10   3         48.15         17.88        16.07 o                         
   8  10   3       2052.01       1960.36        59.50 o                         
   9  10   3       1973.40       2012.67        48.68 o                         
  10  10   3        791.33        722.14        30.91 o                         
  -9  11   3        174.77        110.92        21.24 o                         
  -8  11   3        104.79         25.67        19.63 o                         
  -7  11   3       1131.65       1063.83        38.73 o                         
  -6  11   3        295.25        259.66        22.52 o                         
  -5  11   3       1180.27       1170.74        32.94 o                         
  -4  11   3       4571.74       4899.48        75.43 o                         
  -3  11   3       1537.27       1564.09        42.25 o                         
  -2  11   3        247.50        237.96        20.28 o                         
  -1  11   3       1287.72       1532.85        41.18 o                         
   0  11   3        115.44         39.45        15.68 o                         
   1  11   3        450.00        400.86        25.07 o                         
   2  11   3       7742.00       7957.13        88.79 o                         
   3  11   3       3966.30       3814.58        65.40 o                         
   4  11   3        113.59         44.86        14.28 o                         
   5  11   3       1233.02       1241.15        42.86 o                         
   6  11   3        195.23        182.94        18.94 o                         
   7  11   3        868.62        729.07        38.71 o                         
   8  11   3       2984.04       3127.94        67.02 o                         
   9  11   3       1013.06        785.57        37.03 o                         
  -7  12   3        829.35        829.39        43.95 o                         
  -6  12   3        153.03         69.49        20.68 o                         
  -5  12   3       3775.68       4021.90        77.54 o                         
  -4  12   3       2115.43       2112.66        64.14 o                         
  -3  12   3        165.46        102.69        17.87 o                         
  -2  12   3       2974.35       2902.83        58.88 o                         
  -1  12   3       1943.38       1903.29        50.59 o                         
   0  12   3        346.72        270.45        23.64 o                         
   1  12   3       1731.77       1905.81        53.60 o                         
   2  12   3        994.71       1029.93        45.25 o                         
   3  12   3          3.47        -14.44        14.44 o                         
   4  12   3       1769.95       1925.57        48.11 o                         
   5  12   3       2302.11       2274.35        56.89 o                         
   6  12   3         92.38         43.41        20.51 o                         
   7  12   3       1061.50        855.79        42.33 o                         
   8  12   3       1076.36        980.78        44.96 o                         
  -6  13   3        837.61        773.06        51.38 o                         
  -5  13   3       1155.78       1020.36        32.78 o                         
  -4  13   3         66.57          6.52        15.07 o                         
  -3  13   3       1010.38       1025.66        40.08 o                         
  -2  13   3       2178.08       2433.55        59.87 o                         
  -1  13   3        196.15        149.74        22.44 o                         
   0  13   3       2226.32       2348.39        63.42 o                         
   1  13   3       1319.42       1444.05        54.37 o                         
   2  13   3         16.69         17.03        18.34 o                         
   3  13   3       2219.58       2387.40        66.88 o                         
   4  13   3       2948.55       3355.46        74.20 o                         
   5  13   3          6.35        -19.73        19.73 o                         
   6  13   3       1707.04       1614.24        69.87 o                         
   7  13   3       2156.71       2133.55       100.09 o                         
  -4  14   3        254.18        140.62        20.96 o                         
  -3  14   3       1928.35       1980.64        59.03 o                         
  -2  14   3        816.82        685.41        39.72 o                         
  -1  14   3        645.47        546.93        36.42 o                         
   0  14   3       3515.42       3954.58        84.66 o                         
   1  14   3       1053.77        926.74        46.05 o                         
   2  14   3        414.51        325.09        32.44 o                         
   3  14   3       2342.31       2290.44        76.25 o                         
   4  14   3        312.86        284.65        28.08 o                         
   5  14   3       1013.34        835.47        38.09 o                         
  -4 -13   4       2199.67       2214.35        73.95 o                         
  -3 -13   4        818.43        679.58        39.51 o                         
  -2 -13   4        425.18        335.13        36.73 o                         
  -1 -13   4       2219.59       2386.49        74.18 o                         
   0 -13   4        261.75        140.92        27.19 o                         
   1 -13   4        131.57        133.51        26.32 o                         
   2 -13   4        958.64        826.77        50.40 o                         
   3 -13   4         30.40        -13.25        21.94 o                         
   4 -13   4        340.73        232.01        26.57 o                         
  -6 -12   4        424.47        266.34        26.36 o                         
  -5 -12   4       1904.87       2033.47        53.93 o                         
  -4 -12   4       3006.91       3088.65        67.76 o                         
  -3 -12   4          1.29        -16.70        16.70 o                         
  -2 -12   4       2995.00       3066.55        72.85 o                         
  -1 -12   4       1216.77       1234.15        53.66 o                         
   0 -12   4        183.92        101.62        23.38 o                         
   1 -12   4       3027.43       3247.17        80.98 o                         
   2 -12   4       3027.89       3222.24        76.15 o                         
   3 -12   4        105.02         52.71        19.62 o                         
   4 -12   4        959.45        805.28        37.56 o                         
   5 -12   4       2553.86       2667.52        60.81 o                         
   6 -12   4        149.84         29.54        21.78 o                         
   7 -12   4       3119.52       3255.02        78.08 o                         
  -7 -11   4          8.20        -18.50        18.50 o                         
  -6 -11   4       2711.27       2701.09        64.38 o                         
  -5 -11   4       4327.00       4504.90        74.31 o                         
  -4 -11   4        777.19        641.57        30.84 o                         
  -3 -11   4        377.58        370.06        26.73 o                         
  -2 -11   4        447.54        433.73        29.52 o                         
  -1 -11   4         83.40         57.36        17.99 o                         
   0 -11   4       3511.25       3587.19        77.93 o                         
   1 -11   4       4576.77       4881.83        91.27 o                         
   2 -11   4         55.08         32.52        17.47 o                         
   3 -11   4       1302.96       1363.39        44.59 o                         
   4 -11   4        871.26        837.50        35.06 o                         
   5 -11   4        309.99        232.41        19.61 o                         
   6 -11   4       1767.46       1802.97        51.92 o                         
   7 -11   4       3324.83       3387.54        67.47 o                         
   8 -11   4         13.65        -17.82        17.82 o                         
  -9 -10   4       1565.39       1503.20        75.22 o                         
  -8 -10   4         77.70        -26.59        26.59 o                         
  -7 -10   4        472.81        443.69        32.46 o                         
  -6 -10   4       3547.50       3452.54        58.38 o                         
  -5 -10   4        976.91        931.23        32.71 o                         
  -4 -10   4       2449.39       2444.05        53.57 o                         
  -3 -10   4       5307.34       5518.31        79.06 o                         
  -2 -10   4       2006.91       2079.18        49.83 o                         
  -1 -10   4       1832.50       1833.71        47.55 o                         
   0 -10   4       5170.35       5322.95        78.82 o                         
   1 -10   4       3008.34       2949.24        56.23 o                         
   2 -10   4       1633.98       1678.46        47.54 o                         
   3 -10   4       1291.19       1368.57        40.36 o                         
   4 -10   4        310.32        259.37        20.49 o                         
   5 -10   4         12.96        -11.84        11.84 o                         
   6 -10   4       3628.70       3678.62        72.01 o                         
   7 -10   4        357.53        266.48        21.26 o                         
   8 -10   4        547.11        494.88        27.79 o                         
   9 -10   4       1841.63       1921.72        67.17 o                         
 -10  -9   4       1511.65       1346.91        58.92 o                         
  -9  -9   4        274.64        199.38        26.53 o                         
  -8  -9   4       1510.46       1412.98        43.89 o                         
  -7  -9   4        914.30        909.30        41.92 o                         
  -6  -9   4       1466.10       1460.02        44.64 o                         
  -5  -9   4         10.28        -11.04        11.04 o                         
  -4  -9   4       8681.43       8818.41        93.50 o                         
  -3  -9   4       4391.07       4408.24        69.43 o                         
  -2  -9   4          4.25        -11.14        11.14 o                         
  -1  -9   4        817.00        752.97        26.79 o                         
   0  -9   4       3139.21       3130.05        48.24 o                         
   1  -9   4         32.07         -8.91        11.54 o                         
   2  -9   4       2512.80       2534.12        49.01 o                         
   3  -9   4         88.81         76.44        14.51 o                         
   4  -9   4       1311.47       1141.97        34.42 o                         
   5  -9   4      10906.54      10948.08        94.47 o                         
   6  -9   4       3171.22       3212.35        61.68 o                         
   7  -9   4       1732.04       1640.88        43.19 o                         
   8  -9   4        603.48        556.80        23.95 o                         
   9  -9   4       1647.45       1735.69        56.69 o                         
  10  -9   4         11.79        -14.20        14.20 o                         
 -10  -8   4       1713.02       1681.72        70.57 o                         
  -9  -8   4        118.29         55.11        22.85 o                         
  -8  -8   4        538.79        532.51        30.84 o                         
  -7  -8   4        893.52        868.52        38.95 o                         
  -6  -8   4          3.74        -10.80        10.80 o                         
  -5  -8   4       2102.29       2294.03        40.45 o                         
  -4  -8   4       6223.59       6069.30        64.45 o                         
  -3  -8   4        265.67        206.27        15.20 o                         
  -2  -8   4       4440.06       4306.44        52.08 o                         
  -1  -8   4       6691.50       6683.60        65.55 o                         
   0  -8   4       3177.79       3254.14        45.69 o                         
   1  -8   4       4638.41       4665.17        57.83 o                         
   2  -8   4       8078.63       8199.02        75.75 o                         
   3  -8   4       1721.96       1607.61        33.28 o                         
   4  -8   4       1294.83       1340.91        29.21 o                         
   5  -8   4       7584.11       7613.94        68.85 o                         
   6  -8   4        350.08        309.48        19.70 o                         
   7  -8   4       2123.38       2110.77        42.19 o                         
   8  -8   4        520.72        545.55        22.90 o                         
   9  -8   4         35.41         25.81        14.35 o                         
  10  -8   4        868.67        787.40        33.16 o                         
  11  -8   4       2145.80       2310.07        63.26 o                         
 -11  -7   4       2428.61       2575.61        77.72 o                         
 -10  -7   4          5.11        -20.05        20.05 o                         
  -9  -7   4       1495.16       1432.94        56.81 o                         
  -8  -7   4       2014.54       2117.00        57.63 o                         
  -7  -7   4       1378.33       1296.49        42.21 o                         
  -6  -7   4       1253.03       1160.37        36.27 o                         
  -5  -7   4       6102.56       6229.15        61.95 o                         
  -4  -7   4       4943.23       5015.98        51.23 o                         
  -3  -7   4       6153.51       6265.44        67.09 o                         
  -2  -7   4       5995.62       5975.36        60.29 o                         
  -1  -7   4        111.91         64.81         9.58 o                         
   0  -7   4       1042.55        965.90        24.90 o                         
   1  -7   4      15087.98      15506.24       100.74 o                         
   2  -7   4       1268.10       1269.92        28.55 o                         
   3  -7   4       1994.59       2047.82        34.28 o                         
   4  -7   4       3923.58       4196.06        47.04 o                         
   5  -7   4       1354.38       1350.88        28.29 o                         
   6  -7   4       4011.44       3917.42        47.15 o                         
   7  -7   4       5171.70       5246.37        55.97 o                         
   8  -7   4       1052.77       1004.32        31.55 o                         
   9  -7   4       1133.97       1099.23        28.53 o                         
  10  -7   4       1083.19       1112.22        37.90 o                         
  11  -7   4        228.26        174.58        18.43 o                         
  12  -7   4        454.73        379.81        26.33 o                         
 -12  -6   4       1587.31       1551.79        62.82 o                         
 -11  -6   4        528.38        560.19        35.38 o                         
 -10  -6   4          4.62        -13.05        13.05 o                         
  -9  -6   4       1069.55       1099.46        38.95 o                         
  -8  -6   4        820.91        815.85        31.88 o                         
  -7  -6   4       1231.15       1221.26        37.05 o                         
  -6  -6   4       1085.26       1114.00        30.79 o                         
  -5  -6   4       2295.35       2263.74        36.48 o                         
  -4  -6   4       1331.52       1366.88        27.59 o                         
  -3  -6   4      12081.88      12621.11        83.89 o                         
  -2  -6   4       1818.79       1700.80        30.19 o                         
  -1  -6   4       1160.51       1234.95        25.72 o                         
   0  -6   4      21164.93      21844.63       120.01 o                         
   1  -6   4       5148.96       4978.83        49.84 o                         
   2  -6   4        494.03        470.28        17.18 o                         
   3  -6   4       3294.55       3253.97        38.93 o                         
   4  -6   4       3451.35       3462.10        38.22 o                         
   5  -6   4       1027.46        973.22        22.55 o                         
   6  -6   4       2210.60       2350.21        34.92 o                         
   7  -6   4        266.06        200.31        11.33 o                         
   8  -6   4       2366.18       2324.17        34.99 o                         
   9  -6   4       2386.63       2503.25        45.54 o                         
  10  -6   4       1368.36       1413.82        35.95 o                         
  11  -6   4        593.25        489.55        24.03 o                         
  12  -6   4        837.41        824.04        39.31 o                         
  13  -6   4        481.94        388.84        27.38 o                         
 -12  -5   4        634.17        651.52        42.18 o                         
 -11  -5   4        279.92        131.37        23.75 o                         
 -10  -5   4        605.52        560.42        24.48 o                         
  -9  -5   4       3787.49       3812.40        64.16 o                         
  -8  -5   4        879.90        820.24        29.80 o                         
  -7  -5   4       3711.68       3906.37        51.34 o                         
  -6  -5   4       3865.47       3886.83        46.26 o                         
  -5  -5   4        595.43        534.19        17.04 o                         
  -4  -5   4       2563.79       2555.56        32.35 o                         
  -3  -5   4       8221.18       8729.24        59.76 o                         
  -2  -5   4       1217.88       1311.36        24.40 o                         
  -1  -5   4       6840.91       6843.00        55.32 o                         
   0  -5   4       6333.11       5964.31        52.84 o                         
   1  -5   4       2520.14       2764.61        33.86 o                         
   2  -5   4       1444.03       1197.77        23.32 o                         
   3  -5   4       1569.61       1348.29        24.20 o                         
   4  -5   4        164.43        160.33         9.11 o                         
   5  -5   4       6128.06       6279.95        51.76 o                         
   6  -5   4      12416.60      12949.51        76.16 o                         
   7  -5   4         96.77         74.49         8.93 o                         
   8  -5   4       4952.73       4911.76        43.58 o                         
   9  -5   4       7311.46       7474.71        69.49 o                         
  10  -5   4        517.81        416.15        16.73 o                         
  11  -5   4        899.81        837.85        29.27 o                         
  12  -5   4        693.58        691.59        30.19 o                         
  13  -5   4         28.70        -18.81        20.97 o                         
 -12  -4   4        109.61          1.33        19.29 o                         
 -11  -4   4        634.25        567.24        30.43 o                         
 -10  -4   4       2605.25       2641.78        55.97 o                         
  -9  -4   4        111.67         69.50        11.30 o                         
  -8  -4   4       1613.85       1729.66        33.58 o                         
  -7  -4   4       4255.37       4149.77        50.17 o                         
  -6  -4   4        972.08        988.77        25.44 o                         
  -5  -4   4       4293.88       4244.70        44.77 o                         
  -4  -4   4      11183.19      11589.83        72.59 o                         
  -3  -4   4        638.15        670.95        17.47 o                         
  -2  -4   4      14816.33      15207.00        82.04 o                         
  -1  -4   4      13860.51      13911.75        77.85 o                         
   0  -4   4        122.79        111.28         9.54 o                         
   1  -4   4       5305.61       4893.90        44.40 o                         
   2  -4   4       8572.93       8123.96        53.71 o                         
   3  -4   4          5.97          0.96         5.77 o                         
   4  -4   4       2308.85       2134.74        28.31 o                         
   5  -4   4      11665.04      12006.83        70.97 o                         
   6  -4   4       5252.18       5901.43        48.61 o                         
   7  -4   4       1640.06       1706.14        25.66 o                         
   8  -4   4       4663.10       4933.04        53.76 o                         
   9  -4   4        213.31        195.16        12.23 o                         
  10  -4   4       4403.25       4536.36        45.13 o                         
  11  -4   4       2470.64       2600.10        57.91 o                         
  12  -4   4        113.85         35.38        22.31 o                         
  13  -4   4       1558.68       1646.94        61.04 o                         
 -13  -3   4        325.70        236.55        22.32 o                         
 -12  -3   4        314.18        261.31        23.79 o                         
 -11  -3   4       4075.28       4203.82        77.77 o                         
 -10  -3   4        565.68        522.09        24.30 o                         
  -9  -3   4        173.10        135.91        15.45 o                         
  -8  -3   4       5779.16       5823.06        58.16 o                         
  -7  -3   4       6202.05       6230.62        54.77 o                         
  -6  -3   4         49.81         34.96         6.60 o                         
  -5  -3   4      10078.72      10200.97        65.48 o                         
  -4  -3   4       4770.36       4574.19        38.32 o                         
  -3  -3   4       5004.63       4871.53        41.67 o                         
  -2  -3   4      16521.79      15765.42        78.54 o                         
  -1  -3   4       4834.69       4960.45        37.03 o                         
   0  -3   4        405.34        318.58        11.20 o                         
   1  -3   4      12895.52      12682.44        71.11 o                         
   2  -3   4       1835.14       1689.69        22.36 o                         
   3  -3   4       1339.74       1379.11        19.98 o                         
   4  -3   4       9516.93       9460.43        59.06 o                         
   5  -3   4       3556.28       3434.62        31.85 o                         
   6  -3   4       5107.68       5276.07        44.28 o                         
   7  -3   4       7485.70       7414.02        58.32 o                         
   8  -3   4       5506.88       5854.08        59.36 o                         
   9  -3   4        195.28        219.74        13.50 o                         
  10  -3   4       3662.70       3817.03        51.60 o                         
  11  -3   4        180.94        184.23        17.02 o                         
  12  -3   4         96.62         51.25        12.63 o                         
  13  -3   4       1348.69       1591.21        42.15 o                         
  14  -3   4        341.22        170.07        65.82 o                         
 -13  -2   4         58.75        -12.74        15.80 o                         
 -12  -2   4       1744.18       1917.03        69.13 o                         
 -11  -2   4        700.54        787.37        38.08 o                         
 -10  -2   4         47.83         11.85        10.08 o                         
  -9  -2   4       1194.84       1256.00        31.69 o                         
  -8  -2   4       2323.73       2461.49        32.43 o                         
  -7  -2   4        143.57        148.47         8.74 o                         
  -6  -2   4       9293.49       9531.81        61.27 o                         
  -5  -2   4       1643.03       1474.18        22.15 o                         
  -4  -2   4       3549.89       3776.83        31.68 o                         
  -3  -2   4      28330.15      28208.44       111.07 o                         
  -2  -2   4      19521.64      19135.77        83.97 o                         
  -1  -2   4       8782.78       8839.15        48.91 o                         
   0  -2   4       6241.12       6293.93        40.24 o                         
   1  -2   4      11821.24      11530.11        60.86 o                         
   2  -2   4       1016.71       1229.93        17.79 o                         
   3  -2   4       8394.51       8587.79        49.06 o                         
   4  -2   4       5875.94       5717.48        39.92 o                         
   5  -2   4       1297.21       1347.19        19.60 o                         
   6  -2   4       5360.33       5323.45        53.63 o                         
   7  -2   4       6309.38       6311.09        58.93 o                         
   8  -2   4        370.07        329.16        14.57 o                         
   9  -2   4       3385.50       3364.32        41.23 o                         
  10  -2   4       1026.96       1132.81        29.88 o                         
  11  -2   4          7.39         -9.41         9.41 o                         
  12  -2   4       1669.23       1720.79        43.00 o                         
  13  -2   4       2723.37       2724.55        90.10 o                         
  14  -2   4        141.63         16.45        29.96 o                         
 -13  -1   4       1475.40       1487.85        44.71 o                         
 -12  -1   4       1858.58       2054.68        44.10 o                         
 -11  -1   4         48.32          5.74        11.69 o                         
 -10  -1   4        647.82        645.44        21.98 o                         
  -9  -1   4       6238.81       6248.61        54.66 o                         
  -8  -1   4        438.67        427.55        16.12 o                         
  -7  -1   4       4038.67       4435.18        35.63 o                         
  -6  -1   4      12015.29      11988.10        66.04 o                         
  -5  -1   4       4190.30       4448.32        36.25 o                         
  -4  -1   4       1891.28       1860.81        21.55 o                         
  -3  -1   4       2338.74       2189.66        19.45 o                         
  -2  -1   4        200.20        198.21         7.40 o                         
  -1  -1   4       2221.08       2746.87        22.91 o                         
   0  -1   4       2597.16       2913.19        23.95 o                         
   1  -1   4        549.18        554.75        11.52 o                         
   2  -1   4      24185.38      24674.47       119.83 o                         
   3  -1   4      22627.07      22469.05        96.74 o                         
   4  -1   4       1460.87       1419.98        17.21 o                         
   5  -1   4         40.24         49.50         7.27 o                         
   6  -1   4      20138.25      21204.19       110.25 o                         
   7  -1   4       2831.47       3014.50        31.70 o                         
   8  -1   4       6226.66       6294.68        52.42 o                         
   9  -1   4       2776.89       2942.33        33.72 o                         
  10  -1   4        757.55        640.92        18.18 o                         
  11  -1   4         48.36         50.70        12.52 o                         
  12  -1   4       2385.52       2263.70        63.97 o                         
  13  -1   4        384.35        233.97        20.45 o                         
  14  -1   4       1276.92       1163.10        51.37 o                         
 -13   0   4       1533.56       1488.05        39.59 o                         
 -12   0   4        558.32        516.53        22.72 o                         
 -11   0   4        350.02        320.19        15.33 o                         
 -10   0   4       2218.13       2090.24        29.75 o                         
  -9   0   4       1470.87       1487.18        23.73 o                         
  -8   0   4       3158.50       3266.31        33.80 o                         
  -7   0   4       6689.39       6827.71        51.44 o                         
  -6   0   4       2838.69       2960.70        27.37 o                         
  -5   0   4        987.80       1416.34        18.76 o                         
  -4   0   4      11456.66      11649.63        59.58 o                         
  -3   0   4       4798.83       4651.30        33.20 o                         
  -2   0   4      52190.15      52212.95       239.27 o                         
  -1   0   4        101.76         87.11         5.79 o                         
   0   0   4        658.15        746.72        13.34 o                         
   1   0   4        659.32        633.58        12.64 o                         
   2   0   4      38053.75      37020.05       184.43 o                         
   3   0   4        354.78        435.86        11.82 o                         
   4   0   4       4265.58       4224.98        41.46 o                         
   5   0   4      17345.26      17638.64        88.28 o                         
   6   0   4       6343.32       6121.48        44.65 o                         
   7   0   4       2813.81       2752.31        29.11 o                         
   8   0   4       4910.63       4998.77        42.55 o                         
   9   0   4        325.34        279.37        17.23 o                         
  10   0   4       1851.85       1814.07        37.27 o                         
  11   0   4       5013.86       5207.56        78.43 o                         
  12   0   4       1008.38       1035.70        54.61 o                         
  13   0   4         12.09        -11.06        13.66 o                         
  14   0   4       1178.75       1077.12        44.30 o                         
 -13   1   4       1167.41       1094.12        33.28 o                         
 -12   1   4        830.19        771.27        23.03 o                         
 -11   1   4       4327.27       4480.90        66.23 o                         
 -10   1   4        850.17        852.15        25.47 o                         
  -9   1   4          5.27         -2.77         7.05 o                         
  -8   1   4      10604.45      10671.89        80.92 o                         
  -7   1   4       6918.46       6815.44        55.47 o                         
  -6   1   4       2743.08       2637.75        26.13 o                         
  -5   1   4        679.55        588.92        13.11 o                         
  -4   1   4      10025.74       9822.74        55.16 o                         
  -3   1   4        175.38        219.53         8.92 o                         
  -2   1   4      33114.34      32611.93       136.27 o                         
  -1   1   4         91.33         91.57         6.41 o                         
   0   1   4        312.99        266.64         8.72 o                         
   1   1   4       5006.41       4134.41        27.58 o                         
   2   1   4       5888.03       6565.45        37.09 o                         
   3   1   4       3201.57       3734.20        28.85 o                         
   4   1   4      28355.47      27288.38       153.66 o                         
   5   1   4      34035.05      34092.71       163.22 o                         
   6   1   4       2542.45       2589.28        27.74 o                         
   7   1   4       8111.44       8303.80        57.73 o                         
   8   1   4       2772.48       2977.29        32.93 o                         
   9   1   4        253.95        241.22        11.63 o                         
  10   1   4       4083.85       3802.91        45.25 o                         
  11   1   4        420.42        385.35        23.71 o                         
  12   1   4         20.62        -13.90        13.90 o                         
  13   1   4       1742.29       1675.42        94.60 o                         
  14   1   4        703.97        656.54        30.47 o                         
 -13   2   4        314.44        204.15        14.54 o                         
 -12   2   4       3181.47       3164.16        76.06 o                         
 -11   2   4        956.73        962.56        34.12 o                         
 -10   2   4         29.80         -5.42         8.51 o                         
  -9   2   4       1418.82       1606.15        30.21 o                         
  -8   2   4       7498.15       7612.64        63.34 o                         
  -7   2   4       1585.06       1666.74        27.60 o                         
  -6   2   4       8391.54       8340.24        54.26 o                         
  -5   2   4       4968.98       4583.52        37.70 o                         
  -4   2   4         69.71         40.55         4.91 o                         
  -3   2   4      10783.06      10396.45        54.80 o                         
  -2   2   4      14613.28      14002.30        65.65 o                         
  -1   2   4       6012.06       5833.49        37.47 o                         
   0   2   4         97.01         72.67         6.22 o                         
   1   2   4        274.55        299.66         8.80 o                         
   2   2   4       8590.40       8200.57        42.66 o                         
   3   2   4       1372.97       1468.37        15.79 o                         
   4   2   4      16094.92      15965.45        79.21 o                         
   5   2   4        305.58        340.64        13.38 o                         
   6   2   4      19136.93      19210.98       110.63 o                         
   7   2   4      14715.04      15405.53        95.67 o                         
   8   2   4         32.34          9.90         6.82 o                         
   9   2   4       4340.37       4809.57        49.58 o                         
  10   2   4       1972.33       2123.25        34.63 o                         
  11   2   4         15.85         -8.30         8.30 o                         
  12   2   4        546.02        547.32        36.72 o                         
  13   2   4       3409.72       3158.45       129.45 o                         
  14   2   4        106.55         23.94        21.99 o                         
 -13   3   4        545.64        441.74        22.58 o                         
 -12   3   4       1336.00       1377.39        35.11 o                         
 -11   3   4        117.19         99.07        12.38 o                         
 -10   3   4       1170.78       1137.36        29.32 o                         
  -9   3   4       8316.56       8329.70        79.60 o                         
  -8   3   4       1001.90       1030.69        24.76 o                         
  -7   3   4       2437.50       2359.06        26.65 o                         
  -6   3   4       2130.70       1940.12        26.05 o                         
  -5   3   4      11843.62      12347.88        71.75 o                         
  -4   3   4       2870.08       2669.65        24.82 o                         
  -3   3   4       8440.51       7734.71        48.95 o                         
  -2   3   4       1063.86       1052.18        16.29 o                         
  -1   3   4        107.95        142.92         7.67 o                         
   0   3   4      14414.19      14892.14        68.33 o                         
   1   3   4       2674.29       2421.74        22.92 o                         
   2   3   4       1465.93       1588.92        18.45 o                         
   3   3   4       5955.92       5569.30        37.76 o                         
   4   3   4       2203.98       2055.73        22.64 o                         
   5   3   4       8399.56       8334.27        49.40 o                         
   6   3   4      10694.33      10834.08        60.84 o                         
   7   3   4       2698.33       2729.45        38.54 o                         
   8   3   4       4620.08       4619.80        52.52 o                         
   9   3   4       1967.53       2143.86        35.73 o                         
  10   3   4        589.52        604.37        22.80 o                         
  11   3   4        474.55        449.45        21.24 o                         
  12   3   4       1137.57       1229.36        50.13 o                         
  13   3   4        532.70        442.03        33.14 o                         
  14   3   4        572.92        610.47        40.89 o                         
 -13   4   4       1832.90       1901.37        66.32 o                         
 -12   4   4        506.93        450.35        20.50 o                         
 -11   4   4         11.31         -9.31         9.31 o                         
 -10   4   4       2614.42       2608.79        40.17 o                         
  -9   4   4       6850.35       6914.10        66.24 o                         
  -8   4   4       2340.04       2506.68        37.38 o                         
  -7   4   4       1549.94       1593.21        26.70 o                         
  -6   4   4        601.11        516.90        16.28 o                         
  -5   4   4        778.77        786.06        19.57 o                         
  -4   4   4      11579.31      11472.81        70.62 o                         
  -3   4   4       4690.81       4539.47        36.77 o                         
  -2   4   4         68.82         98.04         6.93 o                         
  -1   4   4      20952.21      20962.61        97.43 o                         
   0   4   4       5276.08       5536.84        39.76 o                         
   1   4   4       2146.26       2044.09        24.10 o                         
   2   4   4      10057.08      10566.26        59.56 o                         
   3   4   4       4946.67       5232.29        40.61 o                         
   4   4   4       5658.38       5720.12        47.81 o                         
   5   4   4       9062.60       9165.98        60.47 o                         
   6   4   4         31.29         19.46         5.31 o                         
   7   4   4       1303.42       1166.23        18.44 o                         
   8   4   4       1987.28       2008.05        31.27 o                         
   9   4   4       2185.29       2392.01        38.23 o                         
  10   4   4        292.40        237.28        15.04 o                         
  11   4   4       2471.65       2472.61        38.88 o                         
  12   4   4       1927.74       2051.88        40.73 o                         
  13   4   4         23.73        -10.70        10.70 o                         
  14   4   4       1525.74       1591.41        41.66 o                         
 -12   5   4        295.18        233.72        22.05 o                         
 -11   5   4       1730.40       1853.78        47.44 o                         
 -10   5   4       1452.29       1550.54        46.52 o                         
  -9   5   4         17.61        -11.21        11.21 o                         
  -8   5   4       2579.26       2668.09        40.55 o                         
  -7   5   4       1405.39       1337.94        27.02 o                         
  -6   5   4       1550.71       1634.58        27.68 o                         
  -5   5   4       9114.93       9299.42        69.20 o                         
  -4   5   4       2899.06       2605.38        30.33 o                         
  -3   5   4        662.98        790.46        16.15 o                         
  -2   5   4       3036.23       2447.09        29.62 o                         
  -1   5   4       7406.03       6923.15        50.36 o                         
   0   5   4        139.30        161.52         9.44 o                         
   1   5   4       9782.08       8941.98        56.98 o                         
   2   5   4      15784.77      16227.33        86.52 o                         
   3   5   4        305.87        328.36        12.19 o                         
   4   5   4       6498.46       6524.18        50.15 o                         
   5   5   4       2951.31       2551.94        32.34 o                         
   6   5   4        205.08        215.77        11.01 o                         
   7   5   4        583.03        500.93        15.39 o                         
   8   5   4       4211.23       4310.30        42.62 o                         
   9   5   4        142.25         81.33        11.57 o                         
  10   5   4       2777.29       2761.73        49.18 o                         
  11   5   4       1534.27       1511.27        43.82 o                         
  12   5   4        401.80        282.58        19.01 o                         
  13   5   4       2510.39       2345.69        50.05 o                         
 -12   6   4        576.78        548.46        31.22 o                         
 -11   6   4       1621.55       1815.19        50.18 o                         
 -10   6   4         11.65        -11.96        11.96 o                         
  -9   6   4        220.08        232.73        21.80 o                         
  -8   6   4       1673.73       1733.60        33.51 o                         
  -7   6   4       1169.39       1099.19        25.61 o                         
  -6   6   4       3357.27       3446.71        42.83 o                         
  -5   6   4      10212.85      10560.49        75.52 o                         
  -4   6   4       2376.61       2273.90        27.31 o                         
  -3   6   4       4465.74       4444.95        38.05 o                         
  -2   6   4      12002.45      11945.97        75.68 o                         
  -1   6   4       2151.78       2264.62        30.80 o                         
   0   6   4        286.00        152.17         9.72 o                         
   1   6   4       6315.61       5712.24        46.31 o                         
   2   6   4        489.41        437.33        15.67 o                         
   3   6   4       2373.54       2261.57        30.93 o                         
   4   6   4       9707.68       9958.05        72.72 o                         
   5   6   4        476.10        386.68        15.23 o                         
   6   6   4       2970.00       2972.45        38.81 o                         
   7   6   4       3548.44       3835.10        43.39 o                         
   8   6   4        505.77        422.58        14.96 o                         
   9   6   4       2321.85       2418.15        41.42 o                         
  10   6   4       2159.43       2379.56        47.27 o                         
  11   6   4        899.54        882.19        33.65 o                         
  12   6   4        616.17        586.32        26.92 o                         
  13   6   4       1582.53       1536.55        45.55 o                         
 -12   7   4       1523.92       1439.43        52.52 o                         
 -11   7   4        302.34        279.35        25.80 o                         
 -10   7   4        687.72        610.10        35.51 o                         
  -9   7   4       2097.52       2284.86        50.77 o                         
  -8   7   4        322.82        267.44        19.80 o                         
  -7   7   4        448.46        394.84        19.28 o                         
  -6   7   4       3889.16       3919.65        48.37 o                         
  -5   7   4       7106.75       7396.04        63.26 o                         
  -4   7   4        969.10        964.19        20.36 o                         
  -3   7   4      12151.94      12553.56        77.06 o                         
  -2   7   4       2331.97       2006.02        29.90 o                         
  -1   7   4       6511.23       6946.26        55.06 o                         
   0   7   4       3914.28       3516.92        38.29 o                         
   1   7   4       2839.83       2774.74        35.55 o                         
   2   7   4        437.94        358.01        15.11 o                         
   3   7   4       9087.18       9057.75        69.67 o                         
   4   7   4       6431.93       6929.18        58.17 o                         
   5   7   4        430.77        448.41        17.33 o                         
   6   7   4       2451.96       2511.16        42.86 o                         
   7   7   4        270.72        227.51        14.05 o                         
   8   7   4       2290.51       2224.01        33.84 o                         
   9   7   4       2057.64       2065.59        37.53 o                         
  10   7   4        396.31        355.60        19.21 o                         
  11   7   4        322.95        226.37        21.95 o                         
  12   7   4       1967.43       2203.15        60.24 o                         
  13   7   4        366.07        240.35        28.02 o                         
 -11   8   4        127.76          7.29        19.09 o                         
 -10   8   4       1982.06       2107.43        60.71 o                         
  -9   8   4       2144.75       2179.16        55.06 o                         
  -8   8   4         27.78         27.02        15.00 o                         
  -7   8   4       1626.88       1723.62        37.25 o                         
  -6   8   4        126.27        116.38        14.05 o                         
  -5   8   4          0.86         -8.13         8.13 o                         
  -4   8   4       4421.20       4423.62        44.53 o                         
  -3   8   4       3447.89       3436.95        43.47 o                         
  -2   8   4        876.35        988.92        23.90 o                         
  -1   8   4       5966.95       6307.75        55.56 o                         
   0   8   4       4248.23       4372.27        45.60 o                         
   1   8   4        106.43         86.33         9.91 o                         
   2   8   4       2067.85       1873.52        32.80 o                         
   3   8   4       6077.32       6106.46        61.01 o                         
   4   8   4         80.17         61.30         9.58 o                         
   5   8   4       2600.26       2720.93        42.80 o                         
   6   8   4       1535.45       1511.91        33.46 o                         
   7   8   4        394.22        400.55        21.94 o                         
   8   8   4       4243.99       4257.28        59.19 o                         
   9   8   4        509.47        447.44        21.35 o                         
  10   8   4          3.43        -13.51        13.51 o                         
  11   8   4       1972.62       2077.82        59.31 o                         
  12   8   4        640.86        631.99        38.42 o                         
 -10   9   4       2931.40       3202.00        71.79 o                         
  -9   9   4        630.24        554.29        30.11 o                         
  -8   9   4        138.41        126.45        18.71 o                         
  -7   9   4        628.03        686.82        31.92 o                         
  -6   9   4       1479.75       1260.74        50.64 o                         
  -5   9   4       7651.03       7548.81        70.50 o                         
  -4   9   4       7490.81       7452.61        66.33 o                         
  -3   9   4         60.20         13.23         9.33 o                         
  -2   9   4       3400.03       3370.40        44.33 o                         
  -1   9   4       4136.49       4238.04        48.88 o                         
   0   9   4        612.81        466.94        19.52 o                         
   1   9   4       2694.40       2739.99        42.36 o                         
   2   9   4       8693.14       8662.44        79.27 o                         
   3   9   4        572.35        525.95        21.64 o                         
   4   9   4       1981.89       1887.37        34.79 o                         
   5   9   4       3111.56       3060.21        52.69 o                         
   6   9   4        109.60         77.48        13.01 o                         
   7   9   4        869.65        885.36        33.67 o                         
   8   9   4       2305.78       2443.38        51.70 o                         
   9   9   4        847.61        645.33        28.67 o                         
  10   9   4       1025.32       1047.89        43.24 o                         
  11   9   4       1107.29       1026.34        38.52 o                         
 -10  10   4        309.37        197.62        24.40 o                         
  -9  10   4        264.06        198.78        25.11 o                         
  -8  10   4       1828.18       1940.16        53.74 o                         
  -7  10   4       1798.22       1885.37        54.31 o                         
  -6  10   4        848.45        788.70        35.97 o                         
  -5  10   4       5287.95       5369.44        66.99 o                         
  -4  10   4         60.88         14.05         9.62 o                         
  -3  10   4       1334.65       1379.59        36.81 o                         
  -2  10   4       1180.25       1261.16        33.75 o                         
  -1  10   4       1497.71       1486.89        32.28 o                         
   0  10   4       2311.55       2218.06        38.69 o                         
   1  10   4       9635.12       9826.65        85.20 o                         
   2  10   4        519.48        479.79        22.89 o                         
   3  10   4        502.30        460.56        24.09 o                         
   4  10   4       3384.75       3298.20        57.06 o                         
   5  10   4       1293.42       1166.10        31.98 o                         
   6  10   4       1838.95       1948.84        46.36 o                         
   7  10   4        887.84        939.40        36.55 o                         
   8  10   4       1600.87       1640.94        47.48 o                         
   9  10   4        125.61         80.05        17.88 o                         
  10  10   4       3499.41       3614.77        78.11 o                         
  11  10   4        455.68        417.58        30.58 o                         
  -9  11   4       1067.05        983.12        46.12 o                         
  -8  11   4       1093.90        995.09        44.83 o                         
  -7  11   4          2.05        -17.85        17.85 o                         
  -6  11   4       1369.84       1362.00        50.87 o                         
  -5  11   4       1803.37       1767.06        45.61 o                         
  -4  11   4       1018.07        838.64        28.76 o                         
  -3  11   4       2748.51       2928.42        52.63 o                         
  -2  11   4       2327.34       2381.50        47.42 o                         
  -1  11   4          5.10        -11.78        11.78 o                         
   0  11   4      11406.64      11534.07       113.28 o                         
   1  11   4       1000.09        911.03        34.80 o                         
   2  11   4         89.49         76.83        15.94 o                         
   3  11   4       1701.48       1686.05        44.26 o                         
   4  11   4       4003.13       4116.99        64.55 o                         
   5  11   4         26.29         -6.10        10.18 o                         
   6  11   4       1879.40       1898.84        45.53 o                         
   7  11   4        634.10        523.78        31.95 o                         
   8  11   4        443.49        343.20        27.59 o                         
   9  11   4       2364.74       2537.74        75.07 o                         
  10  11   4       2430.26       2370.83        57.37 o                         
  -7  12   4       1572.53       1621.97        65.84 o                         
  -6  12   4       3197.86       3368.85        94.17 o                         
  -5  12   4        159.93         78.98        15.45 o                         
  -4  12   4       2637.73       2738.71        60.67 o                         
  -3  12   4        618.83        655.03        27.93 o                         
  -2  12   4          0.36        -13.77        13.77 o                         
  -1  12   4       2282.89       2410.64        56.26 o                         
   0  12   4       1123.71       1112.95        41.51 o                         
   1  12   4        246.80        154.20        21.16 o                         
   2  12   4        961.99       1026.12        42.71 o                         
   3  12   4       1403.51       1498.22        51.16 o                         
   4  12   4         35.41         -0.01        13.81 o                         
   5  12   4       1783.16       1759.64        47.82 o                         
   6  12   4       2957.89       3074.55        69.41 o                         
   7  12   4         74.44         34.70        19.57 o                         
   8  12   4        912.83        798.06        46.41 o                         
  -6  13   4        144.97        121.87        34.85 o                         
  -5  13   4       1265.98       1189.98        52.35 o                         
  -4  13   4       1777.59       1847.89        61.00 o                         
  -3  13   4        116.26          2.60        15.38 o                         
  -2  13   4       1049.49        975.40        42.30 o                         
  -1  13   4       3513.07       3637.91        72.92 o                         
   0  13   4        533.27        462.06        32.17 o                         
   1  13   4         44.06          9.03        17.68 o                         
   2  13   4       1199.12       1164.20        50.68 o                         
   3  13   4        228.41        146.86        21.87 o                         
   4  13   4       1237.22       1202.60        46.27 o                         
   5  13   4       3057.12       3096.24        81.99 o                         
   6  13   4        573.33        409.06        33.49 o                         
   7  13   4        513.57        381.35        36.70 o                         
  -4  14   4        470.44        337.67        30.05 o                         
  -3  14   4        160.94        102.74        21.04 o                         
  -2  14   4       2231.66       2315.76        67.45 o                         
  -1  14   4       1219.69       1131.37        46.20 o                         
   0  14   4        202.03        138.99        23.47 o                         
   1  14   4       2198.34       2423.15        69.22 o                         
   2  14   4       1095.80       1024.81        49.38 o                         
   3  14   4        451.43        339.98        36.13 o                         
   4  14   4       3379.28       3723.37        81.50 o                         
   5  14   4        979.29        897.41        36.65 o                         
  -3 -13   5       1002.44        913.85        43.74 o                         
  -2 -13   5        540.65        527.95        37.97 o                         
  -1 -13   5        111.24         79.95        25.25 o                         
   0 -13   5       1304.83       1275.54        62.40 o                         
   1 -13   5        832.42        683.44        48.16 o                         
   2 -13   5          1.10        -18.43        18.43 o                         
   3 -13   5       1090.50       1063.02        51.63 o                         
   4 -13   5        932.11        859.30        43.24 o                         
  -5 -12   5          5.02        -13.51        13.51 o                         
  -4 -12   5       1629.98       1603.06        48.75 o                         
  -3 -12   5       1298.25       1352.74        58.38 o                         
  -2 -12   5        502.04        381.36        30.49 o                         
  -1 -12   5       1002.96       1012.63        49.67 o                         
   0 -12   5       2429.75       2528.55        73.22 o                         
   1 -12   5        147.99         69.72        21.51 o                         
   2 -12   5       1711.03       1800.58        59.16 o                         
   3 -12   5       1392.89       1492.84        62.26 o                         
   4 -12   5          3.25        -14.98        17.16 o                         
   5 -12   5       1457.96       1317.74        50.15 o                         
   6 -12   5       2145.25       2148.21        86.90 o                         
  -7 -11   5       1534.00       1724.61        62.82 o                         
  -6 -11   5         44.42        -22.27        22.27 o                         
  -5 -11   5       1315.04       1194.88        40.13 o                         
  -4 -11   5       3118.07       3310.64        71.11 o                         
  -3 -11   5       2219.71       2096.14        57.34 o                         
  -2 -11   5        380.43        329.05        26.56 o                         
  -1 -11   5       3061.63       3221.91        74.08 o                         
   0 -11   5        233.69        207.41        24.58 o                         
   1 -11   5        927.99        995.34        45.97 o                         
   2 -11   5       3664.42       4172.02        85.87 o                         
   3 -11   5        265.04        206.55        22.39 o                         
   4 -11   5        569.56        519.51        29.23 o                         
   5 -11   5       2176.05       2296.92        52.75 o                         
   6 -11   5        178.35        157.67        22.69 o                         
   7 -11   5        415.06        324.92        25.52 o                         
   8 -11   5       1003.08        982.59        41.11 o                         
  -8 -10   5       2330.21       2444.99        69.41 o                         
  -7 -10   5        988.18        831.66        41.68 o                         
  -6 -10   5        227.19        159.99        21.07 o                         
  -5 -10   5       1677.54       1702.05        39.95 o                         
  -4 -10   5       2447.82       2475.27        51.36 o                         
  -3 -10   5       2074.21       1918.27        48.35 o                         
  -2 -10   5       5851.13       5918.70        87.02 o                         
  -1 -10   5       1849.11       1937.85        57.56 o                         
   0 -10   5        960.81        894.41        37.94 o                         
   1 -10   5       4251.00       4520.89        75.34 o                         
   2 -10   5       2430.81       2481.13        55.37 o                         
   3 -10   5        268.53        243.97        21.30 o                         
   4 -10   5       2660.46       2864.66        54.70 o                         
   5 -10   5       1905.73       1865.61        42.89 o                         
   6 -10   5        231.74        189.14        19.31 o                         
   7 -10   5       1673.41       1626.12        52.55 o                         
   8 -10   5       2479.18       2483.90        63.39 o                         
   9 -10   5         24.31        -18.73        18.73 o                         
  -9  -9   5       2326.24       2245.13        96.07 o                         
  -8  -9   5       1602.44       1667.58        62.32 o                         
  -7  -9   5        211.51        102.76        19.14 o                         
  -6  -9   5        339.55        309.71        24.81 o                         
  -5  -9   5        742.56        714.14        24.93 o                         
  -4  -9   5         50.63         -8.32        11.64 o                         
  -3  -9   5       3377.95       3411.02        60.27 o                         
  -2  -9   5       3542.35       3659.26        64.52 o                         
  -1  -9   5         79.54         35.38        12.46 o                         
   0  -9   5       3331.80       3580.82        55.33 o                         
   1  -9   5       5066.75       5078.88        66.26 o                         
   2  -9   5         64.11         25.28        14.53 o                         
   3  -9   5        473.17        468.83        25.80 o                         
   4  -9   5       2560.08       2727.97        49.93 o                         
   5  -9   5         41.95          1.81        10.95 o                         
   6  -9   5       4550.27       4597.82        69.38 o                         
   7  -9   5       1162.23       1262.68        42.00 o                         
   8  -9   5         28.54        -11.38        12.60 o                         
   9  -9   5       1424.47       1401.31        50.10 o                         
  10  -9   5       1050.22       1001.80        43.17 o                         
 -10  -8   5       1688.30       1744.82        67.95 o                         
  -9  -8   5       2725.25       2912.16        79.56 o                         
  -8  -8   5        160.74        104.49        20.33 o                         
  -7  -8   5        102.87         39.36        16.25 o                         
  -6  -8   5       2449.75       2411.91        46.88 o                         
  -5  -8   5          5.32        -10.73        10.73 o                         
  -4  -8   5       1367.03       1400.78        33.79 o                         
  -3  -8   5       1182.40       1233.04        31.57 o                         
  -2  -8   5       1236.36       1218.76        31.20 o                         
  -1  -8   5       1475.90       1393.27        32.42 o                         
   0  -8   5       9560.00       9461.97        80.82 o                         
   1  -8   5       1004.04        851.94        26.74 o                         
   2  -8   5       1583.37       1574.10        33.97 o                         
   3  -8   5       4329.79       4144.59        53.79 o                         
   4  -8   5       2652.25       2601.07        39.91 o                         
   5  -8   5       1243.96       1174.10        29.62 o                         
   6  -8   5       9225.52       9227.80        90.11 o                         
   7  -8   5        565.77        467.78        23.26 o                         
   8  -8   5       2131.43       2238.24        46.21 o                         
   9  -8   5       2114.33       2252.57        47.70 o                         
  10  -8   5        304.46        246.67        18.88 o                         
  11  -8   5        198.77        132.23        20.69 o                         
 -11  -7   5        113.43         71.05        27.70 o                         
 -10  -7   5       3278.76       3367.38        93.25 o                         
  -9  -7   5        518.21        451.39        31.14 o                         
  -8  -7   5        823.83        676.92        33.62 o                         
  -7  -7   5       3592.04       3667.85        63.55 o                         
  -6  -7   5        978.06        947.31        27.28 o                         
  -5  -7   5       1054.75        996.63        29.82 o                         
  -4  -7   5       2592.07       2714.98        40.21 o                         
  -3  -7   5       2012.34       2075.87        35.63 o                         
  -2  -7   5        111.22         95.19        11.42 o                         
  -1  -7   5       3176.47       3020.90        42.71 o                         
   0  -7   5        913.13        821.79        23.80 o                         
   1  -7   5        439.17        386.98        17.61 o                         
   2  -7   5       6302.30       6304.73        62.23 o                         
   3  -7   5       6489.72       6841.84        64.66 o                         
   4  -7   5       2440.52       2580.61        36.92 o                         
   5  -7   5       5532.81       5822.71        51.37 o                         
   6  -7   5       1155.54       1220.40        29.40 o                         
   7  -7   5       1596.61       1628.77        33.70 o                         
   8  -7   5       2885.71       2934.12        48.69 o                         
   9  -7   5         61.30         38.79        11.37 o                         
  10  -7   5        959.73        786.48        35.60 o                         
  11  -7   5        954.28        946.62        37.22 o                         
  12  -7   5        794.24        688.75        35.93 o                         
 -11  -6   5       1328.05       1300.72        60.62 o                         
 -10  -6   5       3924.31       4155.29        73.41 o                         
  -9  -6   5        504.56        408.33        25.60 o                         
  -8  -6   5       1408.53       1490.56        56.18 o                         
  -7  -6   5        950.79        932.51        30.80 o                         
  -6  -6   5        187.03        112.30        13.41 o                         
  -5  -6   5        688.70        687.27        22.36 o                         
  -4  -6   5       4382.83       4295.78        50.13 o                         
  -3  -6   5         39.91         21.91         7.85 o                         
  -2  -6   5      10124.41      10354.69        75.77 o                         
  -1  -6   5       4636.47       4455.10        47.50 o                         
   0  -6   5         48.85         43.78         8.59 o                         
   1  -6   5       6074.23       6145.70        56.74 o                         
   2  -6   5       8821.52       8869.38        67.83 o                         
   3  -6   5         85.39         61.26         8.92 o                         
   4  -6   5      10232.03      10321.78        71.43 o                         
   5  -6   5       1924.06       2061.78        34.01 o                         
   6  -6   5        514.68        457.63        17.47 o                         
   7  -6   5        139.78        102.47        10.69 o                         
   8  -6   5       2876.53       2855.99        41.92 o                         
   9  -6   5        394.10        345.45        18.20 o                         
  10  -6   5       1393.25       1455.40        35.65 o                         
  11  -6   5       1038.90       1022.31        29.48 o                         
  12  -6   5          1.21        -13.04        17.53 o                         
 -12  -5   5        851.29        678.56        42.76 o                         
 -11  -5   5       4487.21       4602.30        93.21 o                         
 -10  -5   5          6.65        -13.24        13.24 o                         
  -9  -5   5        530.13        476.99        27.33 o                         
  -8  -5   5       1025.97        997.51        38.04 o                         
  -7  -5   5         28.35          0.18        10.15 o                         
  -6  -5   5       2175.75       2332.80        36.95 o                         
  -5  -5   5       4042.48       3981.25        43.53 o                         
  -4  -5   5        737.99        684.61        18.11 o                         
  -3  -5   5       1762.84       1841.05        25.67 o                         
  -2  -5   5       9591.51       9337.23        65.37 o                         
  -1  -5   5       3337.28       3405.09        40.04 o                         
   0  -5   5      11441.87      12031.82        77.93 o                         
   1  -5   5       7848.59       8132.06        62.22 o                         
   2  -5   5        460.07        546.70        16.92 o                         
   3  -5   5        597.44        460.88        15.62 o                         
   4  -5   5        867.44        762.66        17.37 o                         
   5  -5   5        140.35        107.62         8.65 o                         
   6  -5   5       3162.08       3059.93        36.53 o                         
   7  -5   5       3273.96       3347.44        39.96 o                         
   8  -5   5       1202.34       1268.62        32.69 o                         
   9  -5   5        270.70        225.29        15.29 o                         
  10  -5   5       5765.47       6036.98        67.44 o                         
  11  -5   5          3.04         -8.67         8.67 o                         
  12  -5   5       1712.55       1678.73        39.96 o                         
  13  -5   5        835.84        821.28        37.04 o                         
 -12  -4   5       3629.29       3870.89       102.68 o                         
 -11  -4   5        161.06        138.38        21.19 o                         
 -10  -4   5        988.70       1032.19        45.09 o                         
  -9  -4   5       1573.65       1408.70        37.41 o                         
  -8  -4   5       2208.03       2256.14        38.33 o                         
  -7  -4   5         20.86          9.47         9.16 o                         
  -6  -4   5       5746.84       6038.85        57.73 o                         
  -5  -4   5       1276.29       1273.28        25.93 o                         
  -4  -4   5        642.28        602.07        17.56 o                         
  -3  -4   5       2855.79       2781.52        31.43 o                         
  -2  -4   5         41.54         52.69         6.94 o                         
  -1  -4   5       5521.38       5441.83        44.11 o                         
   0  -4   5      35402.29      36151.93       149.18 o                         
   1  -4   5       1775.05       1645.51        25.14 o                         
   2  -4   5       2927.52       2908.54        33.24 o                         
   3  -4   5        928.94        799.10        18.87 o                         
   4  -4   5        347.11        243.26        11.46 o                         
   5  -4   5        467.41        401.76        14.19 o                         
   6  -4   5      10983.25      11599.31        75.47 o                         
   7  -4   5       1727.52       1803.63        30.38 o                         
   8  -4   5        143.19        115.81        11.75 o                         
   9  -4   5       2721.39       2884.85        42.66 o                         
  10  -4   5       1287.13       1205.97        28.54 o                         
  11  -4   5       2118.40       2179.66        43.13 o                         
  12  -4   5       1427.46       1376.20        45.24 o                         
  13  -4   5        154.88        109.84        19.76 o                         
 -12  -3   5        766.28        783.44        35.75 o                         
 -11  -3   5        807.52        831.80        41.49 o                         
 -10  -3   5       3396.66       3564.95        62.94 o                         
  -9  -3   5       3647.69       3563.15        40.57 o                         
  -8  -3   5          3.42         -7.42         7.42 o                         
  -7  -3   5       2914.67       2833.46        37.82 o                         
  -6  -3   5       5260.96       5240.88        47.98 o                         
  -5  -3   5         76.72         49.48         6.81 o                         
  -4  -3   5      13551.81      13948.15        77.16 o                         
  -3  -3   5       8355.56       8293.89        56.52 o                         
  -2  -3   5        684.51        594.06        15.38 o                         
  -1  -3   5      12537.45      12299.71        67.79 o                         
   0  -3   5       4011.01       3843.54        36.57 o                         
   1  -3   5       6754.75       6912.76        49.81 o                         
   2  -3   5      10283.45       9787.72        62.33 o                         
   3  -3   5        498.12        399.77        12.30 o                         
   4  -3   5       1495.37       1377.61        22.87 o                         
   5  -3   5       7396.16       7365.72        51.79 o                         
   6  -3   5       5513.51       5905.25        45.70 o                         
   7  -3   5        451.33        393.84        15.01 o                         
   8  -3   5       3208.26       3332.72        38.08 o                         
   9  -3   5       3539.93       3702.20        48.06 o                         
  10  -3   5       1058.32       1111.55        29.84 o                         
  11  -3   5       4585.86       4789.52        94.85 o                         
  12  -3   5       1001.97       1058.86        35.76 o                         
  13  -3   5          2.19        -13.57        13.57 o                         
  14  -3   5        592.98        507.12        46.76 o                         
 -13  -2   5       1662.08       1601.22        50.86 o                         
 -12  -2   5         13.59        -14.80        14.80 o                         
 -11  -2   5       2994.78       3005.26        69.53 o                         
 -10  -2   5       1420.08       1511.62        39.08 o                         
  -9  -2   5         19.07          4.86        10.34 o                         
  -8  -2   5       4267.34       4348.29        44.81 o                         
  -7  -2   5       5889.56       6034.36        50.27 o                         
  -6  -2   5        826.12        844.61        18.78 o                         
  -5  -2   5       2255.87       2139.29        26.66 o                         
  -4  -2   5       2099.77       2076.67        25.61 o                         
  -3  -2   5        560.46        604.37        13.60 o                         
  -2  -2   5      21406.12      20817.68        95.72 o                         
  -1  -2   5      14780.88      14689.52        71.73 o                         
   0  -2   5       2186.60       2260.79        23.88 o                         
   1  -2   5       4998.07       4579.34        34.13 o                         
   2  -2   5       5029.92       4490.33        35.36 o                         
   3  -2   5         86.00         67.83         6.08 o                         
   4  -2   5       6845.79       6605.33        42.93 o                         
   5  -2   5      15072.61      14908.71        78.92 o                         
   6  -2   5        789.46        734.46        20.00 o                         
   7  -2   5       2998.02       2892.97        42.04 o                         
   8  -2   5       2836.87       2939.84        40.82 o                         
   9  -2   5         86.54         87.58        12.07 o                         
  10  -2   5       6750.56       6792.95        76.01 o                         
  11  -2   5       4158.27       4381.75        60.75 o                         
  12  -2   5        779.53        809.33        37.39 o                         
  13  -2   5        764.73        745.93        36.56 o                         
  14  -2   5        879.18        793.77        45.65 o                         
 -13  -1   5        688.30        637.00        28.06 o                         
 -12  -1   5        733.55        713.96        26.74 o                         
 -11  -1   5       3049.50       3081.27        44.52 o                         
 -10  -1   5         12.53         -7.70         7.70 o                         
  -9  -1   5       1333.45       1382.56        28.13 o                         
  -8  -1   5       7345.29       7358.34        62.83 o                         
  -7  -1   5       4397.88       4407.92        39.53 o                         
  -6  -1   5       4563.36       4694.68        38.99 o                         
  -5  -1   5       2008.13       1811.71        24.12 o                         
  -4  -1   5        155.35         96.06         7.09 o                         
  -3  -1   5       7884.41       7745.45        46.13 o                         
  -2  -1   5      20487.69      19607.13        86.74 o                         
  -1  -1   5      35012.68      34812.37       147.72 o                         
   0  -1   5      34110.29      34823.57       128.77 o                         
   1  -1   5      28766.56      29160.36       133.71 o                         
   2  -1   5         21.45         39.31         5.26 o                         
   3  -1   5       4906.13       4808.46        36.70 o                         
   4  -1   5      18733.00      18198.76        92.36 o                         
   5  -1   5       2418.21       2187.78        24.72 o                         
   6  -1   5       2379.32       2282.25        34.11 o                         
   7  -1   5       2664.52       2623.51        35.06 o                         
   8  -1   5       1220.81       1156.33        29.63 o                         
   9  -1   5       1643.24       1697.83        31.60 o                         
  10  -1   5       6344.75       6387.91        63.20 o                         
  11  -1   5       2516.79       2592.38        42.85 o                         
  12  -1   5         58.36          7.10        14.74 o                         
  13  -1   5       2858.04       2728.22       121.54 o                         
  14  -1   5         72.51         20.25        16.35 o                         
 -13   0   5          6.35        -15.11        15.11 o                         
 -12   0   5       2150.33       2163.51        56.99 o                         
 -11   0   5       2050.01       2056.87        41.80 o                         
 -10   0   5        244.01        188.81        13.07 o                         
  -9   0   5       3594.04       3599.47        37.96 o                         
  -8   0   5        490.21        460.10        15.00 o                         
  -7   0   5       2693.12       2850.44        27.72 o                         
  -6   0   5       3183.52       3271.08        29.27 o                         
  -5   0   5       9902.71       9787.73        56.95 o                         
  -4   0   5         27.89         15.16         4.65 o                         
  -3   0   5      25353.38      25135.77       116.93 o                         
  -2   0   5       2688.49       2449.17        22.90 o                         
  -1   0   5        800.86        902.30        14.21 o                         
   0   0   5      12036.46      12443.76        70.78 o                         
   1   0   5       9607.88       9423.08        49.01 o                         
   2   0   5       4689.96       4801.93        31.29 o                         
   3   0   5       6061.20       5916.28        36.72 o                         
   4   0   5       4705.08       4337.85        43.73 o                         
   5   0   5       2302.73       2338.30        35.72 o                         
   6   0   5       2567.29       2479.46        27.85 o                         
   7   0   5        449.36        422.10        12.14 o                         
   8   0   5        239.76        283.90        11.44 o                         
   9   0   5       4549.67       4581.39        42.17 o                         
  10   0   5       1319.27       1406.42        27.95 o                         
  11   0   5       1031.91       1079.78        31.25 o                         
  12   0   5       3052.68       3015.55        81.82 o                         
  13   0   5       2389.34       2371.47        58.04 o                         
  14   0   5          9.81        -18.08        18.08 o                         
 -13   1   5       1502.87       1501.34        52.75 o                         
 -12   1   5        833.04        851.12        25.79 o                         
 -11   1   5         50.33         22.55         8.37 o                         
 -10   1   5       2671.38       2630.63        35.56 o                         
  -9   1   5       4642.14       4704.97        49.31 o                         
  -8   1   5       2470.82       2481.19        31.16 o                         
  -7   1   5       3223.04       3451.32        30.92 o                         
  -6   1   5       2092.15       2075.26        22.12 o                         
  -5   1   5       2252.08       2266.61        26.06 o                         
  -4   1   5      19296.73      19294.61        97.78 o                         
  -3   1   5      14972.65      15190.99        82.96 o                         
  -2   1   5        929.32        857.86        13.46 o                         
  -1   1   5      20184.27      20191.84        85.75 o                         
   0   1   5       1160.36       1036.23        15.52 o                         
   1   1   5       1371.10       1153.27        14.96 o                         
   2   1   5       9956.58      10661.45        52.10 o                         
   3   1   5         62.49         58.74         4.74 o                         
   4   1   5        401.65        409.65        10.76 o                         
   5   1   5       8805.77       9006.16        63.46 o                         
   6   1   5       5057.66       4841.48        39.84 o                         
   7   1   5        397.98        399.13        12.81 o                         
   8   1   5       9236.24       9116.80        65.03 o                         
   9   1   5       4562.06       4745.97        43.93 o                         
  10   1   5         16.08          4.48         6.01 o                         
  11   1   5       2440.33       2441.58        44.48 o                         
  12   1   5        461.69        430.44        28.48 o                         
  13   1   5        300.33        184.63        17.73 o                         
  14   1   5        285.60        242.09        20.35 o                         
 -13   2   5       1288.68       1193.54        38.42 o                         
 -12   2   5          4.18        -13.27        13.27 o                         
 -11   2   5       1671.12       1844.05        51.96 o                         
 -10   2   5       3131.08       3230.53        45.28 o                         
  -9   2   5        690.21        645.05        22.15 o                         
  -8   2   5       2055.12       2021.71        33.65 o                         
  -7   2   5        885.81        891.16        17.94 o                         
  -6   2   5        735.75        723.93        16.69 o                         
  -5   2   5       7376.86       7591.99        53.10 o                         
  -4   2   5       8115.29       7826.90        50.50 o                         
  -3   2   5         79.55         78.73         6.08 o                         
  -2   2   5       4465.96       4252.51        33.26 o                         
  -1   2   5      13681.51      13197.54        65.47 o                         
   0   2   5       3338.86       3086.32        26.93 o                         
   1   2   5      19415.11      19037.69        83.28 o                         
   2   2   5        795.40       1168.05        15.36 o                         
   3   2   5        357.43        383.73        10.28 o                         
   4   2   5         29.06         28.26         4.40 o                         
   5   2   5       6774.61       6720.61        46.00 o                         
   6   2   5       2208.84       2031.36        26.20 o                         
   7   2   5      11017.14      11282.92        75.60 o                         
   8   2   5      20742.25      20898.09       121.76 o                         
   9   2   5       1235.40       1058.17        27.63 o                         
  10   2   5       1078.09       1052.62        24.68 o                         
  11   2   5        765.22        718.43        31.00 o                         
  12   2   5         19.51         -9.41         9.41 o                         
  13   2   5        948.52        948.54        61.82 o                         
  14   2   5       2106.48       2117.28        60.78 o                         
 -13   3   5        218.30        173.24        18.72 o                         
 -12   3   5        295.44        251.78        16.61 o                         
 -11   3   5       1464.01       1487.81        41.91 o                         
 -10   3   5       1102.89       1074.78        35.45 o                         
  -9   3   5       1573.72       1653.00        35.25 o                         
  -8   3   5       8783.92       9042.18        79.61 o                         
  -7   3   5       1198.67       1102.78        21.84 o                         
  -6   3   5        518.05        486.23        14.52 o                         
  -5   3   5      17052.09      17547.90        91.84 o                         
  -4   3   5      10813.17      10917.82        62.81 o                         
  -3   3   5       3097.10       3000.53        25.95 o                         
  -2   3   5       8891.27       8528.11        49.58 o                         
  -1   3   5       4951.21       4499.65        35.67 o                         
   0   3   5       2090.09       2312.45        23.56 o                         
   1   3   5      32008.32      30655.20       128.28 o                         
   2   3   5       2106.49       1933.77        21.45 o                         
   3   3   5       2404.62       2044.53        21.18 o                         
   4   3   5       2424.15       1976.74        22.31 o                         
   5   3   5       5292.04       5309.49        37.64 o                         
   6   3   5       2777.83       2871.98        25.87 o                         
   7   3   5      12771.54      13416.26        91.11 o                         
   8   3   5       7207.22       7147.09        60.12 o                         
   9   3   5       1424.85       1488.76        29.06 o                         
  10   3   5       4721.57       5037.14        72.07 o                         
  11   3   5         32.93         -3.24        10.20 o                         
  12   3   5         48.34         52.76        13.40 o                         
  13   3   5        961.83        891.63        46.73 o                         
  14   3   5        231.06        189.72        26.88 o                         
 -13   4   5        618.02        516.48        35.97 o                         
 -12   4   5        776.19        626.39        28.88 o                         
 -11   4   5       2167.43       2200.31        38.77 o                         
 -10   4   5         62.42         36.19        11.24 o                         
  -9   4   5       2933.87       3204.31        44.31 o                         
  -8   4   5       2883.60       2954.82        41.92 o                         
  -7   4   5       2455.40       2575.43        29.86 o                         
  -6   4   5       5344.69       5373.07        49.40 o                         
  -5   4   5       8308.84       8531.42        62.01 o                         
  -4   4   5        425.99        432.46        13.89 o                         
  -3   4   5      16581.84      16353.66        86.61 o                         
  -2   4   5       5558.57       5534.87        41.92 o                         
  -1   4   5         91.50        103.59         8.04 o                         
   0   4   5       7698.14       7657.57        49.71 o                         
   1   4   5      12618.54      11569.82        61.92 o                         
   2   4   5        111.56        131.14         8.00 o                         
   3   4   5       8007.04       7751.94        47.50 o                         
   4   4   5       9649.87      10068.58        61.80 o                         
   5   4   5        116.95        104.67         6.69 o                         
   6   4   5       4892.55       5045.95        37.39 o                         
   7   4   5       1576.91       1629.56        22.40 o                         
   8   4   5       6172.55       6491.76        56.28 o                         
   9   4   5       5643.06       5833.78        55.75 o                         
  10   4   5        976.33       1063.53        27.28 o                         
  11   4   5          0.18         -8.75         8.75 o                         
  12   4   5       2534.74       2717.31        66.31 o                         
  13   4   5       1747.04       1671.06        58.66 o                         
  14   4   5          7.60        -12.88        12.88 o                         
 -12   5   5       1739.88       1739.77        65.68 o                         
 -11   5   5        162.70        154.24        18.02 o                         
 -10   5   5        818.54        819.90        31.84 o                         
  -9   5   5       2818.71       2944.08        52.36 o                         
  -8   5   5        429.99        275.76        16.06 o                         
  -7   5   5       5326.95       5389.19        62.84 o                         
  -6   5   5       1330.71       1203.94        26.41 o                         
  -5   5   5        155.37        138.03         9.85 o                         
  -4   5   5       3970.41       3765.52        34.34 o                         
  -3   5   5      14635.67      14778.09        78.92 o                         
  -2   5   5      10087.46      11017.52        66.73 o                         
  -1   5   5        325.69        263.07        12.06 o                         
   0   5   5       2920.88       2875.66        34.08 o                         
   1   5   5        265.46        239.87        11.24 o                         
   2   5   5      25688.77      26384.91       120.09 o                         
   3   5   5      14248.04      14164.02        79.39 o                         
   4   5   5        418.93        359.36        12.63 o                         
   5   5   5       1389.70       1219.53        23.34 o                         
   6   5   5       4767.46       4642.01        45.40 o                         
   7   5   5        163.05        123.86         9.40 o                         
   8   5   5       5238.41       5272.04        45.12 o                         
   9   5   5       1605.16       1627.37        43.16 o                         
  10   5   5       2639.68       2666.26        35.56 o                         
  11   5   5        665.77        615.57        22.43 o                         
  12   5   5       4285.98       4531.44        72.86 o                         
  13   5   5         38.45          6.24        12.02 o                         
 -12   6   5       1391.37       1366.31        55.75 o                         
 -11   6   5       1579.69       1512.14        62.22 o                         
 -10   6   5       4237.55       4250.69        74.90 o                         
  -9   6   5       1151.76       1138.16        30.72 o                         
  -8   6   5        247.71        179.03        14.92 o                         
  -7   6   5        184.85        249.36        15.10 o                         
  -6   6   5        367.82        288.04        16.50 o                         
  -5   6   5       1774.96       1767.10        27.98 o                         
  -4   6   5      13475.37      13540.35        80.10 o                         
  -3   6   5       1639.04       1761.78        23.51 o                         
  -2   6   5       1535.04       1401.84        25.28 o                         
  -1   6   5      12240.11      12243.36        74.02 o                         
   0   6   5       7414.56       7635.00        55.78 o                         
   1   6   5       7738.63       7555.17        55.04 o                         
   2   6   5      15800.03      16506.28        93.10 o                         
   3   6   5        429.61        291.66        12.98 o                         
   4   6   5        307.66        220.02        11.90 o                         
   5   6   5       5094.55       5161.55        48.81 o                         
   6   6   5       1053.40       1210.40        27.14 o                         
   7   6   5       1676.16       1666.23        29.70 o                         
   8   6   5       4677.85       4833.05        46.57 o                         
   9   6   5       3157.25       3057.17        37.70 o                         
  10   6   5        883.05        911.55        30.40 o                         
  11   6   5       3673.96       3751.35        66.39 o                         
  12   6   5        832.01        678.44        28.34 o                         
  13   6   5        371.58        323.53        24.58 o                         
 -11   7   5       2328.36       2307.68        62.04 o                         
 -10   7   5       1070.12       1041.47        46.84 o                         
  -9   7   5        292.88        266.68        19.84 o                         
  -8   7   5       1803.51       2029.44        42.97 o                         
  -7   7   5       2358.74       2395.81        42.48 o                         
  -6   7   5        147.43         88.92        11.33 o                         
  -5   7   5       2497.19       2445.99        37.65 o                         
  -4   7   5       3403.15       3391.13        40.33 o                         
  -3   7   5       4178.39       4319.50        40.97 o                         
  -2   7   5       8408.59       8368.34        66.39 o                         
  -1   7   5       6322.31       6420.40        56.22 o                         
   0   7   5          4.16         14.19         6.72 o                         
   1   7   5       7212.01       7227.28        56.72 o                         
   2   7   5       2645.79       2641.94        35.24 o                         
   3   7   5        214.98        176.24        11.67 o                         
   4   7   5      10341.22      10696.13        76.54 o                         
   5   7   5      11556.71      11529.85        84.94 o                         
   6   7   5        590.59        559.27        21.33 o                         
   7   7   5       3430.14       3469.47        46.35 o                         
   8   7   5       4265.25       4365.67        48.59 o                         
   9   7   5          2.13         -9.83         9.83 o                         
  10   7   5       1533.68       1659.38        38.32 o                         
  11   7   5        889.05        856.21        34.97 o                         
  12   7   5          0.82        -18.67        18.67 o                         
  13   7   5        311.02        287.54        25.41 o                         
 -11   8   5       1274.11       1113.35        54.11 o                         
 -10   8   5        135.60         71.24        20.61 o                         
  -9   8   5       2094.02       2245.38        54.94 o                         
  -8   8   5       2879.65       2987.02        66.24 o                         
  -7   8   5        186.04        137.33        16.56 o                         
  -6   8   5        273.22        284.01        19.77 o                         
  -5   8   5       3088.04       3251.01        46.11 o                         
  -4   8   5        578.83        513.38        20.07 o                         
  -3   8   5       6819.52       6866.84        63.85 o                         
  -2   8   5       4010.48       3917.72        41.37 o                         
  -1   8   5        129.92        137.10        10.50 o                         
   0   8   5       3513.25       3490.71        40.74 o                         
   1   8   5      14338.86      14263.93        92.78 o                         
   2   8   5         23.20         17.94         8.54 o                         
   3   8   5        400.26        385.30        17.32 o                         
   4   8   5       2456.68       2677.14        42.22 o                         
   5   8   5        593.80        480.08        19.68 o                         
   6   8   5       4819.98       4744.66        58.69 o                         
   7   8   5       2874.88       2828.58        49.81 o                         
   8   8   5          1.10         -3.19        10.29 o                         
   9   8   5       2457.02       2502.30        44.68 o                         
  10   8   5        976.56        995.60        37.01 o                         
  11   8   5         36.34         17.80        17.90 o                         
  12   8   5        775.47        708.82        39.32 o                         
 -10   9   5        424.43        352.50        30.16 o                         
  -9   9   5       2862.60       3017.29        64.14 o                         
  -8   9   5         73.62         49.24        17.31 o                         
  -7   9   5       1879.24       2062.73        51.45 o                         
  -6   9   5       2102.52       2442.39        55.01 o                         
  -5   9   5       3392.83       3351.83        49.65 o                         
  -4   9   5       2562.60       2571.30        39.23 o                         
  -3   9   5       4671.56       4647.51        53.04 o                         
  -2   9   5         94.37         48.83        10.22 o                         
  -1   9   5       2017.79       1867.34        34.06 o                         
   0   9   5       6355.26       6298.21        62.35 o                         
   1   9   5        367.98        303.50        17.01 o                         
   2   9   5        785.15        769.88        25.64 o                         
   3   9   5        841.09        845.73        25.92 o                         
   4   9   5       1943.10       1923.08        35.52 o                         
   5   9   5       2702.97       2651.32        45.61 o                         
   6   9   5       7094.78       7194.97        77.54 o                         
   7   9   5        434.65        290.88        21.06 o                         
   8   9   5        874.85        773.08        32.08 o                         
   9   9   5       2500.67       2527.66        48.57 o                         
  10   9   5       1060.59        931.36        35.59 o                         
  11   9   5        150.45         89.02        17.99 o                         
  12   9   5        392.87        429.70        34.90 o                         
  -9  10   5       1675.20       1630.71        59.00 o                         
  -8  10   5         38.75        -11.46        17.49 o                         
  -7  10   5       1677.72       1697.28        52.21 o                         
  -6  10   5       1317.09       1190.94        44.09 o                         
  -5  10   5         23.92          8.49        12.29 o                         
  -4  10   5       5559.42       5635.95        65.52 o                         
  -3  10   5       1205.66       1235.11        42.36 o                         
  -2  10   5         11.56         -9.85         9.85 o                         
  -1  10   5       5888.46       6043.10        62.26 o                         
   0  10   5        275.85        250.81        16.16 o                         
   1  10   5       2356.34       2304.64        41.26 o                         
   2  10   5       1419.86       1550.22        37.60 o                         
   3  10   5       8834.00       8790.79        89.69 o                         
   4  10   5        158.81        129.74        16.49 o                         
   5  10   5       6626.30       6492.96        85.54 o                         
   6  10   5         22.57         -7.85        12.28 o                         
   7  10   5        498.84        502.58        29.09 o                         
   8  10   5       1828.25       2059.72        54.38 o                         
   9  10   5       1928.71       1921.60        56.97 o                         
  10  10   5        247.85        162.43        20.99 o                         
  11  10   5       1808.31       1795.63        66.04 o                         
  -8  11   5       1354.93       1301.04        57.01 o                         
  -7  11   5       2416.79       2619.02        67.24 o                         
  -6  11   5          0.39         -9.33        17.69 o                         
  -5  11   5       2585.67       2728.38        54.10 o                         
  -4  11   5       2753.39       2845.16        52.00 o                         
  -3  11   5        243.54        191.06        18.11 o                         
  -2  11   5       4186.56       4383.08        62.96 o                         
  -1  11   5       6081.19       6180.06        82.35 o                         
   0  11   5       2287.69       2072.22        47.81 o                         
   1  11   5       7465.21       7416.49        87.11 o                         
   2  11   5       3182.96       3360.57        59.70 o                         
   3  11   5         81.63         35.40        15.11 o                         
   4  11   5       4496.82       4546.81        75.68 o                         
   5  11   5       4059.73       4398.28        66.25 o                         
   6  11   5        126.89         98.87        16.84 o                         
   7  11   5        840.35        725.21        34.63 o                         
   8  11   5       2639.53       2796.31        70.58 o                         
   9  11   5         40.46         -7.74        16.50 o                         
  10  11   5       2261.22       2369.76        61.38 o                         
  -7  12   5        386.50        231.61        30.48 o                         
  -6  12   5        886.48        781.83        44.63 o                         
  -5  12   5       2507.84       2551.02        60.85 o                         
  -4  12   5        237.79        164.08        19.15 o                         
  -3  12   5       1684.57       1748.53        46.17 o                         
  -2  12   5       2664.41       2797.48        54.80 o                         
  -1  12   5         65.66         53.00        16.31 o                         
   0  12   5       2508.27       2609.89        60.54 o                         
   1  12   5       2419.18       2570.78        58.62 o                         
   2  12   5        575.84        520.25        33.00 o                         
   3  12   5       1000.79        874.58        40.95 o                         
   4  12   5        835.15        848.89        35.63 o                         
   5  12   5        661.06        573.20        24.96 o                         
   6  12   5         59.66         27.24        19.23 o                         
   7  12   5       3154.93       3118.43       107.44 o                         
   8  12   5        311.34        203.69        26.73 o                         
   9  12   5       1839.69       1700.31        83.88 o                         
  -6  13   5       2390.19       2484.43        82.37 o                         
  -5  13   5        696.55        487.71        36.60 o                         
  -4  13   5        154.22         48.11        20.27 o                         
  -3  13   5       1496.62       1576.54        54.15 o                         
  -2  13   5        645.70        572.63        29.67 o                         
  -1  13   5        374.95        401.59        30.19 o                         
   0  13   5       2348.15       2467.27        61.58 o                         
   1  13   5       2893.50       3054.95        70.82 o                         
   2  13   5         94.14         36.61        18.50 o                         
   3  13   5       3378.94       3466.95        75.54 o                         
   4  13   5        208.72        190.41        22.62 o                         
   5  13   5       1627.63       1400.56        44.38 o                         
   6  13   5       3674.73       3702.31        83.26 o                         
   7  13   5       3038.93       2943.54        71.58 o                         
  -4  14   5        703.04        581.71        37.15 o                         
  -3  14   5       1414.86       1235.32        53.73 o                         
  -2  14   5         45.47        -10.49        17.85 o                         
  -1  14   5       2401.51       2668.55        65.60 o                         
   0  14   5        921.29        849.77        42.54 o                         
   1  14   5         61.72         68.25        22.23 o                         
   2  14   5        873.80        886.63        46.01 o                         
   3  14   5       2549.25       2747.62        80.12 o                         
   4  14   5         51.39         29.31        18.92 o                         
   5  14   5       2075.04       2000.73        64.70 o                         
  -2 -13   6       4165.81       4192.18        91.21 o                         
  -1 -13   6       3252.59       3502.18        85.47 o                         
   0 -13   6         80.33         36.03        23.02 o                         
   1 -13   6       1130.70       1058.92        56.82 o                         
   2 -13   6       1220.65       1153.87        54.61 o                         
   3 -13   6          3.43        -19.84        19.84 o                         
  -5 -12   6       3897.41       3954.90        89.85 o                         
  -4 -12   6       1027.83        820.78        35.80 o                         
  -3 -12   6       1225.78       1137.31        46.20 o                         
  -2 -12   6        389.31        424.92        31.13 o                         
  -1 -12   6        147.38        122.02        23.12 o                         
   0 -12   6        207.24        165.07        27.02 o                         
   1 -12   6       1823.61       2138.10        71.58 o                         
   2 -12   6        847.69        755.53        44.36 o                         
   3 -12   6        599.61        513.20        37.19 o                         
   4 -12   6       1827.41       1998.78        64.51 o                         
   5 -12   6        368.29        300.24        25.75 o                         
   6 -12   6       1301.84       1122.97        46.59 o                         
  -6 -11   6       1687.35       1570.92        66.88 o                         
  -5 -11   6       1026.95        828.77        38.20 o                         
  -4 -11   6        189.65        175.97        18.85 o                         
  -3 -11   6        837.06        867.68        38.51 o                         
  -2 -11   6        640.55        544.09        31.41 o                         
  -1 -11   6        464.14        373.88        27.41 o                         
   0 -11   6       5060.11       5232.72        92.20 o                         
   1 -11   6       1782.80       1828.41        57.68 o                         
   2 -11   6         55.48         30.64        18.79 o                         
   3 -11   6       2419.95       2496.65        61.41 o                         
   4 -11   6       1300.47       1237.71        53.31 o                         
   5 -11   6        123.46         69.05        17.42 o                         
   6 -11   6       2159.12       2290.35        58.82 o                         
   7 -11   6        729.40        592.58        32.61 o                         
   8 -11   6        394.43        334.03        26.19 o                         
  -8 -10   6          5.90        -17.64        17.64 o                         
  -7 -10   6       1243.32       1191.39        48.45 o                         
  -6 -10   6       1224.68       1043.42        43.26 o                         
  -5 -10   6        414.52        310.82        26.19 o                         
  -4 -10   6        749.60        767.77        27.93 o                         
  -3 -10   6       4205.81       4208.93        71.42 o                         
  -2 -10   6        572.97        389.22        25.98 o                         
  -1 -10   6       7229.79       7154.68        96.99 o                         
   0 -10   6       2098.46       2059.94        52.58 o                         
   1 -10   6        381.44        236.96        24.29 o                         
   2 -10   6       1539.21       1773.36        45.84 o                         
   3 -10   6        474.75        503.37        27.71 o                         
   4 -10   6        337.69        258.73        20.80 o                         
   5 -10   6        941.06        950.26        35.26 o                         
   6 -10   6       1143.18       1192.33        47.21 o                         
   7 -10   6          0.09        -12.91        12.91 o                         
   8 -10   6       1879.62       1932.27        57.73 o                         
   9 -10   6       1473.96       1366.77        51.24 o                         
  -9  -9   6         20.95        -20.88        20.88 o                         
  -8  -9   6        905.45        839.24        35.68 o                         
  -7  -9   6       2857.95       2901.85        75.89 o                         
  -6  -9   6          4.30        -14.07        14.07 o                         
  -5  -9   6       3575.96       3551.82        61.22 o                         
  -4  -9   6        835.61        884.86        29.28 o                         
  -3  -9   6         23.01         -2.98        12.41 o                         
  -2  -9   6       1315.18       1214.04        41.17 o                         
  -1  -9   6       9826.07       9596.02        94.58 o                         
   0  -9   6        559.90        503.78        24.15 o                         
   1  -9   6        664.02        624.41        27.30 o                         
   2  -9   6       1436.10       1571.26        42.18 o                         
   3  -9   6         36.21         41.70        13.38 o                         
   4  -9   6       1283.86       1376.73        38.79 o                         
   5  -9   6       2459.48       2511.38        46.02 o                         
   6  -9   6         83.36         44.48        14.45 o                         
   7  -9   6       2160.11       2189.91        55.40 o                         
   8  -9   6       1264.53       1253.85        53.86 o                         
   9  -9   6        721.49        550.04        31.82 o                         
  10  -9   6        563.63        471.34        30.93 o                         
 -10  -8   6        512.86        476.81        39.45 o                         
  -9  -8   6       1720.65       1756.53        59.35 o                         
  -8  -8   6       2804.57       2889.53        71.28 o                         
  -7  -8   6       2673.86       2762.02        75.00 o                         
  -6  -8   6       1711.95       1556.35        41.70 o                         
  -5  -8   6       4186.19       4232.70        60.40 o                         
  -4  -8   6         27.07         -1.98        13.31 o                         
  -3  -8   6       1090.94       1030.67        29.96 o                         
  -2  -8   6       2567.32       2528.33        41.79 o                         
  -1  -8   6       2957.48       2948.15        44.36 o                         
   0  -8   6        137.69         85.12        12.37 o                         
   1  -8   6       3767.21       3877.81        51.74 o                         
   2  -8   6       1460.71       1403.63        33.53 o                         
   3  -8   6         21.94         -0.60        10.22 o                         
   4  -8   6       5192.09       5467.35        62.30 o                         
   5  -8   6       3263.78       3145.64        47.35 o                         
   6  -8   6       2733.12       2771.39        52.75 o                         
   7  -8   6       3170.27       3210.48        54.37 o                         
   8  -8   6        736.13        745.02        29.77 o                         
   9  -8   6        509.43        361.92        23.51 o                         
  10  -8   6       2147.40       2270.42        62.08 o                         
  11  -8   6        472.02        331.80        24.56 o                         
 -10  -7   6        306.41        215.64        29.28 o                         
  -9  -7   6       1418.99       1410.10        66.98 o                         
  -8  -7   6       1589.39       1521.60        48.54 o                         
  -7  -7   6        207.13        156.42        17.59 o                         
  -6  -7   6       6371.43       6450.91        76.24 o                         
  -5  -7   6       2974.17       2958.36        51.80 o                         
  -4  -7   6        562.99        492.80        19.49 o                         
  -3  -7   6       3912.35       4079.73        46.95 o                         
  -2  -7   6        597.73        583.70        21.07 o                         
  -1  -7   6       1087.40       1101.55        28.64 o                         
   0  -7   6       3938.47       3888.94        51.96 o                         
   1  -7   6       2917.50       2783.55        43.54 o                         
   2  -7   6        786.47        709.08        23.86 o                         
   3  -7   6       4757.27       4913.72        55.69 o                         
   4  -7   6       6664.76       6838.60        62.03 o                         
   5  -7   6        238.48        174.83        11.49 o                         
   6  -7   6       6882.29       6925.45        69.49 o                         
   7  -7   6       2544.58       2570.47        42.93 o                         
   8  -7   6       1668.05       1708.72        39.56 o                         
   9  -7   6       2871.09       3071.19        64.61 o                         
  10  -7   6         28.48          4.50        13.19 o                         
  11  -7   6        301.11        272.19        20.12 o                         
  12  -7   6        456.30        521.21        37.90 o                         
 -11  -6   6          6.04        -18.79        18.79 o                         
 -10  -6   6       1452.88       1528.98        59.61 o                         
  -9  -6   6       4283.31       4291.95        86.30 o                         
  -8  -6   6        342.08        336.67        24.26 o                         
  -7  -6   6       4393.36       4564.62        65.97 o                         
  -6  -6   6       4388.75       4473.12        64.46 o                         
  -5  -6   6         92.52         59.26        10.52 o                         
  -4  -6   6       1698.23       1602.36        30.22 o                         
  -3  -6   6       6559.38       6584.06        57.69 o                         
  -2  -6   6         36.44         15.53         7.71 o                         
  -1  -6   6       7340.51       7237.74        62.29 o                         
   0  -6   6       7672.00       7686.13        63.45 o                         
   1  -6   6        199.92        161.60        11.77 o                         
   2  -6   6       4207.83       4173.83        44.63 o                         
   3  -6   6       8956.73       8770.69        68.55 o                         
   4  -6   6        515.64        466.47        16.69 o                         
   5  -6   6       3028.58       3105.14        43.11 o                         
   6  -6   6       7424.31       7623.56        63.32 o                         
   7  -6   6        438.88        377.76        16.47 o                         
   8  -6   6       1990.85       2029.36        35.42 o                         
   9  -6   6       1699.04       1684.75        33.01 o                         
  10  -6   6          1.75        -10.18        10.18 o                         
  11  -6   6       1780.50       1808.11        50.44 o                         
  12  -6   6        341.51        273.92        19.33 o                         
 -11  -5   6        340.82        374.82        32.80 o                         
 -10  -5   6       4107.25       4185.24        88.42 o                         
  -9  -5   6        558.75        493.36        28.04 o                         
  -8  -5   6       2206.47       2251.22        53.80 o                         
  -7  -5   6       5682.83       5829.68        84.07 o                         
  -6  -5   6         19.90         -0.90         8.45 o                         
  -5  -5   6         51.30         38.19         8.93 o                         
  -4  -5   6       1951.41       1823.47        27.44 o                         
  -3  -5   6       5015.90       5137.89        48.71 o                         
  -2  -5   6       1641.78       1476.08        25.09 o                         
  -1  -5   6      15515.30      15895.19        91.14 o                         
   0  -5   6       6532.74       6783.01        53.87 o                         
   1  -5   6       2818.36       2946.74        36.51 o                         
   2  -5   6       2751.23       2389.74        32.50 o                         
   3  -5   6        641.23        513.78        17.06 o                         
   4  -5   6       6409.85       6666.07        52.72 o                         
   5  -5   6      13554.87      13583.86        90.03 o                         
   6  -5   6        738.98        821.45        20.80 o                         
   7  -5   6        515.89        435.78        16.74 o                         
   8  -5   6       3312.47       3271.46        41.87 o                         
   9  -5   6       3468.39       3588.87        50.67 o                         
  10  -5   6       1781.43       1820.25        37.50 o                         
  11  -5   6       5669.26       5871.20        75.01 o                         
  12  -5   6         67.68         25.13        13.01 o                         
  13  -5   6        207.61        197.21        23.54 o                         
 -12  -4   6         55.23         29.54        19.96 o                         
 -11  -4   6       1643.93       1510.95        53.03 o                         
 -10  -4   6        454.52        424.10        25.98 o                         
  -9  -4   6        594.02        467.25        24.07 o                         
  -8  -4   6       7758.65       7940.75        85.55 o                         
  -7  -4   6       5013.38       4989.69        53.63 o                         
  -6  -4   6        214.33        170.26        11.60 o                         
  -5  -4   6       4112.27       4186.25        41.10 o                         
  -4  -4   6       5199.08       4996.34        47.90 o                         
  -3  -4   6         24.14         28.14         6.37 o                         
  -2  -4   6       9941.46       9859.70        64.11 o                         
  -1  -4   6      14017.04      14288.08        79.77 o                         
   0  -4   6       1924.64       2060.37        28.83 o                         
   1  -4   6      19905.47      20008.10       101.40 o                         
   2  -4   6       6356.60       6254.83        51.10 o                         
   3  -4   6         86.77        100.61         8.74 o                         
   4  -4   6       7539.75       7630.59        54.91 o                         
   5  -4   6       4601.68       4522.54        44.26 o                         
   6  -4   6          9.70         -5.10         5.86 o                         
   7  -4   6       2677.68       2611.58        34.35 o                         
   8  -4   6       2469.05       2450.76        39.78 o                         
   9  -4   6        324.02        285.80        16.10 o                         
  10  -4   6       3906.20       3925.55        50.11 o                         
  11  -4   6       1740.62       1795.24        48.61 o                         
  12  -4   6        185.43        112.75        16.83 o                         
  13  -4   6       2018.58       1932.78        79.41 o                         
 -12  -3   6        487.23        453.11        33.32 o                         
 -11  -3   6       2353.46       2384.59        60.98 o                         
 -10  -3   6          0.22        -12.14        12.14 o                         
  -9  -3   6       2758.21       2882.96        45.11 o                         
  -8  -3   6       5647.66       5520.77        57.63 o                         
  -7  -3   6       1706.00       1744.13        30.13 o                         
  -6  -3   6       1249.86       1180.12        29.84 o                         
  -5  -3   6       2852.55       2621.16        34.87 o                         
  -4  -3   6        129.60        191.38        10.24 o                         
  -3  -3   6       8487.67       8701.19        57.24 o                         
  -2  -3   6       3035.21       2727.86        32.79 o                         
  -1  -3   6          0.83          7.12         6.60 o                         
   0  -3   6       5598.68       5924.48        46.41 o                         
   1  -3   6      17453.05      18003.72        92.00 o                         
   2  -3   6        108.90         80.32         6.87 o                         
   3  -3   6       8970.06       9146.74        59.15 o                         
   4  -3   6       1774.01       1711.61        28.05 o                         
   5  -3   6        551.21        584.14        14.89 o                         
   6  -3   6       3260.95       3267.05        33.95 o                         
   7  -3   6       2732.73       2693.87        29.94 o                         
   8  -3   6        481.87        368.47        15.36 o                         
   9  -3   6        842.67        866.41        24.63 o                         
  10  -3   6       3227.15       3442.14        44.00 o                         
  11  -3   6         64.52         55.59        13.51 o                         
  12  -3   6       1515.93       1610.27        45.70 o                         
  13  -3   6       2066.52       2032.76        68.76 o                         
  14  -3   6         57.40         -2.81         9.58 o                         
 -12  -2   6       2819.83       3050.48        83.39 o                         
 -11  -2   6         58.15         27.18        15.02 o                         
 -10  -2   6       2092.21       2218.05        47.10 o                         
  -9  -2   6       2214.48       2210.40        34.40 o                         
  -8  -2   6        219.42        190.16        11.90 o                         
  -7  -2   6        881.80        855.30        21.25 o                         
  -6  -2   6       1381.70       1406.24        23.17 o                         
  -5  -2   6       1239.59       1255.57        22.27 o                         
  -4  -2   6       9055.92       9163.15        52.06 o                         
  -3  -2   6      22477.12      22262.51       101.91 o                         
  -2  -2   6       3949.32       4114.06        36.11 o                         
  -1  -2   6       2225.14       2089.19        24.89 o                         
   0  -2   6       6417.36       6014.13        41.33 o                         
   1  -2   6       1408.17       1549.68        21.08 o                         
   2  -2   6       3387.05       3148.72        31.59 o                         
   3  -2   6      18729.68      18614.67        93.09 o                         
   4  -2   6       1795.96       1896.19        24.16 o                         
   5  -2   6       3458.22       3478.72        31.38 o                         
   6  -2   6       3539.95       3724.82        34.33 o                         
   7  -2   6        946.90        914.73        29.12 o                         
   8  -2   6        346.15        342.75        19.42 o                         
   9  -2   6       5851.09       6210.61        67.75 o                         
  10  -2   6        115.00         73.24        12.37 o                         
  11  -2   6        613.45        671.66        30.27 o                         
  12  -2   6       1154.78       1264.48        66.48 o                         
  13  -2   6        423.55        269.15        35.43 o                         
  14  -2   6       1205.15       1181.15        73.65 o                         
 -13  -1   6       2275.71       2108.81        74.32 o                         
 -12  -1   6        588.07        550.79        27.80 o                         
 -11  -1   6        820.43        744.77        26.69 o                         
 -10  -1   6       2126.94       2180.28        41.68 o                         
  -9  -1   6       2182.53       2140.12        32.87 o                         
  -8  -1   6       1385.08       1365.48        27.42 o                         
  -7  -1   6       2706.45       2778.81        32.13 o                         
  -6  -1   6       3437.11       3446.61        34.30 o                         
  -5  -1   6       1270.50       1231.43        19.96 o                         
  -4  -1   6      11209.23      11204.65        70.30 o                         
  -3  -1   6       4409.99       4155.25        34.29 o                         
  -2  -1   6       2744.08       2738.14        27.25 o                         
  -1  -1   6       7298.17       7275.45        45.65 o                         
   0  -1   6       1034.95       1214.77        17.83 o                         
   1  -1   6        253.71        261.26         9.37 o                         
   2  -1   6      16879.30      15929.06        76.96 o                         
   3  -1   6       6936.87       6860.44        44.93 o                         
   4  -1   6       9358.50       9143.11        54.80 o                         
   5  -1   6      20518.91      21547.40       106.25 o                         
   6  -1   6       3933.58       3985.47        39.82 o                         
   7  -1   6        805.62        803.31        24.05 o                         
   8  -1   6       5910.48       5879.66        63.26 o                         
   9  -1   6        669.41        594.68        22.66 o                         
  10  -1   6        811.68        763.65        33.02 o                         
  11  -1   6       2336.93       2536.01        42.69 o                         
  12  -1   6       4012.41       4176.03       109.40 o                         
  13  -1   6          3.16        -19.38        19.38 o                         
  14  -1   6       2527.97       2591.11        71.94 o                         
 -13   0   6        277.38        276.69        27.54 o                         
 -12   0   6          6.32         -6.14        14.55 o                         
 -11   0   6       2637.83       2747.66        48.62 o                         
 -10   0   6       4520.30       4510.08        59.30 o                         
  -9   0   6         24.87         10.71         9.32 o                         
  -8   0   6       7448.19       7267.08        45.73 o                         
  -7   0   6       5884.40       5694.17        48.65 o                         
  -6   0   6        361.34        356.12        12.81 o                         
  -5   0   6      15246.14      15359.53        81.86 o                         
  -4   0   6      17068.61      17089.91        90.00 o                         
  -3   0   6       2055.30       2088.64        24.42 o                         
  -2   0   6       9153.96       8457.48        49.12 o                         
  -1   0   6       1345.70       1123.52        16.87 o                         
   0   0   6       3735.67       3789.60        29.19 o                         
   1   0   6      79493.96      83026.91      3930.30 o                         
   2   0   6      17915.10      16368.37        74.97 o                         
   3   0   6       1319.98       1333.23        19.09 o                         
   4   0   6      13171.89      12361.36        70.98 o                         
   5   0   6       9153.46       9068.48        65.18 o                         
   6   0   6       1056.22       1144.58        26.28 o                         
   7   0   6       7641.78       7695.70        64.79 o                         
   8   0   6       1541.90       1556.02        25.98 o                         
   9   0   6        433.52        488.25        17.76 o                         
  10   0   6       1051.82       1059.03        26.54 o                         
  11   0   6       4339.00       4306.92        85.40 o                         
  12   0   6        369.70        239.29        18.42 o                         
  13   0   6       1225.96       1065.63        44.41 o                         
  14   0   6        960.80        883.23        46.37 o                         
 -13   1   6          3.60        -16.90        16.90 o                         
 -12   1   6       1446.32       1421.65        48.62 o                         
 -11   1   6       5463.55       5629.78        68.21 o                         
 -10   1   6       1864.11       1909.06        48.18 o                         
  -9   1   6       1854.03       2013.56        35.88 o                         
  -8   1   6       5118.63       5324.92        53.80 o                         
  -7   1   6        211.94        178.12        10.70 o                         
  -6   1   6       3798.33       3993.05        37.47 o                         
  -5   1   6       9655.78       9270.53        58.90 o                         
  -4   1   6       3178.00       3090.52        32.54 o                         
  -3   1   6       7645.24       7521.92        50.42 o                         
  -2   1   6       4376.14       4309.16        35.24 o                         
  -1   1   6        276.96        207.75         8.63 o                         
   0   1   6      21810.05      22257.15        91.23 o                         
   1   1   6      55194.50      55219.16       291.94 o                         
   2   1   6        523.55        629.87        11.57 o                         
   3   1   6         65.69         61.38         5.02 o                         
   4   1   6        227.75        154.91         6.71 o                         
   5   1   6       4791.47       4839.03        40.15 o                         
   6   1   6       8827.36       8642.16        67.51 o                         
   7   1   6      14522.75      15179.37        95.70 o                         
   8   1   6        368.99        403.32        13.17 o                         
   9   1   6       3290.77       3471.07        35.70 o                         
  10   1   6       2762.04       2873.25        37.56 o                         
  11   1   6         20.58         -4.95         8.97 o                         
  12   1   6       2403.32       2301.88        67.54 o                         
  13   1   6       2439.37       2387.82        82.65 o                         
  14   1   6        370.24        227.19        25.12 o                         
 -13   2   6         14.63        -17.94        17.94 o                         
 -12   2   6        603.13        575.12        29.85 o                         
 -11   2   6       1399.55       1443.77        41.56 o                         
 -10   2   6         17.22          4.98        11.07 o                         
  -9   2   6       2920.18       3068.17        48.80 o                         
  -8   2   6       1685.47       1855.55        35.47 o                         
  -7   2   6       3151.82       3001.31        36.19 o                         
  -6   2   6       3618.39       3449.73        35.38 o                         
  -5   2   6        702.12        675.25        15.76 o                         
  -4   2   6       4468.33       4366.16        41.74 o                         
  -3   2   6      18633.87      18397.21        91.73 o                         
  -2   2   6       7886.00       7996.67        51.41 o                         
  -1   2   6       4264.25       4154.66        33.93 o                         
   0   2   6      10338.85      10532.82        58.08 o                         
   1   2   6      15784.35      16143.86        74.84 o                         
   2   2   6       3506.38       3504.47        28.36 o                         
   3   2   6       3984.91       4192.73        30.48 o                         
   4   2   6       1840.00       1849.02        19.29 o                         
   5   2   6       1211.83       1358.37        21.71 o                         
   6   2   6       3288.18       3001.62        43.16 o                         
   7   2   6       9786.61      10047.43        80.94 o                         
   8   2   6       3050.46       2873.26        38.96 o                         
   9   2   6      13316.25      13455.57       108.33 o                         
  10   2   6       1601.17       1675.40        34.34 o                         
  11   2   6        949.23        948.70        25.91 o                         
  12   2   6       1829.58       2126.81        44.50 o                         
  13   2   6        944.93        895.73        41.34 o                         
  14   2   6        658.84        505.26        31.75 o                         
 -12   3   6       1637.43       1685.97        56.17 o                         
 -11   3   6         93.49          9.89        13.63 o                         
 -10   3   6       4766.17       4668.23        70.84 o                         
  -9   3   6       8627.83       8960.59        92.11 o                         
  -8   3   6          1.08         -4.95         7.18 o                         
  -7   3   6       5276.89       5544.64        54.59 o                         
  -6   3   6        976.49        927.36        20.00 o                         
  -5   3   6         32.23         26.61         5.00 o                         
  -4   3   6       7692.52       7648.82        52.14 o                         
  -3   3   6       7059.39       7005.12        46.22 o                         
  -2   3   6         15.96         13.35         5.22 o                         
  -1   3   6      10460.89      10286.75        60.61 o                         
   0   3   6       9518.78       9632.17        59.22 o                         
   1   3   6         43.57         14.18         5.31 o                         
   2   3   6      20338.03      19867.61        88.35 o                         
   3   3   6      20379.80      21028.04       104.12 o                         
   4   3   6        443.65        449.64        12.12 o                         
   5   3   6        854.36        693.11        14.78 o                         
   6   3   6       1192.23        977.98        16.51 o                         
   7   3   6         79.89         59.32         6.09 o                         
   8   3   6      14644.65      14813.23        96.23 o                         
   9   3   6       7413.69       7862.65        69.10 o                         
  10   3   6         52.44         29.23         9.14 o                         
  11   3   6       5891.46       6166.83        68.51 o                         
  12   3   6       1228.17       1325.25        56.60 o                         
  13   3   6         64.02         37.97        16.44 o                         
  14   3   6       1682.17       1917.27        62.25 o                         
 -12   4   6          1.78        -15.87        15.87 o                         
 -11   4   6       1150.48       1225.67        42.92 o                         
 -10   4   6       2168.08       2176.09        38.65 o                         
  -9   4   6        518.18        446.64        18.56 o                         
  -8   4   6       2077.25       2136.25        33.70 o                         
  -7   4   6       2111.80       2137.39        30.20 o                         
  -6   4   6         35.51         36.34         6.32 o                         
  -5   4   6       4183.67       4025.78        36.30 o                         
  -4   4   6       3618.92       3255.12        35.97 o                         
  -3   4   6        446.14        473.37        12.71 o                         
  -2   4   6       5680.48       5235.33        41.39 o                         
  -1   4   6      14651.65      13926.62        74.11 o                         
   0   4   6       3267.83       3097.80        31.92 o                         
   1   4   6       7791.44       7413.18        51.75 o                         
   2   4   6      17842.83      17652.35        88.31 o                         
   3   4   6        605.08        520.06        13.43 o                         
   4   4   6       9644.43       9969.54        59.80 o                         
   5   4   6      20324.40      20203.70        99.70 o                         
   6   4   6         11.87          5.46         4.65 o                         
   7   4   6       3054.45       3044.23        31.09 o                         
   8   4   6       1774.60       1805.27        27.04 o                         
   9   4   6        116.20         81.15        10.08 o                         
  10   4   6       3435.63       3522.87        41.35 o                         
  11   4   6       3710.87       3854.91        45.29 o                         
  12   4   6        718.04        584.25        26.98 o                         
  13   4   6        372.86        255.21        27.32 o                         
  14   4   6        412.95        392.86        29.25 o                         
 -12   5   6       2556.10       2452.73        75.92 o                         
 -11   5   6       3842.38       4144.84        74.76 o                         
 -10   5   6        822.17        835.40        34.12 o                         
  -9   5   6         56.72         25.36        13.05 o                         
  -8   5   6       5733.37       5979.11        63.67 o                         
  -7   5   6       1811.13       1934.68        35.69 o                         
  -6   5   6       1622.02       1665.23        30.97 o                         
  -5   5   6       4707.05       4752.15        43.88 o                         
  -4   5   6         88.93         61.45         7.04 o                         
  -3   5   6       2191.99       2172.44        28.29 o                         
  -2   5   6       2262.70       2027.96        27.15 o                         
  -1   5   6      18328.81      18656.86        96.78 o                         
   0   5   6        537.74        382.41        14.39 o                         
   1   5   6      17851.29      17221.89        86.93 o                         
   2   5   6        457.70        355.07        12.91 o                         
   3   5   6        934.08        920.10        17.62 o                         
   4   5   6       4085.82       3948.04        35.64 o                         
   5   5   6       7010.37       7306.68        57.86 o                         
   6   5   6       1783.68       1817.90        27.37 o                         
   7   5   6       2584.15       2556.16        33.51 o                         
   8   5   6         16.62          3.46         6.37 o                         
   9   5   6       2391.94       2432.49        41.34 o                         
  10   5   6       3516.47       3848.75        49.53 o                         
  11   5   6       2811.17       2812.97        45.45 o                         
  12   5   6         11.47         -9.39        11.64 o                         
  13   5   6       2510.09       2481.80        63.86 o                         
  14   5   6        508.43        354.50        30.31 o                         
 -12   6   6       1558.63       1606.53        73.25 o                         
 -11   6   6       1404.17       1392.41        51.51 o                         
 -10   6   6        123.30         66.14        21.09 o                         
  -9   6   6       2601.10       2684.44        51.43 o                         
  -8   6   6        314.20        320.41        18.84 o                         
  -7   6   6       1904.00       1823.84        34.45 o                         
  -6   6   6       2841.28       2910.22        43.59 o                         
  -5   6   6       1316.61       1223.68        25.59 o                         
  -4   6   6       2286.26       2199.58        29.73 o                         
  -3   6   6       6678.72       6689.65        51.66 o                         
  -2   6   6       8820.83       9091.71        64.99 o                         
  -1   6   6        364.42        428.91        15.81 o                         
   0   6   6       6587.74       6231.05        55.61 o                         
   1   6   6       6690.40       6284.65        51.98 o                         
   2   6   6       5405.78       5978.40        50.14 o                         
   3   6   6       4490.37       4406.09        41.82 o                         
   4   6   6       1483.16       1613.93        25.16 o                         
   5   6   6        225.51        184.54        10.41 o                         
   6   6   6       3596.63       3757.68        44.10 o                         
   7   6   6       1646.94       1777.73        31.24 o                         
   8   6   6        144.60        102.73        10.28 o                         
   9   6   6       5440.19       5526.46        50.29 o                         
  10   6   6       3149.17       3144.16        52.37 o                         
  11   6   6         64.18         26.12        14.28 o                         
  12   6   6       1517.91       1655.60        62.41 o                         
  13   6   6       1858.08       1897.17        68.58 o                         
 -11   7   6        231.63        130.43        23.19 o                         
 -10   7   6       2268.51       2195.08        60.31 o                         
  -9   7   6       4394.86       4435.49        70.15 o                         
  -8   7   6        310.62        223.73        18.56 o                         
  -7   7   6       2319.98       2339.30        52.52 o                         
  -6   7   6       4974.99       5034.64        58.39 o                         
  -5   7   6       1965.33       2078.85        35.12 o                         
  -4   7   6       1664.27       1597.47        30.60 o                         
  -3   7   6       4533.61       4633.05        43.52 o                         
  -2   7   6        226.52        152.94        10.98 o                         
  -1   7   6       4824.34       5242.99        51.39 o                         
   0   7   6       6977.72       7085.02        55.97 o                         
   1   7   6         30.45         20.20         6.65 o                         
   2   7   6       7010.30       7258.99        60.22 o                         
   3   7   6       8554.80       8380.06        65.17 o                         
   4   7   6        956.40       1092.56        23.48 o                         
   5   7   6       6385.17       6275.88        56.60 o                         
   6   7   6       1348.70       1342.01        30.51 o                         
   7   7   6        602.42        549.92        20.69 o                         
   8   7   6       2297.82       2279.09        36.89 o                         
   9   7   6       3944.07       3894.06        48.52 o                         
  10   7   6        418.47        352.90        20.90 o                         
  11   7   6       2310.02       2222.94        53.41 o                         
  12   7   6       2114.95       2230.64        59.76 o                         
  13   7   6        102.12          9.60        17.98 o                         
 -11   8   6        319.25        289.65        28.52 o                         
 -10   8   6       3210.41       3389.22        79.86 o                         
  -9   8   6       1021.48        892.91        39.60 o                         
  -8   8   6       2839.20       2818.26        61.63 o                         
  -7   8   6       4242.15       4321.98        70.30 o                         
  -6   8   6        124.58        102.21        15.06 o                         
  -5   8   6        526.24        431.20        19.50 o                         
  -4   8   6       5946.19       5914.80        65.04 o                         
  -3   8   6         92.01         54.52         8.90 o                         
  -2   8   6       6663.11       6716.15        63.99 o                         
  -1   8   6      13770.32      14107.56        90.57 o                         
   0   8   6        962.17        993.33        23.26 o                         
   1   8   6       3745.72       3664.65        42.16 o                         
   2   8   6       6315.26       6304.97        59.13 o                         
   3   8   6       5035.76       4924.70        53.50 o                         
   4   8   6       2554.83       2488.79        41.03 o                         
   5   8   6       9879.67      10414.99        84.64 o                         
   6   8   6         13.90         -9.45         9.45 o                         
   7   8   6       2835.97       2913.09        50.94 o                         
   8   8   6       6070.71       6578.56        80.19 o                         
   9   8   6        503.00        425.90        20.78 o                         
  10   8   6        817.88        764.46        32.73 o                         
  11   8   6       1211.95       1250.26        46.29 o                         
  12   8   6        178.92        102.57        22.13 o                         
 -10   9   6       1586.61       1543.02        60.83 o                         
  -9   9   6        593.71        508.29        30.89 o                         
  -8   9   6       1691.47       1657.58        50.18 o                         
  -7   9   6        373.12        302.04        26.82 o                         
  -6   9   6        193.63        123.68        18.69 o                         
  -5   9   6       2645.76       2843.94        47.08 o                         
  -4   9   6       3854.05       3766.23        52.63 o                         
  -3   9   6        363.43        262.16        15.29 o                         
  -2   9   6       3934.43       3879.46        47.55 o                         
  -1   9   6       2676.09       2642.06        39.35 o                         
   0   9   6        552.37        528.95        19.52 o                         
   1   9   6       5931.86       6042.07        60.96 o                         
   2   9   6       2457.97       2429.84        40.35 o                         
   3   9   6        194.54        170.82        14.08 o                         
   4   9   6       2517.83       2662.17        40.77 o                         
   5   9   6       1577.98       1541.75        36.04 o                         
   6   9   6        233.45        199.15        15.98 o                         
   7   9   6       3576.39       3729.53        65.38 o                         
   8   9   6       6287.54       6331.39        82.38 o                         
   9   9   6        500.51        391.44        21.48 o                         
  10   9   6        794.05        799.14        34.95 o                         
  11   9   6         47.24         15.14        19.93 o                         
  12   9   6        117.33         40.04        22.24 o                         
  -9  10   6       1594.61       1714.20        76.68 o                         
  -8  10   6        942.53        903.09        41.93 o                         
  -7  10   6         63.42          5.96        16.12 o                         
  -6  10   6       1278.72       1331.51        44.37 o                         
  -5  10   6       3143.85       3152.43        52.73 o                         
  -4  10   6       1761.80       1557.80        34.50 o                         
  -3  10   6        689.18        731.78        27.57 o                         
  -2  10   6       6223.52       6239.87        68.46 o                         
  -1  10   6          0.15         -9.23         9.23 o                         
   0  10   6      11187.99      10992.16        87.71 o                         
   1  10   6       3807.83       3903.06        51.36 o                         
   2  10   6        250.02        156.07        15.37 o                         
   3  10   6       3421.34       3361.76        54.77 o                         
   4  10   6       3436.70       3462.06        58.46 o                         
   5  10   6        205.82        130.60        17.62 o                         
   6  10   6       1499.58       1502.77        44.25 o                         
   7  10   6       2099.99       2080.87        51.10 o                         
   8  10   6         91.02         48.69        14.45 o                         
   9  10   6       2822.55       2840.84        63.76 o                         
  10  10   6       2327.22       2455.46        48.79 o                         
  11  10   6         48.26          6.82        17.78 o                         
  -8  11   6        184.54         44.09        28.76 o                         
  -7  11   6       1994.60       2084.12        61.26 o                         
  -6  11   6       3773.76       4043.03        82.34 o                         
  -5  11   6        391.65        251.12        20.53 o                         
  -4  11   6        224.60        178.89        15.97 o                         
  -3  11   6       2001.88       2091.55        49.54 o                         
  -2  11   6       2363.69       2298.72        51.50 o                         
  -1  11   6       3280.45       3272.75        53.64 o                         
   0  11   6       6068.23       6362.22        80.75 o                         
   1  11   6        199.08        119.63        17.85 o                         
   2  11   6       1413.01       1438.32        40.49 o                         
   3  11   6       3885.43       4128.73        67.04 o                         
   4  11   6         11.57         -0.12        12.27 o                         
   5  11   6        878.28        796.36        30.40 o                         
   6  11   6        706.32        724.07        31.41 o                         
   7  11   6         33.09          2.48        15.78 o                         
   8  11   6        543.54        512.50        29.97 o                         
   9  11   6       2749.63       2926.59        66.90 o                         
  10  11   6        522.58        384.78        27.71 o                         
  -7  12   6       1959.85       1900.37        64.15 o                         
  -6  12   6        952.22        686.89        42.11 o                         
  -5  12   6        727.42        617.47        38.08 o                         
  -4  12   6       2178.70       2194.50        50.28 o                         
  -3  12   6        343.12        291.39        22.68 o                         
  -2  12   6        199.76        117.83        19.35 o                         
  -1  12   6       3409.67       3658.59        66.41 o                         
   0  12   6        714.63        632.96        31.74 o                         
   1  12   6       1148.91       1027.28        41.92 o                         
   2  12   6       1253.59       1419.43        53.91 o                         
   3  12   6        146.81        113.02        20.05 o                         
   4  12   6        376.86        302.21        24.66 o                         
   5  12   6       2128.35       2171.83        69.06 o                         
   6  12   6       1657.76       1588.64        53.27 o                         
   7  12   6        159.72         44.20        20.87 o                         
   8  12   6       1773.50       1899.51        62.58 o                         
   9  12   6        818.28        717.96        39.55 o                         
  -6  13   6         33.11        -15.94        24.00 o                         
  -5  13   6       2281.29       2467.90        84.72 o                         
  -4  13   6       2579.06       2664.26        52.30 o                         
  -3  13   6        279.25        176.09        22.94 o                         
  -2  13   6       3737.58       4054.35        80.76 o                         
  -1  13   6       2045.58       2122.15        54.89 o                         
   0  13   6          1.39        -15.18        15.18 o                         
   1  13   6       1028.39        982.50        45.40 o                         
   2  13   6       1834.26       2058.74        62.00 o                         
   3  13   6         65.54          7.15        18.43 o                         
   4  13   6       2394.78       2627.62        66.28 o                         
   5  13   6       1100.04       1045.44        35.63 o                         
   6  13   6          2.77        -18.94        18.94 o                         
   7  13   6       1473.55       1406.62        58.37 o                         
  -4  14   6         83.59        -18.61        18.61 o                         
  -3  14   6       1031.24        988.24        49.76 o                         
  -2  14   6       1238.71       1122.74        54.81 o                         
  -1  14   6          9.82        -15.98        20.31 o                         
   0  14   6       1458.32       1372.35        55.22 o                         
   1  14   6       2207.86       2480.40        69.06 o                         
   2  14   6        141.07         60.00        23.57 o                         
   3  14   6        625.07        558.21        36.87 o                         
   4  14   6       2111.37       2134.40        80.67 o                         
   5  14   6        187.94        156.37        18.16 o                         
   0 -13   7       2426.69       2540.14        80.58 o                         
   1 -13   7        260.06        230.70        31.97 o                         
  -4 -12   7       2493.74       2807.68        77.80 o                         
  -3 -12   7       1078.65       1022.00        47.53 o                         
  -2 -12   7        856.76        848.58        44.02 o                         
  -1 -12   7       3016.67       3147.28        80.27 o                         
   0 -12   7       1621.44       1572.34        57.45 o                         
   1 -12   7          5.72        -18.85        18.85 o                         
   2 -12   7       1073.50       1042.20        52.05 o                         
   3 -12   7        618.42        502.62        36.13 o                         
   4 -12   7        345.41        333.32        32.69 o                         
   5 -12   7       1883.55       1951.69        61.99 o                         
  -6 -11   7          1.31        -25.50        25.50 o                         
  -5 -11   7       2081.58       2069.90        82.79 o                         
  -4 -11   7       2948.82       3199.05        84.26 o                         
  -3 -11   7         92.75         83.79        21.72 o                         
  -2 -11   7       3326.90       3387.75        69.55 o                         
  -1 -11   7       2626.45       2477.77        62.22 o                         
   0 -11   7        334.63        252.50        26.05 o                         
   1 -11   7       1723.08       1748.19        58.83 o                         
   2 -11   7       5086.89       5321.48        95.23 o                         
   3 -11   7        600.47        579.67        37.03 o                         
   4 -11   7       2349.21       2510.28        59.73 o                         
   5 -11   7       1148.44       1095.71        38.71 o                         
   6 -11   7         59.55          5.93        17.06 o                         
   7 -11   7       1239.93       1101.61        42.63 o                         
  -7 -10   7        186.77         60.26        39.18 o                         
  -6 -10   7        977.90        830.42        37.46 o                         
  -5 -10   7       1139.17       1080.38        39.47 o                         
  -4 -10   7        478.05        407.98        32.91 o                         
  -3 -10   7       1000.38        935.74        38.45 o                         
  -2 -10   7       5578.04       5515.90        98.48 o                         
  -1 -10   7         19.13         -4.03        15.35 o                         
   0 -10   7       5598.86       5680.38        84.60 o                         
   1 -10   7       1897.07       1971.86        55.37 o                         
   2 -10   7         47.63         18.91        16.84 o                         
   3 -10   7       2548.98       2424.20        54.76 o                         
   4 -10   7        783.00        796.44        31.78 o                         
   5 -10   7        140.56         99.32        15.30 o                         
   6 -10   7        256.33        248.64        22.38 o                         
   7 -10   7       1768.63       1926.37        59.44 o                         
   8 -10   7        276.18        127.47        19.66 o                         
   9 -10   7        840.98        697.01        32.89 o                         
  -8  -9   7       2074.38       1898.11        74.63 o                         
  -7  -9   7        365.60        371.57        31.31 o                         
  -6  -9   7       1831.13       1935.69        57.44 o                         
  -5  -9   7        106.69         14.41        14.81 o                         
  -4  -9   7        903.82        801.88        35.70 o                         
  -3  -9   7       3039.56       3154.83        56.07 o                         
  -2  -9   7        672.45        662.03        31.35 o                         
  -1  -9   7       1587.75       1537.76        46.88 o                         
   0  -9   7       9315.39       9335.10        95.26 o                         
   1  -9   7       4815.99       4705.13        65.58 o                         
   2  -9   7       3029.62       2901.00        56.59 o                         
   3  -9   7       4044.29       3932.51        63.50 o                         
   4  -9   7        287.79        218.05        18.28 o                         
   5  -9   7        339.61        249.88        18.91 o                         
   6  -9   7        616.68        654.66        27.81 o                         
   7  -9   7        574.77        484.64        23.82 o                         
   8  -9   7        744.97        704.25        28.20 o                         
   9  -9   7       3772.20       3820.08        69.51 o                         
  10  -9   7        977.14        826.56        35.34 o                         
  -9  -8   7       2201.69       2017.89       113.11 o                         
  -8  -8   7         77.80         31.73        19.93 o                         
  -7  -8   7       3666.01       3888.98        78.60 o                         
  -6  -8   7       3489.23       3571.42        60.75 o                         
  -5  -8   7       1481.18       1445.66        52.43 o                         
  -4  -8   7       1561.05       1668.37        42.07 o                         
  -3  -8   7        604.29        554.97        24.11 o                         
  -2  -8   7          1.88        -10.81        10.81 o                         
  -1  -8   7       2609.22       2734.27        46.41 o                         
   0  -8   7       4687.02       4642.26        57.40 o                         
   1  -8   7        414.14        347.77        18.35 o                         
   2  -8   7       5058.64       4992.72        63.49 o                         
   3  -8   7       2776.18       2769.48        48.08 o                         
   4  -8   7        531.40        443.16        20.94 o                         
   5  -8   7       5231.13       5276.52        60.75 o                         
   6  -8   7       5370.59       5452.47        75.81 o                         
   7  -8   7        328.09        269.56        18.75 o                         
   8  -8   7       1242.18       1321.22        43.26 o                         
   9  -8   7       1666.92       1659.72        48.84 o                         
  10  -8   7        326.87        204.01        19.89 o                         
  11  -8   7       2791.30       2806.82        71.78 o                         
 -10  -7   7       1690.13       1844.38        80.82 o                         
  -9  -7   7         93.68         20.04        19.88 o                         
  -8  -7   7       1544.93       1495.68        54.92 o                         
  -7  -7   7       6066.84       6216.13       124.05 o                         
  -6  -7   7        152.66         94.66        14.42 o                         
  -5  -7   7       3220.74       3286.34        57.61 o                         
  -4  -7   7       3584.06       3579.24        56.81 o                         
  -3  -7   7         14.26         -7.91         7.91 o                         
  -2  -7   7      10155.41      10361.11        84.87 o                         
  -1  -7   7       4817.74       4701.25        54.21 o                         
   0  -7   7         86.93         66.27        11.20 o                         
   1  -7   7        724.04        651.78        22.58 o                         
   2  -7   7       5483.54       5423.00        57.29 o                         
   3  -7   7       1849.26       1758.07        34.11 o                         
   4  -7   7       3972.68       4176.94        46.89 o                         
   5  -7   7       8727.00       8772.47        69.56 o                         
   6  -7   7        687.47        598.18        22.80 o                         
   7  -7   7       1076.54       1061.29        37.12 o                         
   8  -7   7        610.44        558.93        23.69 o                         
   9  -7   7        462.88        325.40        20.94 o                         
  10  -7   7       2742.05       2845.74        56.80 o                         
  11  -7   7       2188.39       2350.93        54.74 o                         
  12  -7   7          3.83        -15.59        15.59 o                         
 -11  -6   7       2473.88       2343.21        79.61 o                         
 -10  -6   7        184.64        179.05        24.26 o                         
  -9  -6   7         81.40         41.30        16.64 o                         
  -8  -6   7       3331.99       3491.02        70.74 o                         
  -7  -6   7        713.26        672.04        27.38 o                         
  -6  -6   7       1688.56       1709.17        44.50 o                         
  -5  -6   7       2167.59       2222.17        42.07 o                         
  -4  -6   7       1790.80       1713.75        31.26 o                         
  -3  -6   7       1915.15       1941.98        34.78 o                         
  -2  -6   7       7292.99       7264.63        65.32 o                         
  -1  -6   7        716.03        630.49        20.02 o                         
   0  -6   7        664.01        489.31        18.40 o                         
   1  -6   7       4786.08       4625.19        47.92 o                         
   2  -6   7        263.10        223.49        13.36 o                         
   3  -6   7       2054.79       1998.84        32.32 o                         
   4  -6   7       6042.86       6470.62        60.57 o                         
   5  -6   7        468.41        389.89        14.28 o                         
   6  -6   7        652.39        553.98        19.03 o                         
   7  -6   7       8952.19       8840.91        70.27 o                         
   8  -6   7       2060.72       2057.17        36.95 o                         
   9  -6   7       1975.12       1921.83        40.00 o                         
  10  -6   7        902.55        957.06        34.49 o                         
  11  -6   7         33.13         13.66        14.46 o                         
  12  -6   7        218.99        227.32        18.03 o                         
 -11  -5   7        512.38        418.52        43.38 o                         
 -10  -5   7        284.19        244.15        24.73 o                         
  -9  -5   7        893.10        922.19        38.19 o                         
  -8  -5   7        244.58        235.48        21.74 o                         
  -7  -5   7        122.29        121.49        16.18 o                         
  -6  -5   7       3326.64       3422.96        49.39 o                         
  -5  -5   7        312.58        263.69        14.20 o                         
  -4  -5   7        157.48        132.84        11.14 o                         
  -3  -5   7       3192.60       3200.17        40.03 o                         
  -2  -5   7       4942.34       5052.50        48.27 o                         
  -1  -5   7       1353.13       1296.97        24.49 o                         
   0  -5   7      15452.35      15435.96        91.28 o                         
   1  -5   7      11333.95      11940.05        77.29 o                         
   2  -5   7         26.64         35.60         7.62 o                         
   3  -5   7       9635.65      10079.43        67.01 o                         
   4  -5   7        630.81        591.79        18.19 o                         
   5  -5   7        650.95        680.92        20.06 o                         
   6  -5   7       3877.65       4048.16        45.16 o                         
   7  -5   7       4755.17       4753.28        51.74 o                         
   8  -5   7         32.91         -2.23         8.69 o                         
   9  -5   7       5016.76       5222.09        64.63 o                         
  10  -5   7       1140.90       1115.13        33.02 o                         
  11  -5   7        631.12        591.18        25.59 o                         
  12  -5   7       1041.37       1079.22        36.07 o                         
  13  -5   7       1120.82       1083.01        33.43 o                         
 -12  -4   7       1065.21       1142.42        51.23 o                         
 -11  -4   7         80.41         19.67        18.98 o                         
 -10  -4   7       3786.93       3891.70        78.87 o                         
  -9  -4   7        833.20        837.54        31.83 o                         
  -8  -4   7        844.56        729.37        27.84 o                         
  -7  -4   7       3492.96       3644.31        53.11 o                         
  -6  -4   7       8415.15       8549.87        72.15 o                         
  -5  -4   7        165.30        145.40        11.05 o                         
  -4  -4   7        642.20        592.75        18.39 o                         
  -3  -4   7       5771.93       5894.57        50.96 o                         
  -2  -4   7        346.46        353.45        14.35 o                         
  -1  -4   7      11259.32      11416.48        73.93 o                         
   0  -4   7       6633.96       6559.39        53.15 o                         
   1  -4   7          1.29          4.61         6.64 o                         
   2  -4   7       6082.73       5842.54        49.11 o                         
   3  -4   7       7985.65       7808.16        60.49 o                         
   4  -4   7       1575.50       1785.47        26.66 o                         
   5  -4   7       8489.77       8379.38        67.78 o                         
   6  -4   7       7383.13       7580.51        63.29 o                         
   7  -4   7        169.97        139.25        10.94 o                         
   8  -4   7       2981.40       3063.98        37.45 o                         
   9  -4   7       6920.46       7129.45        70.24 o                         
  10  -4   7        871.87        815.46        31.74 o                         
  11  -4   7       1933.38       1953.11        51.57 o                         
  12  -4   7       1148.88       1172.78        39.59 o                         
  13  -4   7          6.64        -11.25        11.25 o                         
 -12  -3   7        356.08        221.46        26.66 o                         
 -11  -3   7       1116.56       1028.63        48.56 o                         
 -10  -3   7       1275.94       1224.70        40.82 o                         
  -9  -3   7        679.57        663.15        26.92 o                         
  -8  -3   7       2977.76       3024.33        42.47 o                         
  -7  -3   7       7291.57       7297.14        62.17 o                         
  -6  -3   7        377.91        316.56        17.26 o                         
  -5  -3   7       3330.36       3251.65        40.32 o                         
  -4  -3   7      12752.12      12698.73        76.70 o                         
  -3  -3   7       8388.55       8381.99        58.48 o                         
  -2  -3   7       5923.37       5721.58        47.53 o                         
  -1  -3   7      13975.74      13613.56        77.66 o                         
   0  -3   7        276.49        421.60        14.69 o                         
   1  -3   7       8460.93       8469.35        58.30 o                         
   2  -3   7       7880.10       7448.41        51.13 o                         
   3  -3   7       1934.36       1888.59        26.46 o                         
   4  -3   7       1321.39       1153.96        20.90 o                         
   5  -3   7       8639.54       8362.41        65.54 o                         
   6  -3   7        896.59        907.47        19.33 o                         
   7  -3   7       2282.26       2320.28        30.44 o                         
   8  -3   7       3432.76       3441.38        47.51 o                         
   9  -3   7       1189.36       1241.04        28.91 o                         
  10  -3   7       1736.85       1609.49        32.76 o                         
  11  -3   7       3525.57       3587.69        72.17 o                         
  12  -3   7        299.21        277.43        19.11 o                         
  13  -3   7        779.08        737.41        44.75 o                         
  14  -3   7       1366.96       1468.57        48.21 o                         
 -12  -2   7        777.98        760.85        44.89 o                         
 -11  -2   7       3550.67       3625.29        77.80 o                         
 -10  -2   7        411.11        427.78        24.21 o                         
  -9  -2   7        667.13        690.49        19.73 o                         
  -8  -2   7      10560.49      10666.24        85.34 o                         
  -7  -2   7       1563.62       1558.72        29.35 o                         
  -6  -2   7        286.39        271.24        13.12 o                         
  -5  -2   7       1820.03       1800.05        27.81 o                         
  -4  -2   7       5681.38       5852.25        40.71 o                         
  -3  -2   7       1753.14       1987.89        24.92 o                         
  -2  -2   7       6033.01       6242.68        45.57 o                         
  -1  -2   7       3309.68       3313.02        34.21 o                         
   0  -2   7       1105.97       1087.81        19.12 o                         
   1  -2   7      10707.66      10919.82        63.22 o                         
   2  -2   7        360.51        317.90        12.28 o                         
   3  -2   7       2808.76       2809.75        28.83 o                         
   4  -2   7      15251.88      15760.78        87.59 o                         
   5  -2   7       2198.96       2065.93        24.06 o                         
   6  -2   7         11.17          2.92         4.96 o                         
   7  -2   7       5537.88       5635.00        58.93 o                         
   8  -2   7       1484.25       1498.86        26.68 o                         
   9  -2   7       1165.32       1116.39        33.32 o                         
  10  -2   7       5340.01       5550.16        73.65 o                         
  11  -2   7       2541.48       2598.84        60.85 o                         
  12  -2   7         96.47         51.68        13.63 o                         
  13  -2   7       1128.03       1091.72        45.88 o                         
  14  -2   7        182.40        142.63        30.35 o                         
 -12  -1   7       1920.33       1942.68        53.36 o                         
 -11  -1   7       1823.64       2096.56        56.83 o                         
 -10  -1   7         68.58          4.22        14.60 o                         
  -9  -1   7        802.65        819.93        21.17 o                         
  -8  -1   7       5139.59       5263.67        56.46 o                         
  -7  -1   7        681.19        651.99        16.75 o                         
  -6  -1   7       5806.58       5995.58        48.53 o                         
  -5  -1   7        134.99        176.22         9.55 o                         
  -4  -1   7         10.62          4.83         5.38 o                         
  -3  -1   7       6253.90       6199.77        44.19 o                         
  -2  -1   7      19385.71      19093.75        89.39 o                         
  -1  -1   7       5998.41       6338.15        46.64 o                         
   0  -1   7        743.38        744.82        15.42 o                         
   1  -1   7       4645.45       4534.08        36.95 o                         
   2  -1   7        339.31        295.62        10.13 o                         
   3  -1   7      15014.14      15035.37        82.09 o                         
   4  -1   7       7257.69       7378.17        52.99 o                         
   5  -1   7        171.60        141.77         7.43 o                         
   6  -1   7       4616.51       4566.23        37.49 o                         
   7  -1   7       1645.88       1715.11        33.61 o                         
   8  -1   7       1558.53       1566.24        31.75 o                         
   9  -1   7       2676.69       2787.39        49.34 o                         
  10  -1   7       5443.46       5596.35        67.97 o                         
  11  -1   7        655.33        588.60        25.08 o                         
  12  -1   7       2085.85       2233.29        51.20 o                         
  13  -1   7       1159.46       1049.94       110.34 o                         
  14  -1   7        170.28         89.66        26.75 o                         
 -12   0   7       1264.67       1208.12        55.69 o                         
 -11   0   7          8.34        -11.56        11.56 o                         
 -10   0   7       1499.61       1510.12        39.92 o                         
  -9   0   7       5701.15       5936.07        61.61 o                         
  -8   0   7        897.59        930.47        21.71 o                         
  -7   0   7       2385.79       2463.12        32.07 o                         
  -6   0   7       6775.60       6653.80        52.60 o                         
  -5   0   7        390.20        347.65        13.50 o                         
  -4   0   7       5568.52       5541.06        50.66 o                         
  -3   0   7      19554.26      20159.01       100.48 o                         
  -2   0   7       1021.10       1000.63        18.05 o                         
  -1   0   7       8099.47       8006.58        48.96 o                         
   0   0   7        321.36        506.03        13.07 o                         
   1   0   7       1826.04       2191.56        23.18 o                         
   2   0   7      41564.63      39815.03       155.51 o                         
   3   0   7      15073.38      14843.16        78.51 o                         
   4   0   7       3249.31       3373.16        28.61 o                         
   5   0   7      11077.28      11106.70        65.55 o                         
   6   0   7      12162.09      12621.73       101.30 o                         
   7   0   7        595.54        619.65        20.88 o                         
   8   0   7        390.82        351.84        16.71 o                         
   9   0   7       2344.62       2378.25        36.99 o                         
  10   0   7        669.45        649.28        22.23 o                         
  11   0   7       3026.70       3123.02        46.22 o                         
  12   0   7       2869.96       3175.72        94.13 o                         
  13   0   7        571.38        424.32        31.39 o                         
  14   0   7        747.50        672.60        42.53 o                         
 -12   1   7          8.19        -14.17        14.17 o                         
 -11   1   7       1029.63       1086.30        42.91 o                         
 -10   1   7       2485.94       2493.28        44.78 o                         
  -9   1   7        553.06        568.10        22.22 o                         
  -8   1   7         12.88         -5.30         7.65 o                         
  -7   1   7        849.97        853.14        19.35 o                         
  -6   1   7       5497.44       5494.63        46.21 o                         
  -5   1   7       1883.55       1845.07        27.35 o                         
  -4   1   7      26823.66      26728.46       126.87 o                         
  -3   1   7       1598.36       1411.19        22.07 o                         
  -2   1   7      11730.48      11581.63        63.93 o                         
  -1   1   7       8824.43       8238.46        50.47 o                         
   0   1   7       5029.36       4632.33        35.65 o                         
   1   1   7       5257.23       5242.34        37.23 o                         
   2   1   7       5369.22       4881.80        34.95 o                         
   3   1   7       4795.67       4641.81        31.26 o                         
   4   1   7        254.36        146.51         6.65 o                         
   5   1   7       4893.69       4781.09        37.09 o                         
   6   1   7         48.21         33.83         5.94 o                         
   7   1   7       2798.61       2909.01        33.83 o                         
   8   1   7      10350.10      10808.17        80.61 o                         
   9   1   7       1623.58       1622.08        27.96 o                         
  10   1   7       1137.75       1110.36        25.58 o                         
  11   1   7       3024.86       3218.48        54.22 o                         
  12   1   7        645.75        585.28        30.22 o                         
  13   1   7         14.81        -15.80        15.80 o                         
  14   1   7       1418.30       1376.21        83.23 o                         
 -12   2   7          6.93        -12.18        12.18 o                         
 -11   2   7       2543.08       2761.85        64.02 o                         
 -10   2   7        759.75        823.93        32.35 o                         
  -9   2   7        468.09        390.41        21.14 o                         
  -8   2   7       4004.30       4126.36        44.27 o                         
  -7   2   7      10396.93      10383.71        71.49 o                         
  -6   2   7        969.82       1019.44        20.48 o                         
  -5   2   7       6099.43       6221.71        52.10 o                         
  -4   2   7       9677.47       9415.44        66.86 o                         
  -3   2   7       1480.26       1445.31        20.01 o                         
  -2   2   7      11974.20      11824.34        67.37 o                         
  -1   2   7       4988.51       4513.50        38.12 o                         
   0   2   7         94.90         89.17         7.53 o                         
   1   2   7       6358.88       5989.69        40.33 o                         
   2   2   7       2605.53       2383.40        22.66 o                         
   3   2   7       2432.68       2544.48        26.00 o                         
   4   2   7        830.86        569.36        13.55 o                         
   5   2   7       1358.99       1237.63        17.93 o                         
   6   2   7        273.43        290.72         8.38 o                         
   7   2   7       8775.84       9284.29        68.34 o                         
   8   2   7      24363.10      25258.89       136.76 o                         
   9   2   7         15.87         29.45         7.76 o                         
  10   2   7       4800.50       5100.81        55.77 o                         
  11   2   7       1568.31       1655.27        30.80 o                         
  12   2   7        227.96        188.73        14.20 o                         
  13   2   7       1484.73       1427.31        70.04 o                         
  14   2   7        664.91        462.76        29.81 o                         
 -12   3   7        291.50        201.37        21.17 o                         
 -11   3   7       1882.84       1918.87        49.37 o                         
 -10   3   7         39.24         -6.70        12.66 o                         
  -9   3   7       2031.91       2094.84        43.84 o                         
  -8   3   7       6722.91       6826.86        62.61 o                         
  -7   3   7         77.13         47.46         9.04 o                         
  -6   3   7       4587.03       4683.22        44.11 o                         
  -5   3   7       5879.81       5815.64        49.38 o                         
  -4   3   7        258.88        241.59        10.99 o                         
  -3   3   7       5600.93       5669.80        44.98 o                         
  -2   3   7       4459.69       4551.94        38.05 o                         
  -1   3   7          9.55          4.50         5.85 o                         
   0   3   7       7306.21       7465.52        51.38 o                         
   1   3   7       6671.97       6481.13        46.59 o                         
   2   3   7        365.60        492.67        13.08 o                         
   3   3   7        983.10       1027.03        15.44 o                         
   4   3   7       4840.63       4922.35        39.14 o                         
   5   3   7       1949.37       2124.79        23.85 o                         
   6   3   7        213.04        151.43         8.22 o                         
   7   3   7       5311.59       5731.39        54.93 o                         
   8   3   7       1204.88       1313.03        22.98 o                         
   9   3   7      10546.40      10604.65        88.80 o                         
  10   3   7       6897.38       7055.79        79.33 o                         
  11   3   7        302.44        237.73        18.03 o                         
  12   3   7       1839.78       1934.52        42.85 o                         
  13   3   7        518.29        539.73        38.47 o                         
  14   3   7         49.36         -6.83        15.96 o                         
 -12   4   7        933.14        810.15        34.20 o                         
 -11   4   7       1958.95       1932.76        46.34 o                         
 -10   4   7         98.78         53.80        12.70 o                         
  -9   4   7       3177.56       3302.64        56.81 o                         
  -8   4   7        461.32        429.95        16.71 o                         
  -7   4   7       5641.23       5749.73        53.94 o                         
  -6   4   7       5998.47       5878.92        56.28 o                         
  -5   4   7       2581.68       2487.58        29.31 o                         
  -4   4   7       2195.17       2073.64        24.02 o                         
  -3   4   7       2587.85       2378.42        26.42 o                         
  -2   4   7       5615.23       6052.72        46.84 o                         
  -1   4   7       1214.51       1073.41        20.93 o                         
   0   4   7      11704.32      11556.22        64.92 o                         
   1   4   7        526.95        541.25        15.49 o                         
   2   4   7       2653.36       2503.68        28.76 o                         
   3   4   7      20453.85      20220.66        95.62 o                         
   4   4   7       9772.49       9805.65        59.89 o                         
   5   4   7       1472.54       1287.11        20.01 o                         
   6   4   7       3951.77       3750.32        35.97 o                         
   7   4   7         11.03          7.91         5.40 o                         
   8   4   7        932.81        792.80        22.32 o                         
   9   4   7       1071.89       1076.77        27.87 o                         
  10   4   7        604.64        583.20        17.70 o                         
  11   4   7       4747.11       4648.91        56.73 o                         
  12   4   7       1857.68       1935.38        44.49 o                         
  13   4   7        625.24        625.64        30.09 o                         
  14   4   7        227.01        208.43        26.78 o                         
 -12   5   7        901.67        987.95        54.55 o                         
 -11   5   7        113.05         67.52        19.08 o                         
 -10   5   7       5243.64       5746.89        84.82 o                         
  -9   5   7       2093.11       2046.46        47.52 o                         
  -8   5   7        609.20        532.70        20.84 o                         
  -7   5   7       2728.82       2868.99        43.33 o                         
  -6   5   7        761.70        709.52        21.99 o                         
  -5   5   7       4601.09       4757.43        50.22 o                         
  -4   5   7       9113.37       9393.61        63.81 o                         
  -3   5   7       1354.09       1186.32        22.25 o                         
  -2   5   7        113.83         74.59         8.10 o                         
  -1   5   7       2119.25       1738.76        26.65 o                         
   0   5   7       6992.22       7004.34        52.30 o                         
   1   5   7        361.63        215.37        11.31 o                         
   2   5   7      28691.19      29606.87       133.23 o                         
   3   5   7       4339.67       4269.82        38.16 o                         
   4   5   7         11.15          8.85         4.77 o                         
   5   5   7       6595.68       6391.48        49.85 o                         
   6   5   7       4363.18       4283.95        37.54 o                         
   7   5   7       1013.36       1055.89        22.77 o                         
   8   5   7        444.94        411.45        14.88 o                         
   9   5   7        420.61        448.16        15.64 o                         
  10   5   7        447.45        374.64        17.42 o                         
  11   5   7       4873.01       5023.67        58.41 o                         
  12   5   7       2519.11       2478.79        51.58 o                         
  13   5   7        292.68        206.89        20.21 o                         
  14   5   7        866.26        814.18        43.08 o                         
 -11   6   7       3848.20       4055.29        83.04 o                         
 -10   6   7       1214.85       1254.98        45.40 o                         
  -9   6   7         25.17          0.33        12.20 o                         
  -8   6   7        653.30        679.21        27.67 o                         
  -7   6   7       1751.35       1953.84        37.78 o                         
  -6   6   7         13.46          4.03         9.32 o                         
  -5   6   7       3925.46       3905.74        45.85 o                         
  -4   6   7       4584.38       4410.60        44.71 o                         
  -3   6   7       2961.16       3232.50        38.78 o                         
  -2   6   7        190.60         81.75         8.26 o                         
  -1   6   7       4359.57       4057.05        43.40 o                         
   0   6   7       3674.07       4234.46        44.97 o                         
   1   6   7      11762.01      12092.02        80.97 o                         
   2   6   7      13321.15      13791.50        82.35 o                         
   3   6   7         77.59         48.48         7.23 o                         
   4   6   7        533.10        403.26        13.50 o                         
   5   6   7       7440.25       7624.40        59.98 o                         
   6   6   7        149.11        156.67        11.16 o                         
   7   6   7       2690.12       2754.59        38.30 o                         
   8   6   7       2945.53       3073.77        40.41 o                         
   9   6   7        271.90        235.73        12.82 o                         
  10   6   7       1019.73       1126.61        33.21 o                         
  11   6   7       1740.12       1803.19        51.02 o                         
  12   6   7         27.78        -10.43        10.43 o                         
  13   6   7       1075.85       1099.57        39.95 o                         
 -11   7   7       1657.93       1692.87        60.09 o                         
 -10   7   7         98.62         82.32        19.19 o                         
  -9   7   7        657.50        613.49        30.52 o                         
  -8   7   7       6304.14       6456.56        82.91 o                         
  -7   7   7       4292.90       4197.08        61.74 o                         
  -6   7   7         99.28         68.14        12.31 o                         
  -5   7   7       5906.38       6057.91        60.24 o                         
  -4   7   7        318.07        304.85        15.40 o                         
  -3   7   7       3064.81       3238.37        39.44 o                         
  -2   7   7       1948.56       1749.54        29.52 o                         
  -1   7   7        700.18        625.64        19.47 o                         
   0   7   7       7751.67       7895.97        67.46 o                         
   1   7   7      15675.28      15954.95        95.53 o                         
   2   7   7       2902.99       2838.44        37.14 o                         
   3   7   7       1036.41        918.34        22.41 o                         
   4   7   7      12671.52      13229.17        87.30 o                         
   5   7   7         66.70         44.81         8.69 o                         
   6   7   7       3754.50       3883.21        46.45 o                         
   7   7   7       1608.49       1636.61        34.18 o                         
   8   7   7       1618.07       1717.21        33.69 o                         
   9   7   7       1173.96       1132.51        29.10 o                         
  10   7   7        740.43        819.44        31.66 o                         
  11   7   7          4.94        -12.88        12.88 o                         
  12   7   7        206.78        163.52        20.81 o                         
  13   7   7       1771.87       1754.24        65.63 o                         
 -11   8   7        420.35        381.05        32.33 o                         
 -10   8   7         83.71         51.51        18.49 o                         
  -9   8   7       2022.76       2191.13        62.07 o                         
  -8   8   7        270.72        242.47        23.58 o                         
  -7   8   7       1194.23       1148.52        41.22 o                         
  -6   8   7       8157.57       8414.45        95.48 o                         
  -5   8   7        938.28       1013.24        25.79 o                         
  -4   8   7        866.63        695.16        23.41 o                         
  -3   8   7       1472.16       1483.48        27.62 o                         
  -2   8   7        289.70        190.49        13.68 o                         
  -1   8   7       5349.21       5536.32        55.65 o                         
   0   8   7      12158.37      12126.76        82.31 o                         
   1   8   7       1379.02       1413.63        26.93 o                         
   2   8   7         45.22         24.00         6.60 o                         
   3   8   7       1609.53       1579.00        30.22 o                         
   4   8   7       3866.20       4109.84        52.17 o                         
   5   8   7        477.94        467.76        19.97 o                         
   6   8   7       4277.06       4245.07        54.89 o                         
   7   8   7        939.98        799.76        30.04 o                         
   8   8   7       2231.77       2283.86        45.36 o                         
   9   8   7       3988.41       4063.68        57.43 o                         
  10   8   7         69.69         22.58        11.37 o                         
  11   8   7        188.82        120.60        18.06 o                         
  12   8   7       1607.60       1601.57        52.48 o                         
 -10   9   7       1594.39       1571.20        87.40 o                         
  -9   9   7       1026.78       1022.21        48.57 o                         
  -8   9   7        335.83        243.58        24.78 o                         
  -7   9   7       2369.14       2222.26        58.11 o                         
  -6   9   7       3261.06       3407.37        66.65 o                         
  -5   9   7        144.67         82.31        13.42 o                         
  -4   9   7       1809.20       1926.59        40.63 o                         
  -3   9   7        363.26        387.42        16.75 o                         
  -2   9   7         90.44         15.39        10.31 o                         
  -1   9   7       5099.70       5224.53        56.54 o                         
   0   9   7       3927.08       3880.96        46.31 o                         
   1   9   7        285.30        256.82        15.03 o                         
   2   9   7       1259.26       1253.93        30.14 o                         
   3   9   7       2636.66       2559.26        41.39 o                         
   4   9   7       1135.13        996.89        28.58 o                         
   5   9   7       2462.13       2457.29        44.67 o                         
   6   9   7       8806.60       8952.03        88.63 o                         
   7   9   7         47.97         27.88        13.04 o                         
   8   9   7       4494.62       4721.01        74.25 o                         
   9   9   7       1449.45       1499.02        42.88 o                         
  10   9   7        387.75        318.64        19.45 o                         
  11   9   7       1327.28       1333.12        41.29 o                         
  12   9   7        467.42        468.59        33.12 o                         
  -9  10   7         24.42        -19.92        19.92 o                         
  -8  10   7       1175.10       1036.12        45.16 o                         
  -7  10   7       1359.56       1331.42        50.89 o                         
  -6  10   7         33.89        -14.39        14.39 o                         
  -5  10   7       2102.54       2161.94        44.82 o                         
  -4  10   7       4440.48       4620.95        79.72 o                         
  -3  10   7        386.08        300.03        17.77 o                         
  -2  10   7       1606.03       1669.64        37.18 o                         
  -1  10   7      10067.48       9943.69        94.70 o                         
   0  10   7       1287.37       1126.49        28.98 o                         
   1  10   7       5836.57       5848.11        64.92 o                         
   2  10   7       3452.28       3464.95        50.49 o                         
   3  10   7         50.97         19.37        12.20 o                         
   4  10   7       4246.42       4091.55        66.01 o                         
   5  10   7       4772.84       4878.01        74.64 o                         
   6  10   7         54.04         36.46        14.46 o                         
   7  10   7        252.56        258.11        23.34 o                         
   8  10   7       4280.55       4509.50        71.67 o                         
   9  10   7        211.06        200.92        20.25 o                         
  10  10   7       1274.59       1211.84        49.78 o                         
  11  10   7        950.54        867.06        41.69 o                         
  -8  11   7       3053.93       3206.43        84.82 o                         
  -7  11   7        275.60        151.40        27.27 o                         
  -6  11   7        827.72        757.19        38.76 o                         
  -5  11   7        245.69        258.02        20.78 o                         
  -4  11   7       1240.69       1120.75        40.00 o                         
  -3  11   7        141.40         44.23        12.63 o                         
  -2  11   7       2250.62       2410.69        50.09 o                         
  -1  11   7       1619.03       1542.41        43.42 o                         
   0  11   7       3147.79       3167.90        58.64 o                         
   1  11   7       5058.19       5210.02        73.42 o                         
   2  11   7        640.54        515.89        27.15 o                         
   3  11   7       2796.89       2710.87        53.77 o                         
   4  11   7       8693.16       8796.43       101.11 o                         
   5  11   7        262.07        287.92        21.05 o                         
   6  11   7         18.85          0.94        14.34 o                         
   7  11   7        266.88        262.10        23.87 o                         
   8  11   7       1218.86       1026.46        43.12 o                         
   9  11   7         10.51        -15.02        15.02 o                         
  10  11   7        548.54        492.30        32.19 o                         
  -7  12   7        201.27        118.10        24.86 o                         
  -6  12   7       1787.11       1971.07        65.23 o                         
  -5  12   7        954.94        908.91        41.30 o                         
  -4  12   7        126.29         31.77        14.06 o                         
  -3  12   7       2736.57       2676.87        62.48 o                         
  -2  12   7        960.97        851.44        34.54 o                         
  -1  12   7         91.69         46.84        18.09 o                         
   0  12   7       2812.16       3180.40        66.80 o                         
   1  12   7       2867.12       3058.67        66.84 o                         
   2  12   7        192.82        126.11        20.35 o                         
   3  12   7       3870.22       3851.19        72.35 o                         
   4  12   7        217.39        181.95        21.48 o                         
   5  12   7        271.51        205.54        19.67 o                         
   6  12   7       1796.40       1946.54        69.26 o                         
   7  12   7        659.85        494.68        38.72 o                         
   8  12   7         18.93        -19.21        20.00 o                         
   9  12   7        857.09        806.71        39.26 o                         
  -6  13   7       1923.65       1669.99        68.07 o                         
  -5  13   7        110.99         55.17        20.99 o                         
  -4  13   7       1559.16       1474.27        49.93 o                         
  -3  13   7       1563.07       1669.54        72.12 o                         
  -2  13   7        140.98         43.32        18.92 o                         
  -1  13   7       1571.04       1641.26        54.47 o                         
   0  13   7       1105.18       1057.97        43.72 o                         
   1  13   7          0.80        -14.83        14.83 o                         
   2  13   7       1546.25       1676.04        56.34 o                         
   3  13   7       1461.74       1544.29        53.79 o                         
   4  13   7        112.11         99.89        19.25 o                         
   5  13   7       1643.87       1614.71        43.19 o                         
   6  13   7       1023.85        911.13        44.36 o                         
   7  13   7          3.41        -20.08        20.08 o                         
  -4  14   7       1854.67       1757.18        68.13 o                         
  -3  14   7        740.71        596.30        35.45 o                         
  -2  14   7        814.33        704.76        42.58 o                         
  -1  14   7       2058.22       2169.00        70.22 o                         
   0  14   7        154.27        135.18        23.14 o                         
   1  14   7        527.29        503.47        35.50 o                         
   2  14   7       2174.89       2440.89        68.36 o                         
   3  14   7        740.62        563.22        37.50 o                         
   4  14   7        312.51        271.59        29.38 o                         
   5  14   7        825.53        818.29        35.03 o                         
  -3 -12   8        631.26        636.25        39.23 o                         
  -2 -12   8        347.29        386.55        33.14 o                         
  -1 -12   8          0.73        -20.43        20.43 o                         
   0 -12   8       2226.79       2478.17        72.22 o                         
   1 -12   8       1830.69       1630.74        59.04 o                         
   2 -12   8         19.57         15.17        21.70 o                         
   3 -12   8       2383.09       2249.62        72.38 o                         
   4 -12   8       1041.68        969.91        39.99 o                         
   5 -12   8          1.86        -18.82        18.82 o                         
  -5 -11   8        177.63         61.77        30.75 o                         
  -4 -11   8        392.53        323.43        31.02 o                         
  -3 -11   8       1770.90       1636.70        58.63 o                         
  -2 -11   8         59.16        -12.71        16.64 o                         
  -1 -11   8       1412.16       1591.73        52.65 o                         
   0 -11   8       2069.96       2189.92        60.69 o                         
   1 -11   8         11.30        -16.68        16.68 o                         
   2 -11   8       3123.52       3000.96        69.95 o                         
   3 -11   8       5468.48       5788.79        97.05 o                         
   4 -11   8         36.13          6.86        16.25 o                         
   5 -11   8       1836.86       1888.05        48.23 o                         
   6 -11   8       1459.88       1515.59        67.78 o                         
   7 -11   8         10.97        -22.75        22.75 o                         
  -7 -10   8       1739.95       1639.34        64.26 o                         
  -6 -10   8        551.39        482.08        33.34 o                         
  -5 -10   8        225.99        199.58        24.10 o                         
  -4 -10   8       2225.39       2445.84        62.11 o                         
  -3 -10   8       1133.70       1049.87        39.43 o                         
  -2 -10   8       3163.08       3161.44        65.98 o                         
  -1 -10   8       5279.67       5396.87        87.97 o                         
   0 -10   8         46.65         33.02        16.75 o                         
   1 -10   8        987.08        983.64        43.10 o                         
   2 -10   8       3259.39       3369.24        67.16 o                         
   3 -10   8        999.15        925.52        36.49 o                         
   4 -10   8        477.99        425.48        25.24 o                         
   5 -10   8       1326.91       1436.06        47.83 o                         
   6 -10   8        719.21        569.05        29.61 o                         
   7 -10   8        625.04        514.53        30.64 o                         
   8 -10   8        786.19        682.12        36.73 o                         
   9 -10   8        218.00        123.78        22.54 o                         
  -8  -9   8       2317.80       2185.85        55.95 o                         
  -7  -9   8       2428.94       2451.50        95.86 o                         
  -6  -9   8         39.42        -16.90        16.90 o                         
  -5  -9   8        969.00        928.84        33.98 o                         
  -4  -9   8        482.02        500.80        28.53 o                         
  -3  -9   8        271.36        177.09        21.54 o                         
  -2  -9   8       4836.45       4832.57        81.01 o                         
  -1  -9   8       2606.73       2520.68        53.55 o                         
   0  -9   8        322.48        214.82        21.53 o                         
   1  -9   8       2651.56       2898.06        54.87 o                         
   2  -9   8       3532.67       3638.10        59.37 o                         
   3  -9   8       1564.15       1378.56        42.43 o                         
   4  -9   8       3475.30       3537.63        58.27 o                         
   5  -9   8       2032.18       2136.10        41.66 o                         
   6  -9   8         33.50        -11.22        11.22 o                         
   7  -9   8       2338.54       2435.46        54.10 o                         
   8  -9   8        616.26        514.45        28.56 o                         
   9  -9   8          2.09        -15.88        16.01 o                         
  10  -9   8        989.95       1042.46        44.76 o                         
  -9  -8   8        157.27        129.51        29.67 o                         
  -8  -8   8       2882.21       2747.38        89.09 o                         
  -7  -8   8        308.89        237.07        29.02 o                         
  -6  -8   8       3119.64       3201.97        69.66 o                         
  -5  -8   8       2139.33       2185.56        57.55 o                         
  -4  -8   8          3.04        -11.62        11.62 o                         
  -3  -8   8       1687.37       1781.58        43.07 o                         
  -2  -8   8       1755.36       1731.97        39.73 o                         
  -1  -8   8        107.87         59.49        15.00 o                         
   0  -8   8       1578.77       1686.19        40.55 o                         
   1  -8   8       6609.51       6904.43        72.68 o                         
   2  -8   8        181.47         97.78        14.27 o                         
   3  -8   8       4998.60       5197.21        70.97 o                         
   4  -8   8       3460.40       3504.20        52.26 o                         
   5  -8   8         71.98         35.78        11.20 o                         
   6  -8   8       1154.36       1201.70        40.81 o                         
   7  -8   8       2911.28       3141.99        54.32 o                         
   8  -8   8        655.30        565.50        29.53 o                         
   9  -8   8       1632.19       1650.76        44.06 o                         
  10  -8   8       2200.05       2349.80        66.43 o                         
  11  -8   8        161.43         54.90        19.16 o                         
 -10  -7   8        163.01        174.58        28.55 o                         
  -9  -7   8       3369.50       3524.97       113.90 o                         
  -8  -7   8       2485.17       2585.24        87.81 o                         
  -7  -7   8        792.14        659.54        33.36 o                         
  -6  -7   8      11389.14      11376.71       108.14 o                         
  -5  -7   8          7.46        -12.95        12.95 o                         
  -4  -7   8       1116.19       1053.43        31.51 o                         
  -3  -7   8        657.29        601.04        25.28 o                         
  -2  -7   8         13.59         -9.24         9.24 o                         
  -1  -7   8       2940.57       3201.08        44.96 o                         
   0  -7   8       1249.94       1287.72        30.45 o                         
   1  -7   8         46.56         18.69         9.23 o                         
   2  -7   8       1657.20       1707.96        31.92 o                         
   3  -7   8       8349.54       8315.72        71.34 o                         
   4  -7   8       2256.74       2218.59        37.39 o                         
   5  -7   8       2775.98       2714.72        43.23 o                         
   6  -7   8      11546.00      11582.85       109.01 o                         
   7  -7   8       2817.44       2755.77        49.51 o                         
   8  -7   8         38.18         -5.55        12.35 o                         
   9  -7   8       2092.20       2245.00        46.47 o                         
  10  -7   8          7.75          1.15        13.69 o                         
  11  -7   8       1817.62       1779.43        49.78 o                         
  12  -7   8       1206.46       1123.36        48.90 o                         
 -10  -6   8       3077.57       3109.95       106.05 o                         
  -9  -6   8       1625.55       1729.74        66.64 o                         
  -8  -6   8         74.76         31.15        18.93 o                         
  -7  -6   8       5892.30       6060.77        98.01 o                         
  -6  -6   8       1769.31       1838.15        39.32 o                         
  -5  -6   8       2507.18       2563.72        45.95 o                         
  -4  -6   8        959.79        940.61        24.86 o                         
  -3  -6   8       1550.08       1475.12        30.82 o                         
  -2  -6   8        679.80        666.66        20.93 o                         
  -1  -6   8       3328.46       3323.11        42.94 o                         
   0  -6   8       2161.90       2053.02        35.17 o                         
   1  -6   8         17.46         11.26         7.89 o                         
   2  -6   8       5544.63       5515.06        52.44 o                         
   3  -6   8       2672.85       2715.05        37.18 o                         
   4  -6   8         94.40         50.85         9.51 o                         
   5  -6   8       4203.70       4082.71        44.54 o                         
   6  -6   8       2635.93       2652.09        42.65 o                         
   7  -6   8        674.22        621.53        23.26 o                         
   8  -6   8       1361.56       1420.43        39.31 o                         
   9  -6   8       1051.08       1117.23        32.17 o                         
  10  -6   8        430.74        351.40        22.27 o                         
  11  -6   8       2299.29       2398.37        70.23 o                         
  12  -6   8        461.29        420.79        25.23 o                         
 -11  -5   8       3283.14       3309.59        85.52 o                         
 -10  -5   8        199.30        146.85        23.16 o                         
  -9  -5   8        401.90        316.67        25.64 o                         
  -8  -5   8       2172.46       2134.61        54.10 o                         
  -7  -5   8       3259.57       3354.39        62.75 o                         
  -6  -5   8        141.66         70.42        13.21 o                         
  -5  -5   8        633.96        630.36        20.54 o                         
  -4  -5   8       2428.16       2359.99        35.31 o                         
  -3  -5   8        239.01        231.13        13.91 o                         
  -2  -5   8       2379.07       2317.91        31.73 o                         
  -1  -5   8       2570.19       2562.94        34.88 o                         
   0  -5   8        800.71        883.30        21.63 o                         
   1  -5   8       9494.39       9692.12        68.95 o                         
   2  -5   8       4365.51       4382.27        44.70 o                         
   3  -5   8        119.61         97.18        10.10 o                         
   4  -5   8       5504.97       5580.10        52.76 o                         
   5  -5   8       1347.35       1379.27        32.91 o                         
   6  -5   8         22.13          1.95         7.70 o                         
   7  -5   8       1974.96       1978.95        34.98 o                         
   8  -5   8       3671.00       3692.50        47.34 o                         
   9  -5   8        145.53        111.87        10.06 o                         
  10  -5   8       1838.30       1914.06        45.35 o                         
  11  -5   8       1946.53       2025.00        47.29 o                         
  12  -5   8          0.33        -13.21        13.21 o                         
  13  -5   8       1165.42       1204.96        38.79 o                         
 -11  -4   8        793.96        667.49        46.74 o                         
 -10  -4   8          5.36        -13.63        13.63 o                         
  -9  -4   8       1244.24       1154.71        41.21 o                         
  -8  -4   8       4427.96       4492.20        65.14 o                         
  -7  -4   8         14.76         -6.38        11.39 o                         
  -6  -4   8       1929.13       1967.42        36.40 o                         
  -5  -4   8       5735.94       5846.64        55.02 o                         
  -4  -4   8       3688.72       3561.75        36.03 o                         
  -3  -4   8       1581.75       1618.44        27.80 o                         
  -2  -4   8       2100.87       2107.49        31.41 o                         
  -1  -4   8         34.50         40.05         7.61 o                         
   0  -4   8        621.30        549.11        17.62 o                         
   1  -4   8       6453.45       6405.04        53.01 o                         
   2  -4   8       2523.88       2649.93        31.63 o                         
   3  -4   8       3442.24       3469.11        41.16 o                         
   4  -4   8       9514.62       9912.71        69.28 o                         
   5  -4   8        229.63        257.89        14.42 o                         
   6  -4   8       1941.81       1983.12        31.01 o                         
   7  -4   8       1143.67       1113.27        25.03 o                         
   8  -4   8         95.59         89.67         9.79 o                         
   9  -4   8       2199.85       2319.69        47.53 o                         
  10  -4   8       3294.26       3516.71        53.52 o                         
  11  -4   8        508.98        352.46        20.91 o                         
  12  -4   8        426.68        397.55        31.45 o                         
  13  -4   8       2533.92       2424.62        51.47 o                         
 -12  -3   8       1567.27       1606.48        69.30 o                         
 -11  -3   8        174.96        115.43        20.43 o                         
 -10  -3   8       1053.65       1028.71        35.06 o                         
  -9  -3   8       4825.15       4754.60        79.31 o                         
  -8  -3   8       2202.40       2314.11        45.05 o                         
  -7  -3   8       1269.84       1259.22        32.87 o                         
  -6  -3   8       2737.63       2816.63        43.08 o                         
  -5  -3   8       1290.84       1334.99        23.89 o                         
  -4  -3   8       1699.10       1628.59        24.07 o                         
  -3  -3   8      12526.18      12470.54        76.00 o                         
  -2  -3   8        796.47        673.47        18.00 o                         
  -1  -3   8       2923.24       2950.07        33.58 o
[truncated: 558,579 more chars]
